# Supplementary material for: Cost-effectiveness analysis of adding tuberculosis household contact investigation on passive case-finding strategy in Southwestern Uganda
Source: PLoS One. 2023 Dec 21;18(12):e0288761. doi: 10.1371/journal.pone.0288761 (PMC10735033; doi:10.1371/journal.pone.0288761)
Supplement: S4 File — (XLSX) [file pone.0288761.s004.xlsx]

## Sheet: PCF
	COSTING DATA
	PROGRAM COST
	PERSONEL COSTS-PCF
	SALARY
	ITEM	UNIT COST (UGX)	UNIT COST	UNITS	UNIT MEASURE	FREQUENCY	FREQUENCY UNIT	TOTAL
1	TB linkage facilitators	481.912	0.1342	0.0568	Hour	18819	Patients	143.449
2	Enrolled Nurses	5001.54	1.3928	0.253	Hour	18819	Patients	6631.41
3	Laboratory Technologists	4642.44	1.2928	0.2521	Hour	18819	Patients	6133.39
5	Clinical Officers	4642.44	1.2928	0.2092	Hour	18819	Patients	5089.67
6	Medical Officers	7656.01	2.132	0.2	Hour	906	Patients	386.318
								18384.2
7	Phone communication	15010.4	4.18	1	Monthly	18	Calls	75.24
8	Printing, coping office supplies	711617	198.167	1	Monthly	18	supplies	3567
	MEDICAL COSTS
	Consumables-PCF
S/N	ITEM	UNIT COST (UGX)	UNIT COST (USD)	UNITS	UNIT MEASURE	FREQUENCY	FREQUENCY UNIT	TOTAL
1	Alcohol Swabs	45.68	0.0127171	2835	Pieces	1		36.0531
2	Syringes	123.88	0.0344878	2835	Pieces	1		97.7728
3	Band aid	19.96	0.00555679	2835	Pieces	1		15.7535
4	Gloves	32.74	0.0091147	2835	Pairs	1		25.8402
5	Lacents	70.87	0.01973	2835	Pieces	1		55.9344
6	N95's Masks	15000	4.17595	406	Pieces	1		1695.43
7	Face Masks	1.8356	0.000511024	2832	Pieces	1		1.44722
8	Determine	2310	0.643096	1136	Pieces	1		730.557
9	Startpack	2926	0.814588	406	Pieces	1		330.723
10	Unigold	6000	1.67038	345	Pieces	1		576.281
11	Sputum Containers	918	0.255568	11049	Pieces	1		2823.77
								6389.57
	GeneXpert-PCF
S/N	ITEM	UNIT COST (UGX)	UNIT COST (USD)	UNITS	UNIT MEASURE	FREQUENCY	FREQUENCY UNIT	TOTAL
1	GeneXpert MTB/RIF	75432	21	11049	Test	1	Times	232029
S/N	Medical Costs-PCF
1	Consumables							6389.57
2	GeneXpert Tests							232029
								238419

## Sheet: HCI
	PERSONEL COST HCI
	SALARY
	ITEM	UNIT COST (UGX)	UNIT COST	UNITS	UNIT MEASURE	FREQUENCY	FREQUENCY UNIT	TOTAL
1	Enrolled Nurses	4991.49	1.39	5.576	Hour	670	Index Patients	5192.93
2	TB linkage facilitators	466.83	0.13	5.576	Hour	670	Index Patients	485.67
								5678.6
	ALLOWANCE (M&IE)-HCI
	ITEM	UNIT COST (UGX)	UNIT COST	UNITS	UNIT MEASURE	FREQUENCY	FREQUENCY UNIT	TOTAL
1	Enrolled Nurses	20023.4	5.576	2	Days	670	Index Patients	7471.84
2	TB linkage facilitators	20023.4	5.576	2	Days	670	Index Patients	7471.84
								14943.7
	TOTAL							20622.3
	TRANSPORTATION COSTS HCI
	ITEM	UNIT COST (UGX)	UNIT COST	UNITS	UNIT MEASURE	FREQUENCY	FREQUENCY UNIT	TOTAL
1	Enrolled Nurses	201.096	0.056	34.4	Kilometres	670	Index Patients	1290.69
2	TB linkage facilitators	201.096	0.056	34.4	Kilometres	670	Index Patients	1290.69
								2581.38
	Supervision by the District TB and Leprosy Supervisors
	ITEM	UNIT COST (UGX)	UNIT COST	Unit	UNIT MEASURE	Frequency	Frequency visits	Total
	SDA	20000	5.56948	2	Visits	180	Facilities	2005.01
	Transport refund	30000	8.35422	2	Vists	180	Facilities	3007.52
	Total DTLS supervision							5012.53
	ITEM	UNIT COST (UGX)	UNIT COST	UNITS	UNIT MEASURE	FREQUENCY	FREQUENCY UNIT	TOTAL
7	Phone communication	23995.9	6.68222	1	Monthly	18	Calls	120.28
8	Printing, coping, office supplies	976952	272.056	1	Monthly	18	supplies	4897
	TRAINING COSTS - HCI
S/N	ITEM	UNIT COST (UGX)	UNIT COST	UNITS	UNIT MEASURE	FREQUENCY	FREQUENCY UNIT	TOTAL
1	Participants' Per Diems	160949	44.82	30	Persons	6	Days	8067.6
2	Transport participants	80000	22.2779	30	Persons	2	Days	1336.68
3	Hotel Package	34976.3	9.74	30	Persons	5	Days	1461
4	Hall-Hire	250000	69.6185	1	Halls	5	Days	348.092
5	Facilitators Per Diems	160949	44.82	5	Persons	6	Days	1344.6
6	Fuel	3662.82	1.02	23	Litres	1	Trips	23.46
7	Projector Hire	350000	97.4659	1	Projector	1	Days	97.4659
8	Stationary	987920	275.11	1	Lump sum	1	Days	275.11
	TOTAL TRAINING COSTS							12954
	Consumables HCI
S/N	ITEM	UNIT COST (UGX)	UNIT COST (USD)	UNITS	UNIT MEASURE	FREQUENCY	FREQUENCY UNIT	TOTAL
1	Alcohol Swabs	45.68	0.0127171	380	Pieces	1	Times	4.83252
2	Syringes	123.88	0.0344878	380	Pieces	1	Times	13.1053
3	Band aid	19.96	0.00555679	380	Pieces	1	Times	2.11158
4	Gloves	32.74	0.0091147	380	Pairs	1	Times	3.46359
5	Lacents	70.87	0.01973	380	Pieces	1	Times	7.49738
6	N95's Masks	15000	4.17595	120	Pieces	1	Times	501.114
7	Face Masks	1.8356	0.000511024	380	Pieces	1	Times	0.194189
8	Determine	2310	0.643096	380	Pieces	1	Times	244.376
9	Startpack	2926	0.814588	130	Pieces	1	Times	105.896
10	Unigold	6000	1.67038	30	Pieces	1	Times	50.1114
11	Sputum Containers	918	0.255568	380	Pieces	1	Times	97.1158
								1029.82
	GeneXpert TB-CI
S/N	ITEM	UNIT COST (UGX)	UNIT COST (USD)	UNITS	UNIT MEASURE	FREQUENCY	FREQUENCY UNIT	TOTAL
1	GeneXpert MTB/RIF	75432	21	381	Test	1	Times	8001
S/N	Medical Costs TB-CI
1	Consumables							114.9
2	GeneXper Tests							8001
								8115.9

## Sheet: Summary of Patient cost survey
Table 5: Summary Results from Patient Cost Survey
Patient Characteristics N = 50	Frequency (%)
Sex
Female	20 (40)
Male	30 (60)
Mean Age (SD)	45.8 (15.06
Median Age	45.5 (19 -81)
District of Residence
Ntungamo	20 (40)
Rwampara	10 (20)
Sheema	20 (40)
Health Facility of Diagnosis
Health Center II	1 (8)
Health Center III	5 (42)
Health Center IV	5 (42)
Hospital	1 (8)
Chest X- Ray done
Yes	7 (14)
No	43 (86)
Mean cost of Chest X -Ray in US$	7.966 (2.509)
Median cost of Ches X - Ray in US$	6.97 (5.576-11.15)
Employed
Yes	9 (18)
No	41 (82)
Patient Costs
Median monthly income (IQR) in US$x	69.7 (23 -195.17)
Mean monthly income (SD) in Us$y	80 (56.69)
Mean number of clinic visits (SD)	2.44 (1.13)
Mean travel cost (SD) in US$z One way	1.88 (2.04)
Mean travel time in minutes (SD)	85.1 (57.64)
Mean waiting time (SD) in hours	2.8 (2.1)
Mean expense on meals US$	2.54 (2.42)
Mean hours of work (SD)	3.9 (2.2)
Mean days off work (SD)	1.2 (1.6)
Transport means
Boda Boda	34 (68)
Public mean	1 (2)
Walked/Foot	15 (30)
Caregivers
Company of care givers
Yes	25 (50)
No	25 (50)
Median number of caregivers	1 (0 -1)
Help with childcare while away at clinic visit
Yes	7 (14)
No	43 (86)
Hired help while away at clinic visit
Yes	8 (16)
No	42 (84)
Mean total cost of help/Childcare (SD)	3.30 (4.28)
x. US$69.7 =250,000 Uganda Shillings [1US$=3586.6Ugshs] y. US$80.00=286944.40 Ugshs

## Sheet: Costing and Evaluation
Table 5: Detailed Cost Estimation and Valuation of Resources for PCF and HHCI Strategies from Program activity, Payroll, NMS Catalog, Literature and Cost survey (Provider and Societal perspectives)
	Case finding modality
Cost category	PCF		HHCI
Program Costs	Cost US$	% cost	Cost US$	% cost
Personnel costs
Training	0	0	12954	0.21272
Salaries	18384.2	0.0705878	5678.6	0.0932494
Allowances and Transport	0	0	23203.7	0.381032
Supervision by District Tuberculosis and Leprosy Supervisor	0	0	5012.53	0.0823118
Phone communication	75.24	0.00028889	120.28	0.00197514
Printing, copying, office supplies	3567	0.0136958	4897	0.0804146
Sub Total	22026.5	0.0845725	51866.1	0.851703
Total adjusted for inflation to 2021 US$	22502.3		52986.4
Direct medical Costs
Supplies & Consumables	6389.57	0.0245333	1029.82	0.0169109
MTB RIF/Ultra GeneXpert	232029	0.890894	8001	0.131386
Sub Total Direct medical costs	238419		9030.82	0.148297
Total adjusted for inflation to 2021 US$	243568		9225.89
Total program cost	260445	1	60896.9	1
Total adjusted for inflation to 2021 US$	266071		62212.3
Total TB cases diagnosed	1496		197
Unit cost per TB case	174.094		309.121
Total adjusted for inflation to 2021 US$	177.855		315.798
Direct Patient Costs
Average Transportation for 2.4 visits @ $1.88, 2-way	4.512
Average Transportation for 1 visits @ $1.88, 2-way			1.88
Meals for 2.4 visits @ $2.54	6.096
Meals for 1 visit @ $2.54			1.54
Average care giver costs	4.1		0
Child care/hired help/day	3.3		1.5
Total	18.008		4.92
Indirect Patient Costs /Productivity Losses
Average total patient time lost in outpatient care (37.02hrs)
Average total patient &C/giver time lost (80.15hrs)	7.8		0.39
Averageg total patient &C/giver time lost in HHCI (2 hrs)
Min. wage hourly rate in Uganda ($0.15)
Total	25.808		5.31
Patient total cost adjusted for inflation to 2021US$	26.3655		5.4247

## Sheet: Summary  from two perspectives
Table 6: Summary of Cost (in 2021US$) Estimates Associated with TB Detection
Cost category	Cost, $	Range (+/- 50%)	Source of data
Program costs 1
PCF	15.0416	7.52 - 22.56	Uganda TB program records 2020 - 2021
HCI	262.789	131.39 - 394.18	Program activity Budget
PCF + HHI	277.83	138.92 - 416.75	Uganda TB program records 2020 - 2021, EGPAF Program activity Budget
Direct Medical 2
PCF	162.811	81.41 - 244.22	Uganda TB program records 2020 - 2021
HCI	46.8541	23.43 - 70.28	Program activity Budget
PCF + HCI	209.665	104.83 - 314.50	Uganda TB program records 2020 - 2021, Program activity Budget
Total Patient &Caregiver Costs 3
PCF	26.3655	13.18 - 39.55	Uganda TB program records 2020 - 2021
HCI	5.4247	2.71 - 8.14	Uganda TB program records 2020 - 2021, Program activity Budget
PCF + HCI	31.7901	15.90 - 47.69	Uganda TB program records 2020 - 2021, Program activity Budget
Total per Patient Costs 4
PCF	204.218	102.11 - 306.33	Uganda TB program records 2020 - 2021
HCI	315.068	157.53 - 472.60	Uganda TB program records 2020 - 2021, Program activity Budget
1. Program costs include administration, transport, communication & health personnel 2. Direct medical costs include MTB RIF/Ultra GeneXpert & Supplies & Consumables 3. Total patient and care giver costs include direct (transportation& meals) and, Indirect costs (productivity/wages lost) 4. Estimated total per patient costs are a summation of program, direct medical and total patient-caregiver co…
