# Supplementary material for: Cost-effectiveness analysis of adding tuberculosis household contact investigation on passive case-finding strategy in Southwestern Uganda
Source: PLoS One. 2023 Dec 21;18(12):e0288761. doi: 10.1371/journal.pone.0288761 (PMC10735033; doi:10.1371/journal.pone.0288761)
Supplement: S8 File — (ZIP) [file pone.0288761.s008.zip]

Archive with 7 entries (7 files):
- Data set/ANC.xls
- Data set/Final Contact tracing dataset.xlsx
- Data set/Final Data.xlsx
- Data set/Health and CommunityTBpatients cost survey.xlsx
- Data set/HIV, OPD, ANC.xlsx
- Data set/HIV.xls
- Data set/OPD.xls
