# Supplementary material for: Cost-effectiveness analysis of adding tuberculosis household contact investigation on passive case-finding strategy in Southwestern Uganda
Source: PLoS One. 2023 Dec 21;18(12):e0288761. doi: 10.1371/journal.pone.0288761 (PMC10735033; doi:10.1371/journal.pone.0288761)
Supplement: S8 File — (ZIP) [file pone.0288761.s008.zip › Data set/ANC.xls]

## Sheet: Sheet 1
orgunitlevel2	orgunitlevel4	organisationunitname	15+Yrs Attended Female	15+Yrs Screened Female	15+Yrs Presumed Female	15+Yrs Diagnosed Female
Ntungamo District	Allied Heath Proffessionals	Allied Heath Proffessionals	63	63	0	0
Ntungamo District	Amazing Grace Domiciliary Clinic	Amazing Grace Domiciliary Clinic	45	0	0	0
Rwampara District	Bugamba HC IV	Bugamba HC IV	1292	1292	0	0
Sheema District	Bugongi HC III	Bugongi HC III	611	611	0	0
Ntungamo District	Butaare HC III	Butaare HC III	260	260	1	0
Ntungamo District	Bwongyera HC III	Bwongyera HC III	550	550	0	0
Rwampara District	Community Medical Centre Clinic (Ndeija) HC II	Community Medical Centre Clinic (Ndeija) HC II	45	28	0	0
Ntungamo District	Daniel K Medical Centre HC II	Daniel K Medical Centre HC II	31	31	0	0
Ntungamo District	Devine Mercy Medical Centre Clinic	Devine Mercy Medical Centre Clinic	50	0	0	0
Ntungamo District	Doctors Referral Hospital	Doctors Referral Hospital	293	293	0	0
Ntungamo District	Family Doctors Clinic (Ntungamo) HC II	Family Doctors Clinic (Ntungamo) HC II	30	0	0	0
Ntungamo District	Hope Community Clinic	Hope Community Clinic	45	33	0	0
Sheema District	Hope Medical Centre HC III	Hope Medical Centre HC III	107	107	1	0
Ntungamo District	Itojo Hospital	Itojo Hospital	808	787	1	0
Sheema District	Kabwohe Clinical Research Centre HC II	Kabwohe Clinical Research Centre HC II	131	131	0	0
Sheema District	Kabwohe HC IV	Kabwohe HC IV	1927	725	0	0
Rwampara District	Kathel Medical Center	Kathel Medical Center	163	163	0	0
Ntungamo District	Kayonza (Ntungamo) HC III	Kayonza (Ntungamo) HC III	435	395	0	0
Sheema District	Kigarama (Kigarama) HC III	Kigarama (Kigarama) HC III	848	747	8	0
Ntungamo District	Kihanga Medical Centre HC II	Kihanga Medical Centre HC II	26	0	0	0
Sheema District	Kihunda HC III	Kihunda HC III	404	434	1	0
Rwampara District	Kinoni HC IV	Kinoni HC IV	657	485	0	0
Sheema District	Kitagata Hospital	Kitagata Hospital	1471	1471	0	0
Sheema District	Kitojo (Sheema) HC II	Kitojo (Sheema) HC II	74	74	0	0
Ntungamo District	Kitondo HC III	Kitondo HC III	377	149	1	0
Ntungamo District	Kitwe HC IV	Kitwe HC IV	1883	1874	0	0
Sheema District	Kyangyenyi HC III	Kyangyenyi HC III	640	640	0	0
Sheema District	Kyeibanga HC II	Kyeibanga HC II	11	11	0	0
Sheema District	Kyeihara HC II	Kyeihara HC II	66	0	0	0
Sheema District	Life care Clinic	Life care Clinic	15	0	0	0
Sheema District	Mabaare HC II	Mabaare HC II	274	218	0	0
Ntungamo District	Mary Queen Of Heaven Community Medical Centre	Mary Queen Of Heaven Community Medical Centre	30	0	0	0
Ntungamo District	Mother Francisca Lechner HC IV	Mother Francisca Lechner HC IV	885	885	6	0
Sheema District	Mushanga HC III	Mushanga HC III	531	529	1	0
Rwampara District	Mwizi HC III	Mwizi HC III	974	974	0	0
Rwampara District	Ndeija HC III	Ndeija HC III	677	679	0	0
Ntungamo District	Ngoma HC III	Ngoma HC III	565	374	0	0
Ntungamo District	Ntungamo HC IV	Ntungamo HC IV	1658	584	0	0
Ntungamo District	Ntungamo Nyabushenyi HC II	Ntungamo Nyabushenyi HC II	162	0	0	0
Ntungamo District	Nyakyera HC III	Nyakyera HC III	1707	1205	1	0
Ntungamo District	Polly Care Medical Centre Health Centre	Polly Care Medical Centre Health Centre	10	0	0	0
Ntungamo District	Rubare HC IV	Rubare HC IV	1318	1318	0	0
Ntungamo District	Rugarama HC III	Rugarama HC III	650	650	0	0
Ntungamo District	Ruhama HC III	Ruhama HC III	564	561	3	0
Ntungamo District	Ruhoko HC III	Ruhoko HC III	95	0	0	0
Ntungamo District	Rukoni HC III	Rukoni HC III	684	413	0	0
Ntungamo District	Rwabakunya Domiciliary Clinic HC II	Rwabakunya Domiciliary Clinic HC II	7	0	0	0
Ntungamo District	Rwashamaire HC IV	Rwashamaire HC IV	769	625	0	0
Ntungamo District	Rweikiniro HC III	Rweikiniro HC III	911	911	0	0
Ntungamo District	Sheema Clinic Nyamukana	Sheema Clinic Nyamukana	110	0	0	0
Sheema District	Sheema Community HC III	Sheema Community HC III	8	9	0	0
Sheema District	Shuuku HC IV	Shuuku HC IV	668	668	0	0
Sheema District	St. Claret HC II	St. Claret HC II	160	208	0	0
Ntungamo District	St. Lucia Kagamba HC III	St. Lucia Kagamba HC III	609	609	0	0
Ntungamo District	St. Patrick Medical Centre	St. Patrick Medical Centre	33	11	9	0
Ntungamo District	Allied Heath Proffessionals	Allied Heath Proffessionals	59	57	0	0
Ntungamo District	Amazing Grace Domiciliary Clinic	Amazing Grace Domiciliary Clinic	55	0	0	0
Rwampara District	Bugamba HC IV	Bugamba HC IV	1144	1144	0	0
Sheema District	Bugongi HC III	Bugongi HC III	615	614	0	0
Ntungamo District	Butaare HC III	Butaare HC III	316	315	0	0
Ntungamo District	Bwongyera HC III	Bwongyera HC III	681	681	0	0
Rwampara District	Community Medical Centre Clinic (Ndeija) HC II	Community Medical Centre Clinic (Ndeija) HC II	25	25	0	0
Ntungamo District	Daniel K Medical Centre HC II	Daniel K Medical Centre HC II	35	35	0	0
Ntungamo District	Devine Mercy Medical Centre Clinic	Devine Mercy Medical Centre Clinic	33	0	0	0
Ntungamo District	Doctors Referral Hospital	Doctors Referral Hospital	314	314	0	0
Ntungamo District	Family Doctors Clinic (Ntungamo) HC II	Family Doctors Clinic (Ntungamo) HC II	22	8	0	0
Ntungamo District	Hope Community Clinic	Hope Community Clinic	43	0	0	0
Sheema District	Hope Medical Centre HC III	Hope Medical Centre HC III	87	87	0	0
Ntungamo District	Itojo Hospital	Itojo Hospital	862	860	0	0
Sheema District	Kabwohe Clinical Research Centre HC II	Kabwohe Clinical Research Centre HC II	163	163	0	0
Sheema District	Kabwohe HC IV	Kabwohe HC IV	2154	2154	1	0
Sheema District	Kasana COU HC II	Kasana COU HC II	3	0	0	0
Rwampara District	Kathel Medical Center	Kathel Medical Center	163	163	0	0
Ntungamo District	Kayonza (Ntungamo) HC III	Kayonza (Ntungamo) HC III	379	379	0	0
Sheema District	Kigarama (Kigarama) HC III	Kigarama (Kigarama) HC III	727	727	2	0
Ntungamo District	Kihanga Medical Centre HC II	Kihanga Medical Centre HC II	24	0	0	0
Sheema District	Kihunda HC III	Kihunda HC III	334	384	0	0
Rwampara District	Kinoni HC IV	Kinoni HC IV	898	748	0	0
Sheema District	Kitagata Hospital	Kitagata Hospital	1572	1571	0	0
Sheema District	Kitojo (Sheema) HC II	Kitojo (Sheema) HC II	50	48	0	0
Ntungamo District	Kitondo HC III	Kitondo HC III	709	599	0	0
Ntungamo District	Kitwe HC IV	Kitwe HC IV	2026	1956	0	0
Sheema District	Kyangyenyi HC III	Kyangyenyi HC III	670	669	0	0
Sheema District	Kyeibanga HC II	Kyeibanga HC II	61	61	0	0
Sheema District	Kyeihara HC II	Kyeihara HC II	66	0	0	0
Sheema District	Life care Clinic	Life care Clinic	33	0	0	0
Sheema District	Mabaare HC II	Mabaare HC II	225	225	0	0
Ntungamo District	Mary Queen Of Heaven Community Medical Centre	Mary Queen Of Heaven Community Medical Centre	10	0	0	0
Ntungamo District	Mother Francisca Lechner HC IV	Mother Francisca Lechner HC IV	929	929	0	0
Sheema District	Mushanga HC III	Mushanga HC III	541	548	2	0
Rwampara District	Mwizi HC III	Mwizi HC III	924	915	0	0
Rwampara District	Ndeija HC III	Ndeija HC III	747	747	0	0
Ntungamo District	Ngoma HC III	Ngoma HC III	590	588	0	0
Ntungamo District	Ntungamo HC IV	Ntungamo HC IV	1445	1445	0	0
Ntungamo District	Ntungamo Nyabushenyi HC II	Ntungamo Nyabushenyi HC II	140	0	0	0
Ntungamo District	Nyakyera HC III	Nyakyera HC III	1729	1729	1	0
Ntungamo District	Polly Care Medical Centre Health Centre	Polly Care Medical Centre Health Centre	3	0	0	0
Ntungamo District	Rubare HC IV	Rubare HC IV	1512	1515	19	1
Ntungamo District	Rugarama HC III	Rugarama HC III	899	899	0	0
Ntungamo District	Ruhama HC III	Ruhama HC III	527	527	0	0
Ntungamo District	Ruhoko HC III	Ruhoko HC III	107	0	0	0
Ntungamo District	Rukoni HC III	Rukoni HC III	610	610	0	0
Ntungamo District	Rwabakunya Domiciliary Clinic HC II	Rwabakunya Domiciliary Clinic HC II	17	0	0	0
Ntungamo District	Rwashamaire HC IV	Rwashamaire HC IV	863	742	0	0
Ntungamo District	Rweikiniro HC III	Rweikiniro HC III	796	796	3	0
Ntungamo District	Sheema Clinic Nyamukana	Sheema Clinic Nyamukana	33	12	0	0
Sheema District	Sheema Community HC III	Sheema Community HC III	15	0	0	0
Sheema District	Shuuku HC IV	Shuuku HC IV	791	792	0	0
Sheema District	St. Claret HC II	St. Claret HC II	193	132	0	0
Ntungamo District	St. Lucia Kagamba HC III	St. Lucia Kagamba HC III	495	495	0	0
Ntungamo District	St. Patrick Medical Centre	St. Patrick Medical Centre	31	21	0	0
Ntungamo District	Allied Heath Proffessionals	Allied Heath Proffessionals	48	0	0	0
Ntungamo District	Amazing Grace Domiciliary Clinic	Amazing Grace Domiciliary Clinic	93	39	0	0
Rwampara District	Bugamba HC IV	Bugamba HC IV	967	301	0	0
Sheema District	Bugongi HC III	Bugongi HC III	609	203	1	0
Ntungamo District	Butaare HC III	Butaare HC III	286	85	0	0
Ntungamo District	Bwongyera HC III	Bwongyera HC III	674	674	0	0
Rwampara District	Community Medical Centre Clinic (Ndeija) HC II	Community Medical Centre Clinic (Ndeija) HC II	25	12	0	0
Ntungamo District	Daniel K Medical Centre HC II	Daniel K Medical Centre HC II	75	5	0	0
Ntungamo District	Devine Mercy Medical Centre Clinic	Devine Mercy Medical Centre Clinic	65	0	0	0
Ntungamo District	Doctors Referral Hospital	Doctors Referral Hospital	233	0	0	0
Ntungamo District	Family Doctors Clinic (Ntungamo) HC II	Family Doctors Clinic (Ntungamo) HC II	13	6	0	0
Ntungamo District	Hope Community Clinic	Hope Community Clinic	22	9	0	0
Sheema District	Hope Medical Centre HC III	Hope Medical Centre HC III	158	68	0	0
Ntungamo District	Itojo Hospital	Itojo Hospital	983	672	0	0
Sheema District	Kabwohe Clinical Research Centre HC II	Kabwohe Clinical Research Centre HC II	302	302	0	0
Sheema District	Kabwohe HC IV	Kabwohe HC IV	1572	1137	0	0
Sheema District	Karera HC II	Karera HC II	25	0	0	0
Sheema District	Kasana East HC II	Kasana East HC II	77	77	0	0
Sheema District	Kashozi (Kashozi) HC II	Kashozi (Kashozi) HC II	24	0	0	0
Rwampara District	Kathel Medical Center	Kathel Medical Center	88	88	0	0
Ntungamo District	Kayonza (Ntungamo) HC III	Kayonza (Ntungamo) HC III	232	101	0	0
Sheema District	Kigarama (Kigarama) HC III	Kigarama (Kigarama) HC III	797	520	0	0
Ntungamo District	Kihanga Medical Centre HC II	Kihanga Medical Centre HC II	33	0	0	0
Sheema District	Kihunda HC III	Kihunda HC III	280	0	0	0
Rwampara District	Kinoni HC IV	Kinoni HC IV	636	635	7	0
Sheema District	Kitagata Hospital	Kitagata Hospital	1756	1114	0	0
Ntungamo District	Kitondo HC III	Kitondo HC III	605	284	0	0
Ntungamo District	Kitwe HC IV	Kitwe HC IV	1948	696	19	0
Sheema District	Kyangyenyi HC III	Kyangyenyi HC III	687	484	0	0
Sheema District	Kyeibanga HC II	Kyeibanga HC II	102	61	0	0
Sheema District	Life care Clinic	Life care Clinic	21	0	0	0
Sheema District	Mabaare HC II	Mabaare HC II	112	112	1	0
Ntungamo District	Mary Queen Of Heaven Community Medical Centre	Mary Queen Of Heaven Community Medical Centre	18	0	0	0
Sheema District	Migina HC II	Migina HC II	41	26	0	0
Ntungamo District	Mother Francisca Lechner HC IV	Mother Francisca Lechner HC IV	1121	1121	10	0
Sheema District	Mushanga HC III	Mushanga HC III	605	605	0	0
Sheema District	Muzira HC II	Muzira HC II	7	3	0	0
Rwampara District	Mwizi HC III	Mwizi HC III	752	0	0	0
Rwampara District	Ndeija HC III	Ndeija HC III	642	642	14	2
Sheema District	New Life Care (Sheema) Clinic	New Life Care (Sheema) Clinic	14	0	0	0
Ntungamo District	Ngoma HC III	Ngoma HC III	470	0	0	0
Ntungamo District	Ntungamo HC IV	Ntungamo HC IV	1583	1584	4	0
Ntungamo District	Ntungamo Nyabushenyi HC II	Ntungamo Nyabushenyi HC II	205	70	0	0
Ntungamo District	Nyakyera HC III	Nyakyera HC III	1474	1461	0	0
Ntungamo District	Polly Care Medical Centre Health Centre	Polly Care Medical Centre Health Centre	34	15	0	0
Ntungamo District	Rubare HC IV	Rubare HC IV	1597	1599	0	0
Ntungamo District	Rugarama HC III	Rugarama HC III	733	580	0	0
Ntungamo District	Ruhama HC III	Ruhama HC III	412	408	0	0
Ntungamo District	Ruhoko HC III	Ruhoko HC III	128	0	0	0
Sheema District	Rukondo HC II	Rukondo HC II	32	19	0	0
Ntungamo District	Rukoni HC III	Rukoni HC III	614	614	0	0
Ntungamo District	Rwabakunya Domiciliary Clinic HC II	Rwabakunya Domiciliary Clinic HC II	15	0	0	0
Sheema District	Rwamujojo HC II	Rwamujojo HC II	3	0	0	0
Ntungamo District	Rwashamaire HC IV	Rwashamaire HC IV	962	962	1	0
Ntungamo District	Rweikiniro HC III	Rweikiniro HC III	623	623	0	0
Ntungamo District	Sheema Clinic Nyamukana	Sheema Clinic Nyamukana	37	0	0	0
Sheema District	Sheema Community HC III	Sheema Community HC III	19	60	0	0
Sheema District	Shuuku HC IV	Shuuku HC IV	793	763	1	0
Sheema District	St. Claret HC II	St. Claret HC II	203	0	0	0
Ntungamo District	St. Lucia Kagamba HC III	St. Lucia Kagamba HC III	303	304	0	0
Ntungamo District	St. Patrick Medical Centre	St. Patrick Medical Centre	10	0	0	0
Ntungamo District	Allied Heath Proffessionals	Allied Heath Proffessionals	85	0	0	0
Ntungamo District	Amazing Grace Domiciliary Clinic	Amazing Grace Domiciliary Clinic	62	0	0	0
Rwampara District	Bugamba HC IV	Bugamba HC IV	1031	34	0	0
Sheema District	Bugongi HC III	Bugongi HC III	590	590	2	0
Ntungamo District	Butaare HC III	Butaare HC III	319	319	0	0
Ntungamo District	Bwongyera HC III	Bwongyera HC III	751	651	0	0
Rwampara District	Community Medical Centre Clinic (Ndeija) HC II	Community Medical Centre Clinic (Ndeija) HC II	44	43	0	0
Ntungamo District	Daniel K Medical Centre HC II	Daniel K Medical Centre HC II	42	42	0	0
Ntungamo District	Devine Mercy Medical Centre Clinic	Devine Mercy Medical Centre Clinic	48	0	0	0
Ntungamo District	Doctors Referral Hospital	Doctors Referral Hospital	179	0	0	0
Ntungamo District	Family Doctors Clinic (Ntungamo) HC II	Family Doctors Clinic (Ntungamo) HC II	21	0	0	0
Ntungamo District	Hope Community Clinic	Hope Community Clinic	22	0	0	0
Sheema District	Hope Medical Centre HC III	Hope Medical Centre HC III	226	137	0	0
Rwampara District	Ihunga (Mbarara) HC II	Ihunga (Mbarara) HC II	4	0	0	0
Ntungamo District	Itojo Hospital	Itojo Hospital	698	698	0	0
Sheema District	Kabwohe Clinical Research Centre HC II	Kabwohe Clinical Research Centre HC II	264	264	0	0
Sheema District	Kabwohe HC IV	Kabwohe HC IV	1274	1240	0	0
Sheema District	Kasana COU HC II	Kasana COU HC II	2	0	0	0
Rwampara District	Kathel Medical Center	Kathel Medical Center	133	134	0	0
Ntungamo District	Kayonza (Ntungamo) HC III	Kayonza (Ntungamo) HC III	297	201	12	0
Ntungamo District	Kigaaga (Ngoma) HC II	Kigaaga (Ngoma) HC II	160	0	0	0
Sheema District	Kigarama (Kigarama) HC III	Kigarama (Kigarama) HC III	835	835	1	0
Ntungamo District	Kihanga Medical Centre HC II	Kihanga Medical Centre HC II	30	0	0	0
Sheema District	Kihunda HC III	Kihunda HC III	283	102	0	0
Rwampara District	Kinoni HC IV	Kinoni HC IV	857	610	6	1
Sheema District	Kitagata Hospital	Kitagata Hospital	922	922	1	0
Ntungamo District	Kitondo HC III	Kitondo HC III	399	12	0	0
Ntungamo District	Kitwe HC IV	Kitwe HC IV	1525	672	15	9
Sheema District	Kyangyenyi HC III	Kyangyenyi HC III	760	270	0	0
Sheema District	Kyeibanga HC II	Kyeibanga HC II	140	43	0	0
Sheema District	Life care Clinic	Life care Clinic	22	0	0	0
Sheema District	Mabaare HC II	Mabaare HC II	207	207	0	0
Ntungamo District	Mary Queen Of Heaven Community Medical Centre	Mary Queen Of Heaven Community Medical Centre	20	0	0	0
Sheema District	Migina HC II	Migina HC II	21	0	0	0
Ntungamo District	Mother Francisca Lechner HC IV	Mother Francisca Lechner HC IV	1180	1180	1	0
Sheema District	Mushanga HC III	Mushanga HC III	549	549	0	0
Rwampara District	Mwizi HC III	Mwizi HC III	775	281	0	0
Rwampara District	Ndeija HC III	Ndeija HC III	826	826	1	0
Sheema District	New Life Care (Sheema) Clinic	New Life Care (Sheema) Clinic	10	0	0	0
Ntungamo District	Ngoma HC III	Ngoma HC III	458	367	0	0
Rwampara District	Ngugo HC II	Ngugo HC II	0	0	0	0
Ntungamo District	Ntungamo HC IV	Ntungamo HC IV	1721	1721	0	0
Ntungamo District	Ntungamo Nyabushenyi HC II	Ntungamo Nyabushenyi HC II	128	4	0	0
Sheema District	Nyakashoga HC II	Nyakashoga HC II	4	0	0	0
Ntungamo District	Nyakyera HC III	Nyakyera HC III	1336	1334	427	0
Ntungamo District	Polly Care Medical Centre Health Centre	Polly Care Medical Centre Health Centre	30	21	0	0
Ntungamo District	Rubare HC IV	Rubare HC IV	1249	1249	0	0
Ntungamo District	Rugarama HC III	Rugarama HC III	962	961	0	0
Ntungamo District	Ruhama HC III	Ruhama HC III	253	253	0	0
Ntungamo District	Ruhoko HC III	Ruhoko HC III	69	0	0	0
Ntungamo District	Rukoni HC III	Rukoni HC III	588	588	0	0
Ntungamo District	Rwabakunya Domiciliary Clinic HC II	Rwabakunya Domiciliary Clinic HC II	27	0	0	0
Sheema District	Rwamujojo HC II	Rwamujojo HC II	6	0	0	0
Ntungamo District	Rwashamaire HC IV	Rwashamaire HC IV	660	660	0	0
Ntungamo District	Rweikiniro HC III	Rweikiniro HC III	688	688	0	0
Ntungamo District	Sheema Clinic Nyamukana	Sheema Clinic Nyamukana	54	0	0	0
Sheema District	Sheema Community HC III	Sheema Community HC III	13	1	0	0
Sheema District	Shuuku HC IV	Shuuku HC IV	776	776	0	0
Sheema District	St. Claret HC II	St. Claret HC II	193	194	0	0
Ntungamo District	St. Lucia Kagamba HC III	St. Lucia Kagamba HC III	407	406	0	0
Ntungamo District	St. Patrick Medical Centre	St. Patrick Medical Centre	16	14	0	0
Ntungamo District	Allied Heath Proffessionals	Allied Heath Proffessionals	85	54	0	0
Ntungamo District	Amazing Grace Domiciliary Clinic	Amazing Grace Domiciliary Clinic	54	0	0	0
Rwampara District	Bugamba HC IV	Bugamba HC IV	1125	718	2	0
Sheema District	Bugongi HC III	Bugongi HC III	549	363	0	0
Ntungamo District	Butaare HC III	Butaare HC III	354	354	1	0
Ntungamo District	Bwongyera HC III	Bwongyera HC III	782	782	1	0
Rwampara District	Community Medical Centre Clinic (Ndeija) HC II	Community Medical Centre Clinic (Ndeija) HC II	27	16	0	0
Ntungamo District	Daniel K Medical Centre HC II	Daniel K Medical Centre HC II	35	38	0	0
Ntungamo District	Devine Mercy Medical Centre Clinic	Devine Mercy Medical Centre Clinic	147	136	0	0
Ntungamo District	Doctors Referral Hospital	Doctors Referral Hospital	322	0	0	0
Ntungamo District	Family Doctors Clinic (Ntungamo) HC II	Family Doctors Clinic (Ntungamo) HC II	22	0	0	0
Ntungamo District	Hope Community Clinic	Hope Community Clinic	20	12	0	0
Sheema District	Hope Medical Centre HC III	Hope Medical Centre HC III	100	100	0	0
Rwampara District	Ihunga (Mbarara) HC II	Ihunga (Mbarara) HC II	20	0	0	0
Ntungamo District	Itojo Hospital	Itojo Hospital	808	772	0	0
Sheema District	Kabwohe Clinical Research Centre HC II	Kabwohe Clinical Research Centre HC II	210	150	0	0
Sheema District	Kabwohe HC IV	Kabwohe HC IV	1861	1662	68	0
Sheema District	Kasana COU HC II	Kasana COU HC II	5	0	0	0
Rwampara District	Kathel Medical Center	Kathel Medical Center	107	102	0	0
Ntungamo District	Kayonza (Ntungamo) HC III	Kayonza (Ntungamo) HC III	369	114	0	0
Sheema District	Kigarama (Kigarama) HC III	Kigarama (Kigarama) HC III	832	832	1	0
Ntungamo District	Kihanga Medical Centre HC II	Kihanga Medical Centre HC II	12	0	0	0
Sheema District	Kihunda HC III	Kihunda HC III	301	344	0	0
Rwampara District	Kinoni HC IV	Kinoni HC IV	1004	344	8	0
Sheema District	Kitagata Hospital	Kitagata Hospital	1327	1327	1	0
Rwampara District	Kitojo (Bugamba) HC II	Kitojo (Bugamba) HC II	0	0	0	0
Ntungamo District	Kitondo HC III	Kitondo HC III	590	590	0	0
Ntungamo District	Kitwe HC IV	Kitwe HC IV	1967	1966	2	0
Sheema District	Kyangyenyi HC III	Kyangyenyi HC III	672	672	0	0
Sheema District	Kyeibanga HC II	Kyeibanga HC II	93	93	0	0
Sheema District	Life care Clinic	Life care Clinic	30	0	0	0
Sheema District	Mabaare HC II	Mabaare HC II	236	236	0	0
Ntungamo District	Mary Queen Of Heaven Community Medical Centre	Mary Queen Of Heaven Community Medical Centre	13	0	0	0
Ntungamo District	Mother Francisca Lechner HC IV	Mother Francisca Lechner HC IV	974	974	5	0
Sheema District	Mushanga HC III	Mushanga HC III	548	548	0	0
Rwampara District	Mwizi HC III	Mwizi HC III	839	537	3	0
Rwampara District	Ndeija HC III	Ndeija HC III	832	832	0	0
Ntungamo District	Ngoma HC III	Ngoma HC III	517	489	0	0
Ntungamo District	Ntungamo HC IV	Ntungamo HC IV	1740	1741	0	0
Ntungamo District	Ntungamo Nyabushenyi HC II	Ntungamo Nyabushenyi HC II	206	0	0	0
Sheema District	Nyakashoga HC II	Nyakashoga HC II	3	0	0	0
Ntungamo District	Nyakyera HC III	Nyakyera HC III	1474	1227	0	0
Ntungamo District	Polly Care Medical Centre Health Centre	Polly Care Medical Centre Health Centre	24	21	0	0
Ntungamo District	Rubare HC IV	Rubare HC IV	1637	1637	3	0
Ntungamo District	Rugarama HC III	Rugarama HC III	869	874	0	0
Ntungamo District	Ruhama HC III	Ruhama HC III	462	462	0	0
Ntungamo District	Ruhoko HC III	Ruhoko HC III	94	0	0	0
Ntungamo District	Rukoni HC III	Rukoni HC III	619	620	0	0
Ntungamo District	Rwabakunya Domiciliary Clinic HC II	Rwabakunya Domiciliary Clinic HC II	30	0	0	0
Ntungamo District	Rwashamaire HC IV	Rwashamaire HC IV	731	657	6	0
Ntungamo District	Rweikiniro HC III	Rweikiniro HC III	744	744	6	0
Rwampara District	Ryamiyonga HC II	Ryamiyonga HC II	5	0	0	0
Ntungamo District	Sheema Clinic Nyamukana	Sheema Clinic Nyamukana	54	0	0	0
Sheema District	Sheema Community HC III	Sheema Community HC III	8	0	0	0
Sheema District	Shuuku HC IV	Shuuku HC IV	942	649	0	0
Sheema District	St. Claret HC II	St. Claret HC II	197	197	0	0
Ntungamo District	St. Lucia Kagamba HC III	St. Lucia Kagamba HC III	381	381	0	0
Ntungamo District	St. Patrick Medical Centre	St. Patrick Medical Centre	25	25	0	0
Ntungamo District	Universal Health Care Clinic	Universal Health Care Clinic	1	0	0	0
Ntungamo District	Allied Heath Proffessionals	Allied Heath Proffessionals	60	60	0	0
Ntungamo District	Amazing Grace Domiciliary Clinic	Amazing Grace Domiciliary Clinic	80	0	0	0
Rwampara District	Bugamba HC IV	Bugamba HC IV	896	896	1	0
Sheema District	Bugongi HC III	Bugongi HC III	499	491	1	1
Ntungamo District	Butaare HC III	Butaare HC III	312	312	0	0
Ntungamo District	Bwongyera HC III	Bwongyera HC III	733	733	0	0
Rwampara District	Community Medical Centre Clinic (Ndeija) HC II	Community Medical Centre Clinic (Ndeija) HC II	25	25	0	0
Ntungamo District	Daniel K Medical Centre HC II	Daniel K Medical Centre HC II	21	20	0	0
Ntungamo District	Devine Mercy Medical Centre Clinic	Devine Mercy Medical Centre Clinic	31	0	0	0
Ntungamo District	Doctors Referral Hospital	Doctors Referral Hospital	247	157	0	0
Ntungamo District	Family Doctors Clinic (Ntungamo) HC II	Family Doctors Clinic (Ntungamo) HC II	21	8	0	0
Ntungamo District	Hope Community Clinic	Hope Community Clinic	30	8	0	0
Sheema District	Hope Medical Centre HC III	Hope Medical Centre HC III	88	83	0	0
Ntungamo District	Itojo Hospital	Itojo Hospital	803	802	0	0
Sheema District	Kabwohe Clinical Research Centre HC II	Kabwohe Clinical Research Centre HC II	153	153	0	0
Sheema District	Kabwohe HC IV	Kabwohe HC IV	1673	1511	1	0
Sheema District	Kasana COU HC II	Kasana COU HC II	3	0	0	0
Rwampara District	Kathel Medical Center	Kathel Medical Center	118	50	0	0
Ntungamo District	Kayonza (Ntungamo) HC III	Kayonza (Ntungamo) HC III	327	235	0	0
Sheema District	Kigarama (Kigarama) HC III	Kigarama (Kigarama) HC III	654	654	0	0
Ntungamo District	Kihanga Medical Centre HC II	Kihanga Medical Centre HC II	31	0	0	0
Sheema District	Kihunda HC III	Kihunda HC III	414	414	0	0
Rwampara District	Kinoni HC IV	Kinoni HC IV	841	842	0	0
Sheema District	Kitagata Hospital	Kitagata Hospital	1353	938	0	0
Sheema District	Kitojo (Sheema) HC II	Kitojo (Sheema) HC II	32	18	0	0
Ntungamo District	Kitondo HC III	Kitondo HC III	574	304	0	0
Ntungamo District	Kitwe HC IV	Kitwe HC IV	1423	1119	1	0
Sheema District	Kyangyenyi HC III	Kyangyenyi HC III	605	605	0	0
Sheema District	Kyeibanga HC II	Kyeibanga HC II	37	0	0	0
Sheema District	Kyeihara HC II	Kyeihara HC II	46	0	0	0
Sheema District	Life care Clinic	Life care Clinic	36	0	0	0
Sheema District	Mabaare HC II	Mabaare HC II	174	114	0	0
Ntungamo District	Mary Queen Of Heaven Community Medical Centre	Mary Queen Of Heaven Community Medical Centre	7	0	0	0
Ntungamo District	Mother Francisca Lechner HC IV	Mother Francisca Lechner HC IV	954	954	3	0
Sheema District	Mushanga HC III	Mushanga HC III	478	437	0	0
Rwampara District	Mwizi HC III	Mwizi HC III	853	569	0	0
Rwampara District	Ndeija HC III	Ndeija HC III	570	570	0	0
Ntungamo District	Ngoma HC III	Ngoma HC III	476	476	0	0
Ntungamo District	Ntungamo HC IV	Ntungamo HC IV	1404	968	0	0
Ntungamo District	Ntungamo Nyabushenyi HC II	Ntungamo Nyabushenyi HC II	110	0	0	0
Sheema District	Nyakashoga HC II	Nyakashoga HC II	1	0	0	0
Ntungamo District	Nyakyera HC III	Nyakyera HC III	1535	1535	0	0
Ntungamo District	Polly Care Medical Centre Health Centre	Polly Care Medical Centre Health Centre	9	6	0	0
Ntungamo District	Rubare HC IV	Rubare HC IV	1382	1384	0	0
Ntungamo District	Rugarama HC III	Rugarama HC III	789	789	0	0
Ntungamo District	Ruhama HC III	Ruhama HC III	446	445	5	0
Ntungamo District	Ruhoko HC III	Ruhoko HC III	112	0	0	0
Ntungamo District	Rukoni HC III	Rukoni HC III	617	617	0	0
Ntungamo District	Rwabakunya Domiciliary Clinic HC II	Rwabakunya Domiciliary Clinic HC II	20	0	0	0
Ntungamo District	Rwashamaire HC IV	Rwashamaire HC IV	733	734	0	0
Ntungamo District	Rweikiniro HC III	Rweikiniro HC III	680	679	7	0
Ntungamo District	Sheema Clinic Nyamukana	Sheema Clinic Nyamukana	31	31	0	0
Sheema District	Sheema Community HC III	Sheema Community HC III	7	2	0	0
Sheema District	Shuuku HC IV	Shuuku HC IV	788	789	0	0
Sheema District	St. Claret HC II	St. Claret HC II	177	177	0	0
Ntungamo District	St. Lucia Kagamba HC III	St. Lucia Kagamba HC III	380	380	0	0
Ntungamo District	St. Patrick Medical Centre	St. Patrick Medical Centre	18	18	0	0

## Sheet: Sheet2
organisationunitname
Bugamba HC IV
Bugongi HC III
Bwongyera HC III
Kabwohe HC IV
Kigarama (Kigarama) HC III
Kinoni HC IV
Kitagata Hospital
Kitwe HC IV
Mother Francisca Lechner HC IV
Ngoma HC III
Rwashamaire HC IV
Grand Total

## Sheet: Sheet1
orgunitlevel2	orgunitlevel4	organisationunitname	15+Yrs Attended Female	15+Yrs Screened Female	15+Yrs Presumed Female	15+Yrs Diagnosed Female
Rwampara District	Bugamba HC IV	Bugamba HC IV	1292	1292	0	0
Sheema District	Bugongi HC III	Bugongi HC III	611	611	0	0
Ntungamo District	Bwongyera HC III	Bwongyera HC III	550	550	0	0
Sheema District	Kabwohe HC IV	Kabwohe HC IV	1927	725	0	0
Sheema District	Kigarama (Kigarama) HC III	Kigarama (Kigarama) HC III	848	747	8	0
Rwampara District	Kinoni HC IV	Kinoni HC IV	657	485	0	0
Sheema District	Kitagata Hospital	Kitagata Hospital	1471	1471	0	0
Ntungamo District	Kitwe HC IV	Kitwe HC IV	1883	1874	0	0
Ntungamo District	Mother Francisca Lechner HC IV	Mother Francisca Lechner HC IV	885	885	6	0
Ntungamo District	Ngoma HC III	Ngoma HC III	565	374	0	0
Ntungamo District	Rwashamaire HC IV	Rwashamaire HC IV	769	625	0	0
Rwampara District	Bugamba HC IV	Bugamba HC IV	1144	1144	0	0
Sheema District	Bugongi HC III	Bugongi HC III	615	614	0	0
Ntungamo District	Bwongyera HC III	Bwongyera HC III	681	681	0	0
Sheema District	Kabwohe HC IV	Kabwohe HC IV	2154	2154	1	0
Sheema District	Kigarama (Kigarama) HC III	Kigarama (Kigarama) HC III	727	727	2	0
Rwampara District	Kinoni HC IV	Kinoni HC IV	898	748	0	0
Sheema District	Kitagata Hospital	Kitagata Hospital	1572	1571	0	0
Ntungamo District	Kitwe HC IV	Kitwe HC IV	2026	1956	0	0
Ntungamo District	Mother Francisca Lechner HC IV	Mother Francisca Lechner HC IV	929	929	0	0
Ntungamo District	Ngoma HC III	Ngoma HC III	590	588	0	0
Ntungamo District	Rwashamaire HC IV	Rwashamaire HC IV	863	742	0	0
Rwampara District	Bugamba HC IV	Bugamba HC IV	967	301	0	0
Sheema District	Bugongi HC III	Bugongi HC III	609	203	1	0
Ntungamo District	Bwongyera HC III	Bwongyera HC III	674	674	0	0
Sheema District	Kabwohe HC IV	Kabwohe HC IV	1572	1137	0	0
Sheema District	Kigarama (Kigarama) HC III	Kigarama (Kigarama) HC III	797	520	0	0
Rwampara District	Kinoni HC IV	Kinoni HC IV	636	635	7	0
Sheema District	Kitagata Hospital	Kitagata Hospital	1756	1114	0	0
Ntungamo District	Kitwe HC IV	Kitwe HC IV	1948	696	19	0
Ntungamo District	Mother Francisca Lechner HC IV	Mother Francisca Lechner HC IV	1121	1121	10	0
Ntungamo District	Ngoma HC III	Ngoma HC III	470	0	0	0
Ntungamo District	Rwashamaire HC IV	Rwashamaire HC IV	962	962	1	0
Rwampara District	Bugamba HC IV	Bugamba HC IV	1031	34	0	0
Sheema District	Bugongi HC III	Bugongi HC III	590	590	2	0
Ntungamo District	Bwongyera HC III	Bwongyera HC III	751	651	0	0
Sheema District	Kabwohe HC IV	Kabwohe HC IV	1274	1240	0	0
Sheema District	Kigarama (Kigarama) HC III	Kigarama (Kigarama) HC III	835	835	1	0
Rwampara District	Kinoni HC IV	Kinoni HC IV	857	610	6	1
Sheema District	Kitagata Hospital	Kitagata Hospital	922	922	1	0
Ntungamo District	Kitwe HC IV	Kitwe HC IV	1525	672	15	9
Ntungamo District	Mother Francisca Lechner HC IV	Mother Francisca Lechner HC IV	1180	1180	1	0
Ntungamo District	Ngoma HC III	Ngoma HC III	458	367	0	0
Ntungamo District	Rwashamaire HC IV	Rwashamaire HC IV	660	660	0	0
Rwampara District	Bugamba HC IV	Bugamba HC IV	1125	718	2	0
Sheema District	Bugongi HC III	Bugongi HC III	549	363	0	0
Ntungamo District	Bwongyera HC III	Bwongyera HC III	782	782	1	0
Sheema District	Kabwohe HC IV	Kabwohe HC IV	1861	1662	68	0
Sheema District	Kigarama (Kigarama) HC III	Kigarama (Kigarama) HC III	832	832	1	0
Rwampara District	Kinoni HC IV	Kinoni HC IV	1004	344	8	0
Sheema District	Kitagata Hospital	Kitagata Hospital	1327	1327	1	0
Ntungamo District	Kitwe HC IV	Kitwe HC IV	1967	1966	2	0
Ntungamo District	Mother Francisca Lechner HC IV	Mother Francisca Lechner HC IV	974	974	5	0
Ntungamo District	Ngoma HC III	Ngoma HC III	517	489	0	0
Ntungamo District	Rwashamaire HC IV	Rwashamaire HC IV	731	657	6	0
Rwampara District	Bugamba HC IV	Bugamba HC IV	896	896	1	0
Sheema District	Bugongi HC III	Bugongi HC III	499	491	1	1
Ntungamo District	Bwongyera HC III	Bwongyera HC III	733	733	0	0
Sheema District	Kabwohe HC IV	Kabwohe HC IV	1673	1511	1	0
Sheema District	Kigarama (Kigarama) HC III	Kigarama (Kigarama) HC III	654	654	0	0
Rwampara District	Kinoni HC IV	Kinoni HC IV	841	842	0	0
Sheema District	Kitagata Hospital	Kitagata Hospital	1353	938	0	0
Ntungamo District	Kitwe HC IV	Kitwe HC IV	1423	1119	1	0
Ntungamo District	Mother Francisca Lechner HC IV	Mother Francisca Lechner HC IV	954	954	3	0
Ntungamo District	Ngoma HC III	Ngoma HC III	476	476	0	0
Ntungamo District	Rwashamaire HC IV	Rwashamaire HC IV	733	734	0	0
