# Supplementary material for: Cost-effectiveness analysis of adding tuberculosis household contact investigation on passive case-finding strategy in Southwestern Uganda
Source: PLoS One. 2023 Dec 21;18(12):e0288761. doi: 10.1371/journal.pone.0288761 (PMC10735033; doi:10.1371/journal.pone.0288761)
Supplement: S8 File — (ZIP) [file pone.0288761.s008.zip › Data set/Final Contact tracing dataset.xlsx]

## Sheet: Contacts
Facilityname	ContactID	Age(Yrs)	Gender	HIVstatus	Contact_screenedTB	Presumed_TB	Diagnosed_with_TB	Disease_class	Diagnostic_method	Linked_to_care
Kabwohe HC IV	01	24	M	Unkown	Yes	No	No
Kabwohe HC IV	02	3	M	Neg	Yes	Yes	Yes	EPTB	clinical	Yes
Kabwohe HC IV	01	24	F	Unkown	No
Kabwohe HC IV	02	3	M	Unkown	No
Kabwohe HC IV	03	6	M	Unkown	No
Kabwohe HC IV	01	75	M	Neg	Yes	No	No
Kabwohe HC IV	02	90	F	Neg	Yes	No
Kabwohe HC IV	03	16	F	Neg	Yes	No
Kabwohe HC IV	04	17	F	Neg	Yes	No
Kabwohe HC IV	05	5	M	Neg	Yes	No
Kabwohe HC IV	06	2	F	Neg	Yes	No
Kabwohe HC IV	07	6	M	Neg	Yes	No
Kabwohe HC IV	08	3	M	Neg	Yes	No
Kabwohe HC IV	09	3	M	Neg	Yes	No
Kabwohe HC IV	10	10	M	Neg	Yes	No
Kabwohe HC IV	11	4	F	Neg	Yes	Yes	Yes	PCD	GeneXpert	Yes
Kabwohe HC IV	12	1	M	Neg	Yes	Yes	Yes	PCD	GeneXpert	Yes
Kabwohe HC IV	01	70	M	Neg	Yes	No
Kabwohe HC IV	02	22	M	Neg	Yes	No
Kabwohe HC IV	03	20	F	Neg	Yes	No
Kabwohe HC IV	04	16	F	Neg	Yes	No
Kabwohe HC IV	01	40	F	Neg	Yes	No
Kabwohe HC IV	01	11	F	Neg	Yes	No
Kabwohe HC IV	02	9	F	Neg	Yes	No
Kabwohe HC IV	01	60	M	Unkown	Yes	No
Kabwohe HC IV	02	23	F	Neg	Yes	No
Kabwohe HC IV	03	24	F	Neg	Yes	No
Kabwohe HC IV	04	18	M	Neg	Yes	No
Kabwohe HC IV	05	8	F	Neg	Yes	No
Kabwohe HC IV	06	5	M	Neg	Yes	Yes	Yes	PCD	clinical	Yes
Kabwohe HC IV	07	0.7	M	Neg	Yes	No
Kabwohe HC IV	01	30	M	Neg	Yes	No
Kabwohe HC IV	01	45	M	Kpos	Yes	No
Kabwohe HC IV	01	19	F	Kpos	Yes	No
Kabwohe HC IV	02	54	F	Neg	Yes	No
Kabwohe HC IV	03	60	M	Neg	Yes	No
Kabwohe HC IV	04	14	M	Neg	Yes	No
Kabwohe HC IV	01	78	M	Neg	Yes	Yes	No		GeneXpert
Kabwohe HC IV	02	51	F	Unkown	Yes
Kabwohe HC IV	03	18	M	Neg	Yes
Kabwohe HC IV	04	17	F	Neg	Yes
Kabwohe HC IV	05	12	F	Neg	Yes
Kabwohe HC IV	01	42	F	Unkown	Yes	Yes	No		GeneXpert
Kabwohe HC IV	02	10	F	Unkown	Yes	Yes	No		GeneXpert
Kabwohe HC IV	01	25	F	Kpos	Yes	No
Kabwohe HC IV	02	7	M	Kpos	Yes	Yes	No		GeneXpert
Kabwohe HC IV	03	6	M	Neg	Yes	No
Kabwohe HC IV	04	2	F	Neg	Yes	Yes	Yes	PCD	GeneXpert	No
Kabwohe HC IV	01	20	M	Neg	Yes	No
Kabwohe HC IV	01	96	F	Neg	Yes	No
Kabwohe HC IV	02	62	F	Neg	Yes	No
Kabwohe HC IV	03	35	F	Neg	Yes	No
Kabwohe HC IV	01	57	M	Neg	Yes	Yes	No		GeneXpert
Kabwohe HC IV	02	47	F	Neg	Yes	No
Kabwohe HC IV	03	17	M	Neg	Yes	No
Kabwohe HC IV	04	8	F	Neg	Yes	No
Kabwohe HC IV	01	60	F	Neg	Yes	No
Kabwohe HC IV	02	22	F	Neg	Yes	No
Kabwohe HC IV	03	35	F	Neg	Yes	No
Kabwohe HC IV	04	35	F	Unkown	Yes	No
Kabwohe HC IV	05	45	F	Neg	Yes	No
Kabwohe HC IV	06	29	F	Neg	Yes	No
Kabwohe HC IV	07	8	M	Unkown	Yes	No
Kabwohe HC IV	08	3	F	Neg	Yes	No
Kabwohe HC IV	09	0.9	F	Neg	Yes	No	No
Kabwohe HC IV	10	1	F	Neg	Yes	No
Kabwohe HC IV	01	70	M	Neg	Yes	No
Kabwohe HC IV	02	80	F	Neg	Yes	No
Kabwohe HC IV	03	30	F	Kpos	Yes	No
Kabwohe HC IV	04	29	F	Kpos	Yes	No
Kabwohe HC IV	05	41	M	Kpos	Yes	No
Kabwohe HC IV	06	1	M	Unkown	Yes	Yes	Yes	PCD	clinical	Yes
Kabwohe HC IV	01	46	M	Kpos	Yes	Yes	Yes	PBC	GeneXpert	Yes
Kabwohe HC IV	02	45	F	Kpos	Yes	No
Kabwohe HC IV	03	24	M	Kpos	Yes	No
Kabwohe HC IV	04	18	F	Neg	Yes	No
Kabwohe HC IV	01	27	M	Neg	Yes	No
Kabwohe HC IV	02	4	M	Neg	Yes	No
Kabwohe HC IV	01	33	M	Neg	Yes	No
Kabwohe HC IV	02	23	F	Neg	Yes	No
Kabwohe HC IV	03	56	F	Neg	Yes	No
Kabwohe HC IV	04	8	M	Neg	Yes	Yes	Yes	PCD	clinical	Yes
Kabwohe HC IV	05	5	F	Neg	Yes	Yes	Yes	PCD	clinical	Yes
Kabwohe HC IV	06	1	F	Neg	Yes	Yes	Yes	PCD	clinical	Yes
Kabwohe HC IV	01	50	F	Neg	Yes	No
Kabwohe HC IV	02	45	F	Kpos	Yes	No
Kabwohe HC IV	01	16	F	Neg	Yes	No
Kabwohe HC IV	01	25	M	Kpos	Yes	No
Kabwohe HC IV	02	22	M	Neg	Yes	No
Kabwohe HC IV	03	21	F	Neg	Yes	No
Kabwohe HC IV	04	18	F	Neg	Yes	No
Kabwohe HC IV	05	16	M	Neg	Yes	No
Kabwohe HC IV	01	65	M	Neg	Yes	No
Kabwohe HC IV	02	37	F	Neg	Yes	No
Kabwohe HC IV	03	31	M	Neg	Yes	No
Kabwohe HC IV	01	67	F	Neg	Yes	No
Kabwohe HC IV	02	48	F	Neg	Yes	No
Kabwohe HC IV	01	45	F	Kpos	Yes	No
Kabwohe HC IV	02	8	M	Kpos	Yes	No
Kabwohe HC IV	03	5	M	Neg	Yes	No
Kabwohe HC IV	01	46	M	Neg	Yes	No
Kabwohe HC IV	02	40	F	Neg	Yes	No
Kabwohe HC IV	03	21	F	Neg	Yes	No
Kabwohe HC IV	04	19	F	Neg	Yes	No
Kabwohe HC IV	05	14	F	Neg	Yes	No
Kabwohe HC IV	06	8	F	Neg	Yes	No
Kabwohe HC IV	01	47	F	Neg	Yes	No
Kabwohe HC IV	02	20	F	Neg	Yes	No
Kabwohe HC IV	03	11	F	Neg	Yes	No
Kabwohe HC IV	01	70	F	Neg	Yes	No
Kabwohe HC IV	02	8	M	Neg	Yes	No
Kabwohe HC IV	03	4	F	Neg	Yes	No
Kabwohe HC IV	04	3	F	Neg	Yes	No
Kabwohe HC IV	01	19	F	Neg	Yes	No
Kabwohe HC IV	02	12	F	Neg	Yes	Yes	No
Kabwohe HC IV	03	7	F	Neg	Yes	No
Kabwohe HC IV	04	5	M	Neg	Yes	Yes	Yes	PCD	clinical	No
Kabwohe HC IV	05	9	M	Neg	Yes	No
Kabwohe HC IV	06	24	M	Neg	Yes	No
Kabwohe HC IV	01	30	F	Kpos	Yes	No
Kabwohe HC IV	02	70	F	Neg	Yes	No
Kabwohe HC IV	03	20	F	Neg	Yes	Yes	No
Kabwohe HC IV	04	5	M	Neg	Yes	No
Kabwohe HC IV	05	3	M	Neg	Yes	No
Kabwohe HC IV	06	30	F	Neg	Yes	Yes	No
Kabwohe HC IV	01	93	M	Neg	Yes	No
Kabwohe HC IV	02	47	M	Neg	Yes	No
Kabwohe HC IV	03	26	M	Neg	Yes	No
Kabwohe HC IV	04	20	M	Neg	Yes	No
Kabwohe HC IV	05	26	M	Neg	Yes	No
Kabwohe HC IV	01	40	M	Neg	Yes	No
Kabwohe HC IV	01	7	M	Kpos	Yes	No
Kabwohe HC IV	02	6	F	Neg	Yes	No
Kabwohe HC IV	03	8	M	Neg	Yes	No
Kabwohe HC IV	04	36	F	Neg	Yes	No
Kabwohe HC IV	01	68	F	Kpos	Yes	No
Kabwohe HC IV	02	30	M	Neg	Yes	No
Kabwohe HC IV	03	13	F	Neg	Yes	No
Kabwohe HC IV	04	12	M	Neg	Yes	No
Kabwohe HC IV	05	9	M	Neg	Yes	No
Kabwohe HC IV	06	12	M	Neg	Yes	No
Kabwohe HC IV	07	6	F	Neg	Yes	No
Kabwohe HC IV	08	7	F	Neg	Yes	No
Kabwohe HC IV	01	70	F	Neg	Yes	Yes
Kabwohe HC IV	02	8	M	Neg	Yes	No	No		GeneXpert
Kabwohe HC IV	03	7	M	Neg	Yes	No
Kabwohe HC IV	04	3	F	Neg	Yes	No
Kabwohe HC IV	05	31	F	Neg	Yes	No
Kabwohe HC IV	06	30	F	Neg	Yes	No
Kabwohe HC IV	07	8	M	Neg	Yes	No
Kabwohe HC IV	08	30	M	Neg	Yes	No
Kabwohe HC IV	09	60	F	Kpos	Yes	No
Kabwohe HC IV	01	37	F	Neg	Yes	No
Kabwohe HC IV	02	10	M	Neg	Yes	No
Kabwohe HC IV	03	7	M	Neg	Yes	No
Kabwohe HC IV	04	16	F	Neg	Yes	No
Kabwohe HC IV	05	35	M	Neg	Yes	No
Kabwohe HC IV	01	30	F	Kpos	Yes	No
Kabwohe HC IV	02	70	F	Neg	Yes	No
Kabwohe HC IV	03	20	F	Neg	Yes	No
Kabwohe HC IV	04	3	M	Neg	Yes	No
Kabwohe HC IV	05	5	M	Neg	Yes	No
Kabwohe HC IV	06	30	F	Neg	Yes	No
Kabwohe HC IV	01	46	F	Neg	Yes	Yes	No
Kabwohe HC IV	02	17	M	Neg	Yes	No
Kabwohe HC IV	03	7	M	Neg	Yes	No
Kabwohe HC IV	04	12	F	Neg	Yes	No
Kabwohe HC IV	05	29	F	Neg	Yes	No
Kabwohe HC IV	06	1	M	Neg	Yes	No
Kabwohe HC IV	07	13	M	Neg	Yes	No
Kabwohe HC IV	08	9	F	Neg	Yes	No
Kabwohe HC IV	09	3	F	Neg	Yes	No
Kabwohe HC IV	10	5	F	Neg	Yes	No
Kabwohe HC IV	01	35	M	Kpos	Yes	No
Kabwohe HC IV	01	41	F	Neg	Yes	No
Kabwohe HC IV	02	10	M	Neg	Yes	No
Kabwohe HC IV	03	9	F	Neg	Yes	No
Kabwohe HC IV	04	4	M	Neg	Yes	No
Kabwohe HC IV	01	76	F	Neg	Yes	No
Kabwohe HC IV	02	42	M	Neg	Yes	No
Kabwohe HC IV	03	11	M	Neg	Yes	No
Kabwohe HC IV	01	36	F	Kpos	Yes	No
Kabwohe HC IV	02	15	M	Neg	Yes	No
Kabwohe HC IV	03	12	M	Neg	Yes	No
Kabwohe HC IV	04	10	M	Neg	Yes	No
Kabwohe HC IV	05	37	M	Neg	Yes	No
Kabwohe HC IV	01	42	M	Neg	Yes	No
Kabwohe HC IV	02	42	F	Neg	Yes	No
Kabwohe HC IV	03	15	M	Neg	Yes	No
Kabwohe HC IV	04	15	M	Neg	Yes	No
Kabwohe HC IV	05	12	M	Neg	Yes	No
Kabwohe HC IV	06	5	F	Neg	Yes	No
Kabwohe HC IV	01	31	M	Neg	Yes	No
Kabwohe HC IV	02	50	F	Neg	Yes	No
Kabwohe HC IV	03	16	F	Neg	Yes	No
Kabwohe HC IV	04	13	F	Neg	Yes	No
Kabwohe HC IV	05	7	F	Neg	Yes	No
Kabwohe HC IV	01	60	F	Neg	Yes	No
Kabwohe HC IV	02	17	F	Neg	Yes	No
Kabwohe HC IV	03	12	F	Neg	Yes	No
Kabwohe HC IV	04	9	F	Neg	Yes	No
Kabwohe HC IV	01	60	F	Neg	Yes	No
Kabwohe HC IV	02	73	M	Neg	Yes	No
Kabwohe HC IV	03	34	F	Neg	Yes	No
Kabwohe HC IV	04	17	M	Neg	Yes	No
Kabwohe HC IV	05	14	F	Neg	Yes	No
Kabwohe HC IV	06	13	F	Neg	Yes	No
Kabwohe HC IV	07	8	F	Neg	Yes	No
Kabwohe HC IV	08	8	M	Neg	Yes	No
Kabwohe HC IV	09	2	F	Neg	Yes	No
Kabwohe HC IV	10	6	M	Neg	Yes	No
Kabwohe HC IV	11	1.3	M	Neg	Yes	No
Kabwohe HC IV	01	48	M	Neg	Yes	No
Kabwohe HC IV	02	28	F	Neg	Yes	No
Kabwohe HC IV	03	17	M	Neg	Yes	No
Kabwohe HC IV	04	21	F	Neg	Yes	No
Kabwohe HC IV	05	14	M	Neg	Yes	No
Kabwohe HC IV	01	27	F	Neg	Yes	No
Kabwohe HC IV	02	58	F	Neg	Yes	No
Kabwohe HC IV	03	35	F	Neg	Yes	No
Kabwohe HC IV	01	40	M	Neg	Yes	No
Kabwohe HC IV	02	7	F	Neg	Yes	No
Kabwohe HC IV	01	52	F	Neg	Yes	No
Kabwohe HC IV	02	43	F	Neg	Yes	No
Kabwohe HC IV	03	16	F	Neg	Yes	No
Kabwohe HC IV	01	25	F	Neg	Yes	No
Kabwohe HC IV	02	20	F	Neg	Yes	No
Kabwohe HC IV	03	17	F	Neg	Yes	No
Kabwohe HC IV	04	15	M	Neg	Yes	No
Kabwohe HC IV	01	63	M	Neg	Yes	No
Kabwohe HC IV	02	58	F	Neg	Yes	No
Kabwohe HC IV	03	9	M	Neg	Yes	No
Kabwohe HC IV	04	8	F	Neg	Yes	Yes	Yes	PCD	clinical	Yes
Kabwohe HC IV	05	4	F	Neg	Yes	No
Kabwohe HC IV	01	37	F	Kpos	Yes	No
Kabwohe HC IV	02	11	M	Neg	Yes	No
Kabwohe HC IV	03	11	F	Neg	Yes	Yes	No
Kabwohe HC IV	04	4	M	Neg	Yes	No
Kabwohe HC IV	01	32	F	Neg	Yes	Yes	No
Kabwohe HC IV	02	15	F	Neg	Yes	No
Kabwohe HC IV	03	12	F	Neg	Yes	No
Kabwohe HC IV	04	10	F	Neg	Yes	No
Kabwohe HC IV	05	7	F	Neg	Yes	No
Kabwohe HC IV	01	49	F	Kpos	Yes	Yes	No
Kabwohe HC IV	02	10	M	Neg	Yes	No
Kabwohe HC IV	01	70	F	Neg	Yes	No
Kabwohe HC IV	02	48	M	Neg	Yes	No
Kabwohe HC IV	03	13	M	Neg	Yes	No
Kabwohe HC IV	01	80	F	Neg	Yes	No
Kabwohe HC IV	02	25	M	Neg	Yes	No
Kabwohe HC IV	03	20	F	Kpos	Yes	Yes	No
Kabwohe HC IV	04	19	M	Neg	Yes	No
Kabwohe HC IV	01	82	F	Neg	Yes	No
Kabwohe HC IV	02	4	M	Neg	Yes	No
Kabwohe HC IV	01	38	F	Neg	Yes	No
Kabwohe HC IV	02	1.5	M	Neg	Yes	No
Kabwohe HC IV	03	8	M	Neg	Yes	No
Kabwohe HC IV	04	11	F	Unkown	Yes	No
Kabwohe HC IV	05	9	F	Unkown	Yes	No
Kabwohe HC IV	01	58	F	Neg	Yes	No
Kabwohe HC IV	02	9	F	Neg	Yes	No
Kabwohe HC IV	03	25	F	Neg	Yes	No
Kabwohe HC IV	04	11	F	Neg	Yes	No
Kyangyenyi HC III	01	40	F	Neg	Yes	No
Kyangyenyi HC III	02	29	F	Neg	Yes	No
Kyangyenyi HC III	03	32	M	Neg	Yes	No
Kyangyenyi HC III	04	3	F	Neg	Yes	No
Kyangyenyi HC III	01	80	M	Neg	Yes	No
Kyangyenyi HC III	02	18	M	Neg	Yes	No
Kyangyenyi HC III	03	15	F	Neg	Yes	No
Kyangyenyi HC III	04	20	F	Neg	Yes	No
Kyangyenyi HC III	05	4	F	Neg	Yes	No
Kyangyenyi HC III	01	28	F	Neg	Yes	No
Kyangyenyi HC III	02	32	M	Neg	Yes	No
Kyangyenyi HC III	03	6	M	Neg	Yes	No
Kyangyenyi HC III	01	32	M	Neg	Yes	No
Kyangyenyi HC III	02	6	M	Neg	Yes	No
Kyangyenyi HC III	03	4	F	Neg	Yes	Yes	Yes	EPTB	clinical	Yes
Kyangyenyi HC III	01	24	F	Neg	Yes	No
Kyangyenyi HC III	02	5	M	Neg	Yes	No
Kyangyenyi HC III	03	2	F	Neg	Yes	No
Kyangyenyi HC III	04	30	M	Neg	Yes	No
Kyangyenyi HC III	01	61	M	Neg	Yes	No
Kyangyenyi HC III	02	51	F	Neg	Yes	No
Kyangyenyi HC III	03	18	M	Neg	Yes	No
Kyangyenyi HC III	04	12	M	Neg	Yes	No
Kyangyenyi HC III	05	14	F	Neg	Yes	No
Kyangyenyi HC III	01	78	M	Neg	Yes	No
Kyangyenyi HC III	02	20	F	Neg	Yes	No
Kyangyenyi HC III	03	18	F	Neg	Yes	No
Kyangyenyi HC III	04	16	M	Neg	Yes	No
Kyangyenyi HC III	01	64	F	Neg	Yes	No
Kyangyenyi HC III	02	17	M	Neg	Yes	No
Kyangyenyi HC III	01	34	F	Neg	Yes	No
Kyangyenyi HC III	02	7	M	Neg	Yes	No
Kyangyenyi HC III	03	44	M	Neg	Yes	No
Kyangyenyi HC III	04	15	M	Neg	Yes	No
Kyangyenyi HC III	05	12	M	Neg	Yes	No
Kyangyenyi HC III	01	46	F	Neg	Yes	No
Kyangyenyi HC III	02	13	F	Neg	Yes	No
Kyangyenyi HC III	03	8	M	Neg	Yes	No
Kyangyenyi HC III	04	18	M	Neg	Yes	No
Kyangyenyi HC III	05	4	F	Neg	Yes	No
Kyangyenyi HC III	01	54	F	Neg	Yes	Yes	No		GeneXpert
Kyangyenyi HC III	02	13	F	Neg	Yes	No
Kyangyenyi HC III	03	17	F	Neg	Yes	No
Kyangyenyi HC III	04	22	F	Neg	Yes	No
Kyangyenyi HC III	05	2	F	Neg	Yes	No
Kyangyenyi HC III	01	24	M	Neg	Yes	No
Kyangyenyi HC III	02	21	F	Neg	Yes	No
Kyangyenyi HC III	03	18	F	Neg	Yes	No
Kyangyenyi HC III	04	15	M	Neg	Yes	No
Kyangyenyi HC III	05	50	M	Neg	Yes	No
Kyangyenyi HC III	01	60	M	Neg	Yes	No
Kyangyenyi HC III	02	40	M	Neg	Yes	No
Kyangyenyi HC III	03	37	F	Neg	Yes	No
Kyangyenyi HC III	04	35	F	Neg	Yes	No
Kyangyenyi HC III	05	30	M	Neg	Yes	No
Kyangyenyi HC III	06	28	F	Neg	Yes	No
Kyangyenyi HC III	01	40	F	Kpos	Yes	No
Kyangyenyi HC III	02	19	F	Neg	Yes	No
Kyangyenyi HC III	03	17	F	Neg	Yes	No
Kyangyenyi HC III	04	12	F	Neg	Yes	No
Kyangyenyi HC III	01	2	F	Neg	Yes	Yes	Yes	PCD	GeneXpert	Yes
Kyangyenyi HC III	01	54	F	Neg	Yes	Yes	Yes	PCD	GeneXpert	Yes
Kyangyenyi HC III	01	20	F	Neg	Yes	No
Kyangyenyi HC III	02	30	M	Neg	Yes	No
Kyangyenyi HC III	01	14	F	Neg	Yes	No
Kyangyenyi HC III	01	44	M	Neg	Yes	No
Kyangyenyi HC III	02	8	M	Neg	Yes	No
Kyangyenyi HC III	03	4	M	Neg	Yes	No
Kyangyenyi HC III	04	3	M	Neg	Yes	No
Kyangyenyi HC III	01	56	F	Neg	Yes	No
Kyangyenyi HC III	02	80	F	Neg	Yes	No
Kyangyenyi HC III	03	16	F	Neg	Yes	No
Kyangyenyi HC III	04	6	M	Neg	Yes	No
Kyangyenyi HC III	01	70	F	Neg	Yes	No
Kyangyenyi HC III	02	20	F	Neg	Yes	No
Kyangyenyi HC III	03	4	F	Neg	Yes	No
Kyangyenyi HC III	04	4	F	Neg	Yes	No
Kyangyenyi HC III	01	32	M	Neg	Yes	No
Kyangyenyi HC III	02	4	F	Neg	Yes	No
Kyangyenyi HC III	03	2.8	M	Neg	Yes	No
Kyangyenyi HC III	01	60	F	Neg	Yes	Yes	Yes	EPTB	CXR	Yes
Kyangyenyi HC III	02	37	M	Neg	Yes	No
Kyangyenyi HC III	03	26	F	Neg	Yes	No
Kyangyenyi HC III	04	8	F	Neg	Yes	No
Kyangyenyi HC III	05	2.6	M	Neg	Yes	No
Kyangyenyi HC III	06	5	M	Neg	Yes	No
Kyangyenyi HC III	07	12	F	Neg	Yes	Yes	Yes	EPTB	clinical	Yes
Kyangyenyi HC III	01	50	F	Neg	Yes	No
Kyangyenyi HC III	02	15	M	Neg	Yes	No
Kyangyenyi HC III	03	24	M	Neg	Yes	No
Kyangyenyi HC III	01	42	F	Neg	Yes	No
Kyangyenyi HC III	02	13	F	Neg	Yes	No
Kyangyenyi HC III	03	15	F	Neg	Yes	No
Kyangyenyi HC III	01	28	M	Neg	Yes	No
Kyangyenyi HC III	02	25	F	Neg	Yes	No
Kyangyenyi HC III	03	8	M	Neg	Yes	Yes	Yes	PCD	clinical	Yes
Kyangyenyi HC III	04	4	F	Neg	Yes	Yes	Yes	PCD	clinical	Yes
Kyangyenyi HC III	01	4	F	Neg	Yes	No
Kyangyenyi HC III	02	2	F	Neg	Yes	No
Kyangyenyi HC III	01	53	M	Neg	Yes	No
Kyangyenyi HC III	02	12	F	Neg	Yes	No
Kyangyenyi HC III	03	18	F	Neg	Yes	No
Kyangyenyi HC III	01	30	F	Neg	Yes	No
Kyangyenyi HC III	02	21	F	Neg	Yes	No
Kyangyenyi HC III	03	9	M	Neg	Yes	No
Kyangyenyi HC III	04	7	M	Neg	Yes	No
Kyangyenyi HC III	01	40	M	Neg	Yes	No
Kyangyenyi HC III	02	11	F	Neg	Yes	No
Kyangyenyi HC III	03	8	F	Neg	Yes	No
Kyangyenyi HC III	04	6	M	Neg	Yes	No
Kyangyenyi HC III	01	34	F	Neg	Yes	No
Kyangyenyi HC III	02	44	M	Neg	Yes	No
Kyangyenyi HC III	03	7	M	Neg	Yes	No
Kyangyenyi HC III	04	7	M	Neg	Yes	No
Kyangyenyi HC III	05	15	M	Neg	Yes	No
Kyangyenyi HC III	06	12	M	Neg	Yes	No
Kyangyenyi HC III	07	10	F	Neg	Yes	No
Kyangyenyi HC III	01	62	F	Neg	Yes	No
Kyangyenyi HC III	02	11	F	Neg	Yes	No
Kyangyenyi HC III	03	1	M	Neg	Yes	No
Kyangyenyi HC III	01	42	F	Neg	Yes	No
Kyangyenyi HC III	02	5	F	Neg	Yes	No
Kyangyenyi HC III	01	63	M	Neg	Yes	Yes	No
Kyangyenyi HC III	02	56	F	Neg	Yes	Yes	Yes	PCD	clinical	Yes
Kyangyenyi HC III	03	5	F	Neg	Yes	Yes	Yes	PCD	clinical	Yes
Kyangyenyi HC III	01	70	M	Neg	Yes	No
Kyangyenyi HC III	02	30	M	Neg	Yes	No
Kyangyenyi HC III	01	76	F	Neg	Yes	Yes	No
Kyangyenyi HC III	02	16	F	Neg	Yes	No
Kyangyenyi HC III	03	7	F	Neg	Yes	No
Kyangyenyi HC III	01	25	F	Neg	Yes	No
Kyangyenyi HC III	02	28	M	Neg	Yes	No
Kyangyenyi HC III	03	0.9	F	Neg	Yes	No
Kyangyenyi HC III	04	8	M	Neg	Yes	Yes	Yes	PCD	clinical	Yes
Kyangyenyi HC III	01	6.6	M	Neg	Yes	Yes	Yes	PCD	clinical	Yes
Kyangyenyi HC III	02	37	M	Neg	Yes	No
Kyangyenyi HC III	03	25	F	Neg	Yes	No
Kyangyenyi HC III	04	3	M	Neg	Yes	No
Kyangyenyi HC III	01	28	F	Kpos	Yes	Yes	Yes	EPTB	Microscopy	Yes
Kyangyenyi HC III	02	52	F	Neg	Yes	No
Kyangyenyi HC III	03	6	F	Neg	Yes	No
Kigarama HC III	01	67	F	Neg	Yes	No
Kigarama HC III	02	30	M	Npos	Yes	Yes	Yes	PBC	GeneXpert	Yes
Kigarama HC III	03	0.8	M	Neg	Yes	No
Kigarama HC III	01	60	M	Neg	Yes	No
Kigarama HC III	02	48	F	Kpos	Yes	No
Kigarama HC III	03	14	F	Neg	Yes	No
Kigarama HC III	04	8	M	Neg	Yes	No
Kigarama HC III	05	1	M	Neg	Yes	No
Kigarama HC III	06	12	M	Neg	Yes	Yes	Yes	PCD	GeneXpert	Yes
Kigarama HC III	01	43	F	Npos	Yes	No
Kigarama HC III	02	16	M	Neg	Yes	No
Kigarama HC III	03	15	M	Neg	Yes	No
Kigarama HC III	04	5	M	Neg	Yes	No
Kigarama HC III	01	23	F	Neg	Yes	No
Kigarama HC III	02	15	F	Neg	Yes	No
Kigarama HC III	03	12	F	Neg	Yes	No
Kigarama HC III	04	10	M	Neg	Yes	No
Kigarama HC III	01	45	F	Neg	Yes	No
Kigarama HC III	01	45	F	Neg	Yes	No
Kigarama HC III	02	45	M	Kpos	Yes	Yes	Yes	PBC	GeneXpert	Yes
Kigarama HC III	03	49	M	Neg	Yes	Yes	Yes	PBC	GeneXpert	Yes
Kigarama HC III	01	65	F	Neg	Yes	No
Kigarama HC III	02	21	M	Neg	Yes	No
Kigarama HC III	01	49	F	Neg	Yes	No
Kigarama HC III	02	13	F	Neg	Yes	Yes	Yes	PCD	GeneXpert	Yes
Kigarama HC III	03	17	F	Neg	Yes	No
Kigarama HC III	04	6	M	Neg	Yes	No
Kigarama HC III	05	11	F	Neg	Yes	No
Kigarama HC III	06	4	M	Neg	Yes	No
Kigarama HC III	07	67	F	Neg	Yes	No
Kigarama HC III	01	24	F	Neg	Yes	No
Kigarama HC III	02	28	M	Neg	Yes	No
Kigarama HC III	03	2	F	Neg	Yes	No
Kigarama HC III	04	5	M	Neg	Yes	No
Kigarama HC III	01	70	F	Neg	Yes	No
Kigarama HC III	02	4	M	Neg	Yes	No
Kigarama HC III	03	8	F	Neg	Yes	No
Kigarama HC III	04	3	F	Neg	Yes	No
Kigarama HC III	01	31	F	Kpos	Yes	Yes	Yes	PCD	GeneXpert	Yes
Kigarama HC III	02	67	F	Neg	Yes	No
Kigarama HC III	03	0.8	M	Neg	Yes	No
Kigarama HC III	04	0.6	F	Neg	Yes	No
Kigarama HC III	01	38	F	Neg	Yes	Yes	No
Kigarama HC III	02	12	F	Neg	Yes	No
Kigarama HC III	03	18	M	Neg	Yes	No
Kigarama HC III	01	68	M	Neg	Yes	No
Kigarama HC III	02	65	F	Neg	Yes	No
Kigarama HC III	03	32	M	Neg	Yes	No
Kigarama HC III	04	10	F	Neg	Yes	No
Kigarama HC III	05	8	M	Neg	Yes	No
Kigarama HC III	01	51	M	Kpos	Yes	No
Kigarama HC III	01	28	F	Kpos	Yes	No
Kigarama HC III	02	11	M	Neg	Yes	No
Kigarama HC III	03	27	M	Neg	Yes	No
Kigarama HC III	01	40	F	Neg	Yes	No
Kigarama HC III	02	12	F	Neg	Yes	No
Kigarama HC III	03	2	F	Neg	Yes	No
Kigarama HC III	01	16	M	Neg	Yes	No
Kigarama HC III	02	53	M	Neg	Yes	Yes	Yes	PBC	GeneXpert	Yes
Kigarama HC III	03	49	M	Neg	Yes	Yes	Yes	PBC	GeneXpert	Yes
Kigarama HC III	01	3	M	Neg	Yes	No
Kigarama HC III	02	8	F	Neg	Yes	No
Kigarama HC III	03	25	F	Neg	Yes	No
Kigarama HC III	01	50	F	Neg	Yes	No
Kigarama HC III	02	14	M	Neg	Yes	No
Kigarama HC III	03	9	M	Neg	Yes	No
Kigarama HC III	04	5	M	Neg	Yes	No
Kigarama HC III	01	30	F	Neg	Yes	No
Kigarama HC III	02	72	F	Neg	Yes	No
Kigarama HC III	03	35	F	Kpos	Yes	Yes	No		GeneXpert
Kigarama HC III	04	10	M	Neg	Yes	No
Kigarama HC III	05	7	F	Neg	Yes	No
Kigarama HC III	06	15	F	Neg	Yes	No
Kigarama HC III	07	13	F	Neg	Yes	No
Kigarama HC III	08	3	F	Neg	Yes	No
Kigarama HC III	01	45	M	Neg	Yes	No
Kigarama HC III	02	50	F	Neg	Yes	No
Kigarama HC III	01	7	M	Neg	Yes	Yes	Yes	PCD	clinical	Yes
Kigarama HC III	02	32	M	Neg	Yes	No
Kigarama HC III	03	22	F	Neg	Yes	No
Kigarama HC III	04	12	M	Neg	Yes	No
Kigarama HC III	05	0.6	F	Neg	Yes	No
Kigarama HC III	01	80	F	Neg	Yes	No
Kigarama HC III	02	20	F	Neg	Yes	No
Kigarama HC III	01	70	F	Neg	Yes	No
Kigarama HC III	02	30	M	Neg	Yes	No
Kigarama HC III	03	17	M	Neg	Yes	Yes	No
Kigarama HC III	04	13	F	Neg	Yes	No
Kigarama HC III	05	10	M	Neg	Yes	No
Kigarama HC III	01	74	F	Neg	Yes	No
Kigarama HC III	02	26	M	Neg	Yes	No
Kigarama HC III	03	24	M	Neg	Yes	No
Kigarama HC III	01	48	F	Neg	Yes	No
Kigarama HC III	02	18	M	Neg	Yes	No
Kigarama HC III	03	23	M	Neg	Yes	No
Kigarama HC III	04	16	M	Neg	Yes	No
Kigarama HC III	05	12	F	Neg	Yes	No
Kigarama HC III	06	9	F	Neg	Yes	No
Kigarama HC III	07	9	F	Neg	Yes	No
Kigarama HC III	01	50	M	Kpos	Yes	No
Kigarama HC III	02	14	M	Neg	Yes	No
Kigarama HC III	03	8	F	Neg	Yes	No
Kigarama HC III	04	24	M	Neg	Yes	No
Kigarama HC III	05	14	F	Neg	Yes	Yes	Yes	PCD	CXR	Yes
Kigarama HC III	01	10	M	Neg	Yes	No
Kigarama HC III	02	4	M	Neg	Yes	No
Kigarama HC III	03	7	M	Neg	Yes	No
Kigarama HC III	04	68	F	Neg	Yes	No
Kigarama HC III	05	76	M	Neg	Yes	Yes	No		GeneXpert
Kigarama HC III	01	36	F	Neg	Yes	No
Kigarama HC III	02	19	M	Neg	Yes	No
Kigarama HC III	03	16	M	Neg	Yes	No
Kigarama HC III	04	13	M	Neg	Yes	No
Kigarama HC III	05	9	F	Neg	Yes	No
Kigarama HC III	01	44	F	Neg	Yes	No
Kigarama HC III	01	45	F	Neg	Yes	No
Kigarama HC III	02	20	F	Neg	Yes	No
Kigarama HC III	03	16	F	Neg	Yes	No
Kigarama HC III	04	15	F	Neg	Yes	No
Kigarama HC III	05	4	F	Neg	Yes	No
Kigarama HC III	06	8	M	Neg	Yes	No
Kigarama HC III	07	14	M	Neg	Yes	No
Kigarama HC III	01	44	F	Kpos	Yes	No
Kigarama HC III	02	16	M	Neg	Yes	No
Kigarama HC III	03	15	M	Neg	Yes	No
Kigarama HC III	04	5	M	Neg	Yes	No
Kigarama HC III	01	48	F	Kpos	Yes	Yes	No		GeneXpert
Kigarama HC III	01	44	F	Kpos	Yes	No
Kigarama HC III	02	6	F	Neg	Yes	No
Kigarama HC III	03	4	M	Neg	Yes	No
Kigarama HC III	04	41	M	Neg	Yes	No
Kigarama HC III	05	12	F	Neg	Yes	No
Kigarama HC III	06	0.2	M	Neg	Yes	No
Kigarama HC III	07	0.2	M	Neg	Yes	No
Kigarama HC III	08	8	M	Neg	Yes	No
Kigarama HC III	09	10M	M	Neg	Yes	No
Kigarama HC III	01	46	M	Neg	Yes	Yes	Yes	PCD	GeneXpert	Yes
Kigarama HC III	02	16	M	Neg	Yes	No
Kigarama HC III	03	11	M	Neg	Yes	No
Kigarama HC III	04	19	F	Neg	Yes	No
Kigarama HC III	01	26	F	Neg	Yes	No
Kigarama HC III	02	30	M	Neg	Yes	No
Kigarama HC III	03	3.8	M	Neg	Yes	No
Kigarama HC III	01	60	F	Kpos	Yes	No
Kigarama HC III	01	34	F	Neg	Yes	No
Kigarama HC III	02	50	F	Neg	Yes	No
Kigarama HC III	03	20	F	Neg	Yes	No
Kigarama HC III	04	2	F	Neg	Yes	No
Kigarama HC III	01	40	F	Neg	Yes	No
Kigarama HC III	02	16	F	Neg	Yes	No
Kigarama HC III	03	8	M	Neg	Yes	No
Kigarama HC III	04	10	M	Neg	Yes	No
Kigarama HC III	05	5	M	Neg	Yes	No
Kigarama HC III	06	0.5	F	Neg	Yes	No
Kigarama HC III	01	48	F	Neg	Yes	No
Kigarama HC III	02	19	F	Neg	Yes	No
Kigarama HC III	03	17	M	Neg	Yes	No
Kigarama HC III	01	55	M	Neg	Yes	No
Kigarama HC III	02	27	M	Neg	Yes	No
Kigarama HC III	03	17	M	Neg	Yes	No
Kigarama HC III	04	17	F	Neg	Yes	No
Kigarama HC III	01	19	M	Neg	Yes	No
Kigarama HC III	02	11	M	Neg	Yes	No
Kigarama HC III	03	21	M	Neg	Yes	No
Kigarama HC III	04	46	M	Neg	Yes	No
Kigarama HC III	05	50	M	Kpos	Yes	Yes	Yes	PCD	GeneXpert	Yes
Kigarama HC III	01	42	F	Neg	Yes	No
Kigarama HC III	02	14	F	Neg	Yes	No
Kigarama HC III	03	10	M	Neg	Yes	No
Kigarama HC III	01	58	F	Neg	Yes	No
Kigarama HC III	02	22	F	Neg	Yes	No
Kigarama HC III	03	4	M	Neg	Yes	No
Kigarama HC III	04	2	M	Neg	Yes	No
Kigarama HC III	05	1	M	Neg	Yes	No
Kigarama HC III	06	1.6	M	Neg	Yes	No
Kigarama HC III	07	10	F	Neg	Yes	No
Kigarama HC III	01	32	F	Neg	Yes	Yes	Yes	PCD	GeneXpert	Yes
Kigarama HC III	02	11	M	Neg	Yes	No
Kigarama HC III	03	50	F	Neg	Yes	Yes	Yes	PCD	GeneXpert	Yes
Kigarama HC III	04	32	M	Neg	Yes	No
Kigarama HC III	05	38	F	Neg	Yes	No
Kigarama HC III	01	67	F	Neg	Yes	No
Kigarama HC III	02	7	F	Neg	Yes	Yes	No		GeneXpert
Kigarama HC III	03	45	F	Neg	Yes	No
Kigarama HC III	04	8	M	Neg	Yes	Yes	No		GeneXpert
Kigarama HC III	05	9	M	Neg	Yes	No
Kigarama HC III	01	56	F	Neg	Yes	No
Kigarama HC III	02	28	M	Neg	Yes	No
Kigarama HC III	03	14	F	Neg	Yes	No
Kigarama HC III	01	48	M	Neg	Yes	Yes	Yes	PBC	GeneXpert	Yes
Kigarama HC III	02	11	M	Neg	No
Kigarama HC III	03	50	F	Neg	Yes	Yes	Yes	PCD	GeneXpert	Yes
Kigarama HC III	04	32	M	Neg	No
Kigarama HC III	05	28	F	Neg	No
Kigarama HC III	01	56	F	Neg	Yes	No
Kigarama HC III	01	40	F	Neg	Yes	No
Kigarama HC III	02	15	M	Neg	Yes	No
Kigarama HC III	03	14	M	Neg	Yes	No
Kigarama HC III	04	12	F	Neg	Yes	No
Kigarama HC III	05	9	F	Neg	Yes	No
Kigarama HC III	01	42	F	Neg	Yes	Yes	Yes	PBC	GeneXpert	Yes
Kigarama HC III	02	16	M	Neg	Yes	No
Kigarama HC III	03	14	F	Neg	Yes	No
Kigarama HC III	01	50	F	Kpos	Yes	Yes	No		GeneXpert
Kigarama HC III	02	80	F	Neg	Yes	No
Kigarama HC III	03	4	F	Neg	Yes	No
Kigarama HC III	01	14	M	Neg	Yes	No
Kigarama HC III	02	22	F	Neg	Yes	No
Kigarama HC III	03	24	F	Neg	Yes	No
Kigarama HC III	04	19	M	Neg	Yes	No
Kigarama HC III	05	11	M	Neg	Yes	No
Kigarama HC III	06	45	M	Neg	Yes	No
Kigarama HC III	01	35	F	Kpos	Yes	No
Kigarama HC III	02	5	F	Neg	Yes	No
Kigarama HC III	01	40	M	Kpos	Yes	Yes	No		GeneXpert
Kigarama HC III	02	6	M	Neg	Yes	No
Kigarama HC III	03	3.6	M	Neg	Yes	No
Kigarama HC III	04	2.6	M	Neg	Yes	No
Kigarama HC III	01	9	F	Neg	Yes	No
Kigarama HC III	02	7	M	Neg	Yes	No
Kigarama HC III	03	4	F	Neg	Yes	No
Kigarama HC III	04	11	F	Neg	Yes	No
Kigarama HC III	01	22	M	Neg	Yes	No
Kigarama HC III	02	25	M	Neg	Yes	No
Kigarama HC III	03	22	F	Neg	Yes	No
Kigarama HC III	04	48	F	Neg	Yes	No
Kigarama HC III	01	30	M	Neg	Yes	Yes	No
Kigarama HC III	02	10	M	Neg	Yes	No
Kigarama HC III	03	8	M	Neg	Yes	No
Kigarama HC III	01	39	M	Kpos	Yes	No
Kigarama HC III	02	32	F	Kpos	Yes	No
Kigarama HC III	03	11	F	Neg	Yes	No
Kigarama HC III	04	6	F	Neg	Yes	No
Kigarama HC III	05	9	F	Neg	Yes	No
Kigarama HC III	06	0.1	F	Neg	Yes	No
Kigarama HC III	01	48	M	Kpos	Yes	Yes	Yes	PCD	GeneXpert	Yes
Kigarama HC III	02	68	F	Neg	Yes	Yes	Yes	PCD	GeneXpert	Yes
Kigarama HC III	01	22	F	Kpos	Yes	No
Kigarama HC III	02	19	M	Neg	Yes	No
Kigarama HC III	03	28	M	Neg	Yes	No
Kigarama HC III	04	16	M	Neg	Yes	No
Kigarama HC III	05	3	F	Neg	Yes	No
Kigarama HC III	01	22	M	Neg	Yes	No
Kigarama HC III	02	45	F	Neg	Yes	No
Kigarama HC III	03	20	F	Neg	Yes	No
Kigarama HC III	04	12	M	Neg	Yes	No
Kigarama HC III	05	13	F	Neg	Yes	No
Kigarama HC III	06	10	M	Neg	Yes	No
Kigarama HC III	07	9	M	Neg	Yes	No
Kigarama HC III	08	6	F	Neg	Yes	No
Kigarama HC III	09	3	M	Neg	Yes	No
Kigarama HC III	10	1.6	M	Neg	Yes	No
Kigarama HC III	01	51	F	Neg	Yes	No
Kigarama HC III	02	48	M	Neg	Yes	No
Kigarama HC III	03	17	F	Neg	Yes	Yes			GeneXpert
Kigarama HC III	04	22	F	Neg	Yes	No
Kigarama HC III	05	19	F	Neg	Yes	No
Kigarama HC III	01	61	F	Neg	Yes	Yes	No		GeneXpert
Kigarama HC III	02	8	M	Neg	Yes	No
Kigarama HC III	01	42	F	Kpos	Yes	No
Kigarama HC III	02	22	M	Neg	Yes	No
Kigarama HC III	03	6	M	Neg	Yes	No
Kigarama HC III	04	5	F	Neg	Yes	No
Kigarama HC III	01	7	M	Neg	Yes	No
Kigarama HC III	02	23	F	Neg	Yes	No
Kigarama HC III	03	13	F	Neg	Yes	No
Kigarama HC III	04	35	M	Npos	Yes	No
Kigarama HC III	01	60	F	Neg	Yes	Yes	No		GeneXpert
Kigarama HC III	02	20	F	Neg	Yes	No
Kigarama HC III	03	22	M	Neg	Yes	No
Kigarama HC III	04	0.8	F	Neg	Yes	No
Kigarama HC III	05	10	F	Neg	Yes	No
Kigarama HC III	06	10	F	Neg	Yes	No
Kitagata Hospital	01	28	F	Kpos	Yes	No
Kitagata Hospital	02	4	M	Neg	Yes	No
Kitagata Hospital	03	1.5	M	Neg	Yes	No
Kitagata Hospital	01	46	F	Neg	Yes	No
Kitagata Hospital	02	18	M	Unkown	Yes	No
Kitagata Hospital	03	12	M	Unkown	Yes	No
Kitagata Hospital	01	45	M	Kpos	Yes	No
Kitagata Hospital	02	36	F	Neg	Yes	Yes	No		GeneXpert
Kitagata Hospital	03	6	F	Neg	Yes	Yes	No		GeneXpert
Kitagata Hospital	04	11	F	Neg	Yes	No
Kitagata Hospital	05	8	M	Neg	Yes	No
Kitagata Hospital	01	96	F	Neg	Yes	No
Kitagata Hospital	02	6	F	Neg	Yes	No
Kitagata Hospital	03	5	F	Neg	Yes	Yes	No
Kitagata Hospital	04	3	M	Neg	Yes	Yes	No
Kitagata Hospital	01	36	M	Neg	Yes	No
Kitagata Hospital	02	25	F	Neg	Yes	No
Kitagata Hospital	03	4	F	Neg	Yes	No
Kitagata Hospital	01	59	M	Neg	Yes	Yes	No		GeneXpert
Kitagata Hospital	02	40	F	Neg	Yes	No
Kitagata Hospital	03	19	M	Neg	Yes	No
Kitagata Hospital	04	22	M	Neg	Yes	No
Kitagata Hospital	05	24	F	Neg	Yes	No
Kitagata Hospital	06	25	M	Neg	Yes	No
Kitagata Hospital	07	16	F	Neg	Yes	No
Kitagata Hospital	08	9	M	Neg	Yes	No
Kitagata Hospital	01	49	F	Neg	Yes	No
Kitagata Hospital	02	22	F	Neg	Yes	No
Kitagata Hospital	03	16	M	Neg	Yes	No
Kitagata Hospital	04	13	F	Neg	Yes	No
Kitagata Hospital	05	5	M	Neg	Yes	No
Kitagata Hospital	06	27	F	Neg	Yes	No
Kitagata Hospital	01	28	F	Neg	Yes	No
Kitagata Hospital	02	42	M	Neg	Yes	No
Kitagata Hospital	03	15	M	Neg	Yes	No
Kitagata Hospital	04	13	M	Neg	Yes	No
Kitagata Hospital	05	8	M	Neg	Yes	No
Kitagata Hospital	06	6	M	Neg	Yes	No
Kitagata Hospital	01	70	F	Neg	Yes	No
Kitagata Hospital	02	22	M	Neg	Yes	No
Kitagata Hospital	03	82	M	Neg	Yes	No
Kitagata Hospital	01	82	M	Neg	Yes	No
Kitagata Hospital	02	80	F	Neg	Yes	No
Kitagata Hospital	01	28	F	Neg	Yes	No
Kitagata Hospital	02	3	M	Neg	Yes	No
Kitagata Hospital	03	41	F	Neg	Yes	No
Kitagata Hospital	01	50	F	Neg	Yes	No
Kitagata Hospital	02	14	F	Neg	Yes	No
Kitagata Hospital	03	10	M	Neg	Yes	No
Kitagata Hospital	04	8	F	Neg	Yes	No
Kitagata Hospital	05	6	F	Neg	Yes	No
Kitagata Hospital	06	3	F	Neg	Yes	No
Kitagata Hospital	07	2.5	F	Neg	Yes	No
Kitagata Hospital	01	24	M	Neg	Yes	No
Kitagata Hospital	02	30	M	Neg	Yes	No
Kitagata Hospital	03	25	F	Neg	Yes	No
Kitagata Hospital	04	13	F	Neg	Yes	No
Kitagata Hospital	05	1.6	M	Neg	Yes	No
Kitagata Hospital	06	60	F	Neg	Yes	No
Kitagata Hospital	07	26	M	Neg	Yes	No
Kitagata Hospital	08	32	M	Neg	Yes	No
Kitagata Hospital	09	32	F	Neg	Yes	No
Kitagata Hospital	01	42	F	Neg	Yes	No
Kitagata Hospital	02	8	M	Neg	Yes	No
Kitagata Hospital	03	3	F	Neg	Yes	No
Kitagata Hospital	04	17	F	Neg	Yes	No
Kitagata Hospital	05	12	M	Neg	Yes	No
Kitagata Hospital	06	3	M	Neg	Yes	No
Kitagata Hospital	07	11	F	Neg	Yes	No
Kitagata Hospital	08	1	F	Neg	Yes	No
Kitagata Hospital	09	30	F	Neg	Yes	No
Kitagata Hospital	01	14	M	Neg	Yes	No
Kitagata Hospital	02	17	F	Neg	Yes	Yes	Yes	PBC	GeneXpert	Yes
Kitagata Hospital	03	1	M	Neg	Yes	No
Kitagata Hospital	04	34	M	Neg	Yes	No
Kitagata Hospital	05	31	F	Neg	Yes	No
Kitagata Hospital	06	5	F	Neg	Yes	No
Kitagata Hospital	01	34	F	Neg	Yes	No
Kitagata Hospital	02	6.6	F	Neg	Yes	No
Kitagata Hospital	03	4.6	M	Neg	Yes	No
Kitagata Hospital	04	0.11	M	Neg	Yes	No
Kitagata Hospital	01	79	M	Neg	Yes	No
Kitagata Hospital	02	13	F	Neg	Yes	No
Kitagata Hospital	01	50	M	Kpos	Yes	No
Kitagata Hospital	02	42	F	Kpos	Yes	No
Kitagata Hospital	03	20	M	Neg	Yes	No
Kitagata Hospital	04	15	M	Neg	Yes	No
Kitagata Hospital	05	15	M	Neg	Yes	No
Kitagata Hospital	06	13	F	Neg	Yes	No
Kitagata Hospital	07	3	M	Neg	Yes	No
Kitagata Hospital	01	30	M	Neg	Yes	No
Kitagata Hospital	02	22	M	Neg	Yes	No
Kitagata Hospital	03	16	F	Neg	Yes	No
Kitagata Hospital	04	7	F	Neg	Yes	No
Kitagata Hospital	01	51	F	Neg	Yes	No
Kitagata Hospital	02	18	F	Neg	Yes	No
Kitagata Hospital	03	13	M	Neg	Yes	No
Kitagata Hospital	04	7	F	Neg	Yes	No
Kitagata Hospital	05	5	F	Neg	Yes	No
Kitagata Hospital	06	3	M	Neg	Yes	No
Kitagata Hospital	07	1	F	Neg	Yes	No
Kitagata Hospital	08	4	F	Neg	Yes	No
Kitagata Hospital	01	45	M	Neg	Yes	Yes	No
Kitagata Hospital	02	50	F	Neg	Yes	No
Kitagata Hospital	01	35	M	Neg	Yes	No
Kitagata Hospital	02	23	F	Neg	Yes	No
Kitagata Hospital	03	4	M	Neg	Yes	No
Kitagata Hospital	01	51	F	Neg	Yes	No
Kitagata Hospital	02	18	F	Neg	Yes	No
Kitagata Hospital	03	13	M	Neg	Yes	No
Kitagata Hospital	04	7	F	Neg	Yes	No
Kitagata Hospital	05	5	F	Neg	Yes	No
Kitagata Hospital	06	3	M	Neg	Yes	No
Kitagata Hospital	07	1	F	Neg	Yes	No
Kitagata Hospital	08	4	F	Neg	Yes	No
Kitagata Hospital	09	3	F	Neg	Yes	No
Kitagata Hospital	10	4	M	Neg	Yes	No
Kitagata Hospital	11	2.9	F	Neg	Yes	No
Kitagata Hospital	12	2.5	F	Neg	Yes	No
Kitagata Hospital	01	38	F	Neg	Yes	No
Kitagata Hospital	02	13	F	Neg	Yes	No
Kitagata Hospital	03	11	F	Neg	Yes	No
Kitagata Hospital	04	2	M	Neg	Yes	No
Kitagata Hospital	01	45	F	Neg	Yes	No
Kitagata Hospital	02	19	F	Neg	Yes	No
Kitagata Hospital	03	15	M	Neg	Yes	No
Kitagata Hospital	04	10	M	Neg	Yes	No
Kitagata Hospital	05	32	M	Neg	Yes	No
Kitagata Hospital	06	28	M	Neg	Yes	No
Kitagata Hospital	07	25	F	Neg	Yes	No
Kitagata Hospital	08	30	F	Neg	Yes	No
Kitagata Hospital	01	50	F	Neg	Yes	No
Kitagata Hospital	02	16	M	Neg	Yes	No
Kitagata Hospital	03	14	F	Neg	Yes	No
Kitagata Hospital	04	6	M	Neg	Yes	No
Kitagata Hospital	05	26	F	Neg	Yes	No
Kitagata Hospital	06	2.6	M	Neg	Yes	No
Kitagata Hospital	07	28	F	Neg	Yes	No
Kitagata Hospital	01	30	F	Neg	Yes	No
Kitagata Hospital	02	8	F	Neg	Yes	No
Kitagata Hospital	03	6.6	F	Neg	Yes	No
Kitagata Hospital	04	4.6	M	Neg	Yes	No
Kitagata Hospital	01	37	M	Kpos	Yes	No
Kitagata Hospital	02	40	F	Neg	Yes	No
Kitagata Hospital	03	12	F	Neg	Yes	No
Kitagata Hospital	04	18	F	Neg	Yes	No
Kitagata Hospital	01	20	F	Neg	Yes	Yes	No		GeneXpert
Kitagata Hospital	02	35	M	Neg	Yes	Yes	No		GeneXpert
Kitagata Hospital	03	7	F	Neg	Yes	No
Kitagata Hospital	01	55	M	Neg	Yes	Yes	Yes	PBC	GeneXpert	Yes
Kitagata Hospital	02	14	M	Neg	Yes	No
Kitagata Hospital	03	2	M	Neg	Yes	No
Kitagata Hospital	04	34	M	Neg	Yes	No
Kitagata Hospital	05	31	F	Neg	Yes	No
Kitagata Hospital	06	5	F	Neg	Yes	No
Kitagata Hospital	01	24	M	Neg	Yes	No
Kitagata Hospital	02	20	M	Neg	Yes	No
Kitagata Hospital	03	18	M	Neg	Yes	No
Kitagata Hospital	04	16	M	Neg	Yes	No
Kitagata Hospital	05	14	M	Neg	Yes	No
Kitagata Hospital	06	12	M	Neg	Yes	No
Kitagata Hospital	07	4	F	Neg	Yes	No
Kitagata Hospital	08	1	F	Neg	Yes	Yes	Yes	PCD	clinical	Yes
Kitagata Hospital	09	40	F	Neg	Yes	No
Kitagata Hospital	10	13	M	Neg	Yes	No
Kitagata Hospital	01	51	F	Kpos	Yes	No
Kitagata Hospital	02	10	M	Neg	Yes	No
Kitagata Hospital	01	65	F	Neg	Yes	No
Kitagata Hospital	02	27	M	Neg	Yes	No
Kitagata Hospital	03	25	F	Neg	Yes	No
Kitagata Hospital	04	31	F	Neg	Yes	No
Kitagata Hospital	05	1.9	F	Neg	Yes	No
Kitagata Hospital	06	1.2	F	Neg	Yes	No
Kitagata Hospital	07	3	F	Neg	Yes	No
Kitagata Hospital	08	37	M	Neg	Yes	No
Kitagata Hospital	09	19	F	Neg	Yes	Yes	No		GeneXpert
Kitagata Hospital	10	36	F	Neg	Yes	No
Kitagata Hospital	11	6	M	Neg	Yes	No
Kitagata Hospital	01	35	F	Neg	Yes	No
Kitagata Hospital	02	11	F	Neg	Yes	No
Kitagata Hospital	03	16	M	Neg	Yes	No
Kitagata Hospital	04	3	F	Neg	Yes	No
Kitagata Hospital	05	13	M	Neg	Yes	No
Kitagata Hospital	06	2	F	Neg	Yes	No
Kitagata Hospital	07	17	F	Neg	Yes	Yes	No		GeneXpert
Kitagata Hospital	08	80	F	Neg	Yes	No
Kitagata Hospital	01	54	F	Neg	Yes	No
Kitagata Hospital	02	20	M	Neg	Yes	No
Kitagata Hospital	03	14	F	Neg	Yes	No
Kitagata Hospital	04	12	F	Neg	Yes	No
Kitagata Hospital	05	8	M	Neg	Yes	No
Kitagata Hospital	01	64	F	Neg	Yes	No
Kitagata Hospital	02	77	M	Neg	Yes	No
Kitagata Hospital	03	17	F	Neg	Yes	No
Kitagata Hospital	04	15	F	Neg	Yes	No
Kitagata Hospital	05	11	M	Neg	Yes	No
Kitagata Hospital	01	28	M	Neg	Yes	No
Kitagata Hospital	02	25	F	Neg	Yes	No
Kitagata Hospital	03	25	F	Neg	Yes	No
Kitagata Hospital	04	0.9	M	Neg	Yes	No
Kitagata Hospital	01	80	M	Neg	Yes	No
Kitagata Hospital	02	60	F	Neg	Yes	No
Kitagata Hospital	03	27	F	Neg	Yes	No
Kitagata Hospital	04	16	M	Neg	Yes	No
Kitagata Hospital	05	12	F	Neg	Yes	No
Kitagata Hospital	06	11	M	Neg	Yes	No
Kitagata Hospital	07	9	M	Neg	Yes	No
Kitagata Hospital	08	8	M	Neg	Yes	No
Kitagata Hospital	09	3	M	Neg	Yes	No
Kitagata Hospital	10	4	F	Neg	Yes	No
Kitagata Hospital	11	7	F	Neg	Yes	No
Kitagata Hospital	12	3	M	Neg	Yes	No
Kitagata Hospital	13	4	M	Neg	Yes	No
Kitagata Hospital	14	2	M	Neg	Yes	Yes	Yes	PCD	GeneXpert	Yes
Kitagata Hospital	01	55	F	Neg	Yes	No
Kitagata Hospital	02	107	M	Neg	Yes	No
Kitagata Hospital	01	42	M	Neg	Yes	No
Kitagata Hospital	02	15	F	Neg	Yes	No
Kitagata Hospital	03	13	M	Neg	Yes	No
Kitagata Hospital	04	6	M	Neg	Yes	No
Kitagata Hospital	01	70	M	Neg	Yes	No
Kitagata Hospital	02	68	F	Neg	Yes	No
Kitagata Hospital	03	7	M	Neg	Yes	No
Kitagata Hospital	04	8	M	Neg	Yes	No
Kitagata Hospital	01	75	F	Neg	Yes	Yes	Yes	PBC	GeneXpert	Yes
Kitagata Hospital	02	6	F	Neg	Yes	Yes	No
Kitagata Hospital	03	36	M	Neg	Yes	Yes	No
Kitagata Hospital	01	82	F	Neg	Yes	Yes	Yes	PBC	GeneXpert	Yes
Kitagata Hospital	02	8	F	Neg	Yes	Yes	No
Kitagata Hospital	03	8	F	Neg	Yes	No
Kitagata Hospital	04	9	F	Neg	Yes	No
Kitagata Hospital	05	50	F	Neg	Yes	Yes	Yes	PBC	GeneXpert	Yes
Kitagata Hospital	01	47	F	Neg	Yes	No
Kitagata Hospital	02	18	F	Neg	Yes	No
Kitagata Hospital	03	29	F	Neg	Yes	No
Kitagata Hospital	04	14	M	Neg	Yes	No
Kitagata Hospital	05	12	M	Neg	Yes	No
Kitagata Hospital	01	26	M	Neg	Yes	No
Kitagata Hospital	02	21	M	Neg	Yes	Yes	Yes	PBC	GeneXpert	Yes
Kitagata Hospital	03	50	F	Neg	Yes	No
Kitagata Hospital	01	3	M	Neg	Yes	No
Kitagata Hospital	02	34	F	Neg	Yes	No
Kitagata Hospital	03	11	M	Neg	Yes	No
Kitagata Hospital	04	10	M	Neg	Yes	No
Kitagata Hospital	05	7	F	Neg	Yes	No
Kitagata Hospital	06	6	F	Neg	Yes	Yes	Yes	PCD	CXR	Yes
Kitagata Hospital	07	8	M	Neg	Yes	No
Kitagata Hospital	08	0.3	F	Neg	Yes	No
Kitagata Hospital	01	65	M	Neg	Yes	No
Kitagata Hospital	02	17	M	Neg	Yes	No
Kitagata Hospital	03	14	M	Neg	Yes	No
Kitagata Hospital	04	6	F	Neg	Yes	No
Kitagata Hospital	05	2	M	Neg	Yes	No
Kitagata Hospital	01	0.5	M	Neg	Yes	No
Kitagata Hospital	02	21	F	Neg	Yes	No
Kitagata Hospital	01	47	F	Neg	Yes	Yes	Yes	PBC	GeneXpert	Yes
Kitagata Hospital	02	100	M	Neg	Yes	No
Kitagata Hospital	03	27	M	Neg	Yes	No
Kitagata Hospital	04	9	M	Neg	Yes	No
Kitagata Hospital	05	4	M	Neg	Yes	No
Kitagata Hospital	06	2	F	Neg	Yes	No
Kitagata Hospital	01	25	F	Neg	Yes	Yes	Yes	PBC	GeneXpert	Yes
Kitagata Hospital	02	25	F	Neg	Yes	No
Kitagata Hospital	03	28	M	Neg	Yes	No
Kitagata Hospital	01	15	M	Neg	Yes	No
Kitagata Hospital	01	52	F	Neg	Yes	No
Kitagata Hospital	02	19	M	Neg	Yes	No
Kitagata Hospital	03	2.6	M	Neg	Yes	No
Kitagata Hospital	04	23	F	Neg	Yes	No
Kitagata Hospital	05	3	M	Neg	Yes	No
Kitagata Hospital	01	21	F	Neg	Yes	No
Kitagata Hospital	02	47	F	Neg	Yes	No
Kitagata Hospital	03	44	F	Neg	Yes	No
Kitagata Hospital	04	48	M	Neg	Yes	No
Kitagata Hospital	05	45	M	Neg	Yes	No
Kitagata Hospital	01	61	F	Neg	Yes	No
Kitagata Hospital	02	81	F	Neg	Yes	Yes	Yes	PBC	GeneXpert	Yes
Kitagata Hospital	03	12	F	Neg	Yes	No
Kitagata Hospital	04	24	F	Neg	Yes	No
Kitagata Hospital	05	14	F	Neg	Yes	No
Kitagata Hospital	06	5	M	Neg	Yes	No
Kitagata Hospital	07	4	F	Neg	Yes	No
Kitagata Hospital	08	10	F	Neg	Yes	No
Kitagata Hospital	09	20	F	Neg	Yes	No
Kitagata Hospital	10	22	F	Neg	Yes	No
Kitagata Hospital	11	13	F	Neg	Yes	No
Kitagata Hospital	12	4	M	Neg	Yes	No
Kitagata Hospital	13	2	F	Neg	Yes	No
Kitagata Hospital	14	30	F	Neg	Yes	No
Kitagata Hospital	01	44	F	Neg	Yes	No
Kitagata Hospital	02	27	M	Neg	Yes	No
Kitagata Hospital	03	24	M	Neg	Yes	No
Kitagata Hospital	04	20	M	Neg	Yes	No
Kitagata Hospital	05	18	F	Kpos	Yes	Yes	Yes	EPTB	CXR	Yes
Kitagata Hospital	06	14	M	Neg	Yes	No
Kitagata Hospital	07	12	F	Neg	Yes	No
Kitagata Hospital	08	2.6	F	Neg	Yes	No
Kitagata Hospital	09	22	F	Neg	Yes	No
Kitagata Hospital	10	0.7	M	Neg	Yes	No
Kitagata Hospital	01	55	M	Neg	Yes	No
Kitagata Hospital	02	50	F	Neg	Yes	No
Kitagata Hospital	03	14	M	Neg	Yes	No
Kitagata Hospital	04	9	F	Neg	Yes	No
Kitagata Hospital	05	6	F	Neg	Yes	No
Bugongi HC III	01	60	F	Neg	Yes	No
Bugongi HC III	02	17	M	Neg	Yes	No
Bugongi HC III	03	18	F	Neg	Yes	No
Bugongi HC III	04	2.7	F	Neg	Yes	No
Bugongi HC III	01	60	F	Neg	Yes	No
Bugongi HC III	02	11	M	Neg	Yes	No
Bugongi HC III	03	5	M	Neg	Yes	No
Bugongi HC III	04	10	F	Neg	Yes	No
Bugongi HC III	05	78	M	Neg	Yes	No
Bugongi HC III	01	27	F	Neg	Yes	No
Bugongi HC III	02	11	F	Neg	Yes	No
Bugongi HC III	03	3	F	Neg	Yes	No
Bugongi HC III	04	3	F	Neg	Yes	No
Bugongi HC III	05	1	M	Neg	Yes	No
Bugongi HC III	01	22	F	Neg	Yes	No
Bugongi HC III	02	29	M	Neg	Yes	No
Bugongi HC III	01	34	M	Kpos	Yes	Yes	No
Bugongi HC III	02	40	F	Neg	Yes	No
Bugongi HC III	03	3	M	Neg	Yes	No
Bugongi HC III	04	18	F	Neg	Yes	No
Bugongi HC III	01	15	M	Neg	Yes	No
Bugongi HC III	02	15	M	Neg	Yes	No
Bugongi HC III	03	1.6	F	Neg	Yes	No
Bugongi HC III	04	7	F	Neg	Yes	No
Bugongi HC III	05	14	M	Neg	Yes	No
Bugongi HC III	06	60	F	Neg	Yes	No
Bugongi HC III	07	80	M	Neg	Yes	No
Bugongi HC III	08	60	F	Neg	Yes	No
Bugongi HC III	09	0.11	M	Neg	Yes	No
Bugongi HC III	01	59	F	Neg	Yes	No
Bugongi HC III	02	26	M	Neg	Yes	No
Bugongi HC III	03	24	F	Neg	Yes	No
Bugongi HC III	04	21	F	Neg	Yes	No
Bugongi HC III	05	13	F	Neg	Yes	Yes	Yes	PCD	CXR	Yes
Bugongi HC III	06	9	F	Neg	Yes	No
Bugongi HC III	07	9	F	Neg	Yes	No
Bugongi HC III	08	47	F	Neg	Yes	No
Bugongi HC III	01	62	F	Neg	Yes	No
Bugongi HC III	02	15	M	Neg	Yes	No
Bugongi HC III	03	16	F	Neg	Yes	No
Bugongi HC III	04	6	M	Neg	Yes	No
Bugongi HC III	05	2	M	Neg	Yes	No
Bugongi HC III	06	11	F	Neg	Yes	No
Bugongi HC III	07	78	M	Neg	Yes	No
Bugongi HC III	01	54	F	Neg	Yes	No
Bugongi HC III	02	68	M	Neg	Yes	No
Bugongi HC III	03	33	M	Npos	Yes	Yes	Yes	PCD	GeneXpert	Yes
Bugongi HC III	04	3.3	F	Neg	Yes	No
Bugongi HC III	05	38	F	Neg	Yes	No
Bugongi HC III	06	29	F	Neg	Yes	No
Bugongi HC III	07	8	F	Neg	Yes	No
Bugongi HC III	08	8	F	Neg	Yes	No
Bugongi HC III	09	14	F	Neg	Yes	No
Bugongi HC III	01	25	F	Neg	Yes	No
Bugongi HC III	01	37	F	Neg	Yes	No
Bugongi HC III	02	17	M	Neg	Yes	No
Bugongi HC III	03	13	F	Neg	Yes	No
Bugongi HC III	04	10	M	Neg	Yes	No
Bugongi HC III	05	8	M	Neg	Yes	No
Bugongi HC III	01	38	M	Neg	Yes	No
Bugongi HC III	02	5	F	Neg	Yes	No
Bugongi HC III	03	12	M	Neg	Yes	No
Bugongi HC III	04	10	F	Neg	Yes	No
Bugongi HC III	05	3.1	M	Neg	Yes	No
Bugongi HC III	06	25	F	Neg	Yes	No
Bugongi HC III	01	31	M	Neg	Yes	No
Bugongi HC III	02	3	M	Neg	Yes	No
Bugongi HC III	03	5.8	M	Neg	Yes	No
Bugongi HC III	04	13	M	Neg	Yes	No
Bugongi HC III	01	30	F	Neg	Yes	Yes	No
Bugongi HC III	02	11	F	Neg	Yes	No
Bugongi HC III	03	8	M	Neg	Yes	No
Bugongi HC III	01	30	M	Neg	Yes	No
Bugongi HC III	02	61	M	Neg	Yes	No
Bugongi HC III	03	32	M	Neg	Yes	No
Bugongi HC III	04	58	F	Neg	Yes	No
Bugongi HC III	05	3	M	Neg	Yes	No
Bugongi HC III	01	60	F	Neg	Yes	No
Bugongi HC III	02	60	M	Neg	Yes	No
Bugongi HC III	03	3	M	Neg	Yes	No
Bugongi HC III	01	52	M	Kpos	Yes	No
Bugongi HC III	02	18	F	Neg	Yes	No
Bugongi HC III	01	37	F	Neg	Yes	No
Bugongi HC III	02	14	M	Neg	Yes	No
Bugongi HC III	03	12	F	Neg	Yes	No
Bugongi HC III	04	10	F	Neg	Yes	No
Bugongi HC III	01	23	F	Neg	Yes	No
Bugongi HC III	02	24	M	Unkown	Yes	No
Bugongi HC III	03	50	F	Unkown	Yes	No
Bugongi HC III	04	60	M	Unkown	Yes	No
Bugongi HC III	01	33	F	Neg	Yes	No
Bugongi HC III	02	2.2	M	Neg	Yes	Yes	Yes	PCD	clinical	Yes
Bugongi HC III	03	7	M	Neg	Yes	Yes	No
Bugongi HC III	04	6	F	Neg	Yes	Yes	Yes	PCD	clinical	Yes
Bugongi HC III	05	19	F	Unkown	Yes	No
Bugongi HC III	06	16	F	Unkown	Yes	No
Bugongi HC III	07	28	M	Unkown	Yes	No
Bugongi HC III	08	45	F	Unkown	Yes	No
Bugongi HC III	09	35	M	Unkown	Yes	No
Bugongi HC III	01	33	F	Unkown	Yes	No
Bugongi HC III	02	15	F	Unkown	Yes	No
Bugongi HC III	03	0.6	M	Unkown	Yes	No
Bugongi HC III	04	15	F	Unkown	Yes	No
Bugongi HC III	05	8	M	Unkown	Yes	No
Bugongi HC III	06	23	F	Unkown	Yes	No
Bugongi HC III	07	18	F	Unkown	Yes	No
Bugongi HC III	08	5	F	Unkown	Yes	No
Bugongi HC III	01	49	M	Neg	Yes	Yes	Yes	PCD	GeneXpert	Yes
Bugongi HC III	02	16	F	Neg	Yes	No
Bugongi HC III	03	13	M	Neg	Yes	No
Bugongi HC III	04	10	F	Neg	Yes	No
Bugongi HC III	01	28	F	Kpos	Yes	No
Bugongi HC III	02	7	F	Neg	Yes	No
Bugongi HC III	03	5	M	Kpos	Yes	No
Bugongi HC III	01	8	F	Neg	Yes	Yes	No
Bugongi HC III	02	45	F	Neg	Yes	Yes	No
Bugongi HC III	03	3	F	Neg	Yes	Yes	No
Bugongi HC III	04	4	F	Neg	Yes	Yes	No
Bugongi HC III	05	7	F	Neg	Yes	Yes	No
Bugongi HC III	06	13	M	Neg	Yes	No
Bugongi HC III	07	11	F	Neg	Yes	No
Bugongi HC III	08	18	F	Neg	Yes	No
Bugongi HC III	09	40	M	Neg	Yes	Yes	No
Bugongi HC III	10	33	F	Neg	Yes	Yes	No
Bugongi HC III	11	8	F	Neg	Yes	Yes	Yes	PCD	GeneXpert	Yes
Bugongi HC III	01	38	M	Neg	Yes	No
Bugongi HC III	02	17	M	Neg	Yes	No
Bugongi HC III	03	14	M	Neg	Yes	No
Bugongi HC III	04	12	M	Neg	Yes	No
Bugongi HC III	05	7	F	Neg	Yes	No
Bugongi HC III	06	0.8	F	Neg	Yes	Yes	Yes	PCD	clinical	Yes
Bugongi HC III	01	26	F	Neg	Yes	No
Bugongi HC III	02	45	F	Neg	Yes	No
Bugongi HC III	03	12	F	Neg	Yes	No
Bugongi HC III	01	28	F	Neg	Yes	No
Bugongi HC III	02	36	M	Neg	Yes	No
Bugongi HC III	03	4	M	Neg	Yes	No
Bugongi HC III	01	28	F	Neg	Yes	No
Bugongi HC III	01	18	F	Neg	Yes	No
Bugongi HC III	02	1	M	Neg	Yes	No
Bugongi HC III	03	68	F	Neg	Yes	No
Bugongi HC III	04	6	F	Neg	Yes	No
Bugongi HC III	05	5.4	F	Neg	Yes	No
Bugongi HC III	01	37	M	Unkown	Yes	No
Bugongi HC III	02	36	F	Unkown	Yes	No
Bugongi HC III	03	8	F	Unkown	Yes	No
Bugongi HC III	04	6	M	Unkown	Yes	No
Bugongi HC III	01	41	F	Neg	Yes	No
Bugongi HC III	02	18	F	Neg	Yes	No
Bugongi HC III	03	2	F	Neg	Yes	No
Bugongi HC III	01	50	F	Kpos	Yes	No
Bugongi HC III	02	38	M	Neg	Yes	No
Bugongi HC III	03	9	F	Neg	Yes	No
Bugongi HC III	04	23	M	Neg	Yes	No
Bugongi HC III	05	50	M	Neg	Yes	No
Bugongi HC III	06	7	M	Neg	Yes	No
Bugongi HC III	07	5	F	Neg	Yes	No
Bugongi HC III	08	39	F	Neg	Yes	No
Bugongi HC III	09	2	M	Neg	Yes	No
Bugongi HC III	10	17	M	Neg	Yes	No
Bugongi HC III	01	65	F	Unkown	Yes	No
Bugongi HC III	02	95	F	Unkown	Yes	No
Bugongi HC III	03	4	F	Unkown	Yes	No
Bugongi HC III	04	7	F	Unkown	Yes	No
Bugongi HC III	05	2	M	Unkown	Yes	No
Bugongi HC III	06	9	M	Unkown	Yes	No
Bugongi HC III	01	35	M	Kpos	Yes	No
Bugongi HC III	02	4	M	Neg	Yes	No
Bugongi HC III	03	1.1	M	Neg	Yes	No
Bugongi HC III	01	10	F	Neg	Yes	No
Bugongi HC III	02	2.6	F	Neg	Yes	Yes	Yes	PCD	clinical	Yes
Bugongi HC III	03	5	M	Unkown	Yes	No
Bugongi HC III	04	11	F	Unkown	Yes	No
Bugongi HC III	05	32	F	Unkown	Yes	No
Bugongi HC III	06	42	M	Unkown	Yes	No
Bugongi HC III	07	26	F	Unkown	Yes	No
Bugongi HC III	08	21	F	Unkown	Yes	No
Bugongi HC III	01	59	M	Neg	Yes	Yes	Yes	PBC	GeneXpert	Yes
Bugongi HC III	02	34	M	Neg	Yes	Yes	No		GeneXpert
Bugongi HC III	03	21	M	Neg	Yes	No	No
Bugamba HCIV	1	34	F	Neg	Yes	Yes	No			No
Bugamba HCIV	1	56	M	Neg	Yes	No	No			No
Bugamba HCIV	2	34	F	Neg	Yes	No	No			No
Bugamba HCIV	3	6	F	Neg	Yes	Yes	Yes	PCD	clinical	Yes
Bugamba HCIV	4	10	M	Neg	Yes	No	No			No
Bugamba HCIV	5	8mths	F	Neg	Yes	No	No			No
Bugamba HCIV	1	20	F	Kpos	Yes	No	No			No
Bugamba HCIV	2	6	F	Neg	Yes	No	No			No
Bugamba HCIV	3	23	F	Neg	Yes	No	No			No
Bugamba HCIV	1	20	F	Kpos	Yes	No	No			No
Bugamba HCIV	2	6	F	Neg	Yes	No	No			No
Bugamba HCIV	3	23	F	Neg	Yes	No	No			No
Bugamba HCIV	1	39	F	Neg	Yes	No	No			No
Bugamba HCIV	2	20	M	Neg	Yes	No	No			No
Bugamba HCIV	3	18	F	Neg	Yes	No	No			No
Bugamba HCIV	4	9	M	Neg	Yes	No	No			No
Bugamba HCIV	5	10	F	Neg	Yes	No	No			No
Bugamba HCIV	1	63	M	Neg	Yes	No	No			No
Bugamba HCIV	2	57	F	Neg	Yes	No	No			No
Bugamba HCIV	3	11	F	Neg	Yes	No	No			No
Bugamba HCIV	4	28	M	Neg	Yes	No	No			No
Bugamba HCIV	5	6	M	Neg	Yes	No	No			No
Bugamba HCIV	6	1	M	Neg	Yes	No	No			No
Bugamba HCIV	1	29	F	Neg	Yes	No	No			No
Bugamba HCIV	2	5	F	Neg	Yes	No	No			No
Bugamba HCIV	3	4	M	Neg	Yes	No	No			No
Bugamba HCIV	4	2	F	Neg	Yes	No	No			No
Bugamba HCIV	5	45	F	Unkown	Yes	No	No			No
Bugamba HCIV	6	41	F	Unkown	Yes	No	No			No
Bugamba HCIV	7	23	F	Unkown	Yes	No	No			No
Bugamba HCIV	8	8	M	Unkown	Yes	No	No			No
Bugamba HCIV	1	75	F	Neg	Yes	No	No			No
Bugamba HCIV	2	40	F	Neg	Yes	No	No			No
Bugamba HCIV	3	14	F	Neg	Yes	No	No			No
Bugamba HCIV	4	20	M	Neg	Yes	No	No			No
Bugamba HCIV	5	49	M	Neg	Yes	No	No			No
Bugamba HCIV	6	37	F	Neg	Yes	Yes	Yes	PCD	clinical	Yes
Bugamba HCIV	7	18	F	Neg	Yes	Yes	Yes	PCD	clinical	Yes
Bugamba HCIV	8	15	M	Neg	Yes	No	No			No
Bugamba HCIV	9	14	F	Neg	Yes	No	No			No
Bugamba HCIV	10	5	M	Neg	Yes	Yes	Yes	PCD	clinical	Yes
Bugamba HCIV	11	11	F	Neg	Yes	No	No			No
Bugamba HCIV	12	60	F	Neg	Yes	No	No			No
Bugamba HCIV	13	22	F	Neg	Yes	No	No			No
Bugamba HCIV	14	4	M	Neg	Yes	No	No			No
Bugamba HCIV	15	8	F	Neg	Yes	No	No			No
Bugamba HCIV	1	34	F	Neg	Yes	No	No			No
Bugamba HCIV	1	49	M	Neg	Yes	No	No			No
Bugamba HCIV	2	11	F	Neg	Yes	No	No			No
Bugamba HCIV	3	14	F	Neg	Yes	No	No			No
Bugamba HCIV	4	75	F	Neg	Yes	No	No			No
Bugamba HCIV	5	20	M	Neg	Yes	No	No			No
Bugamba HCIV	6	22	F	Neg	Yes	No	No			No
Bugamba HCIV	1	56	M	Neg	Yes	No	No			No
Bugamba HCIV	2	34	F	Neg	Yes	No	No			No
Bugamba HCIV	3	12	M	Neg	Yes	No	No			No
Bugamba HCIV	4	10	M	Neg	Yes	No	No			No
Bugamba HCIV	5	10mths	F	Neg	Yes	No	No			No
Bugamba HCIV	6	14	M	Neg	Yes	No	No			No
Bugamba HCIV	7	17	M	Neg	Yes	No	No			No
Bugamba HCIV	1	47	M	Neg	Yes	No	No			No
Bugamba HCIV	2	14	F	Neg	Yes	No	No			No
Bugamba HCIV	3	11	F	Neg	Yes	No	No			No
Bugamba HCIV	4	40	F	Neg	Yes	No	No			No
Bugamba HCIV	1	43	F	Neg	Yes	No	No			No
Bugamba HCIV	2	13	F	Neg	Yes	No	No			No
Bugamba HCIV	3	10	M	Neg	Yes	No	No			No
Bugamba HCIV	4	74	M	Neg	Yes	No	No			No
Bugamba HCIV	5	69	F	Neg	Yes	No	No			No
Bugamba HCIV	6	24	F	Neg	Yes	No	No			No
Bugamba HCIV	7	12	F	Neg	Yes	No	No			No
Bugamba HCIV	8	13	M	Kpos	Yes	No	No			No
Bugamba HCIV	1	56	M	Unkown	Yes	No	No			No
Bugamba HCIV	2	36	F	Unkown	Yes	No	No			No
Bugamba HCIV	3	17	F	Unkown	Yes	No	No			No
Bugamba HCIV	4	40	M	Unkown	Yes	No	No			No
Bugamba HCIV	5	1	M	Unkown	Yes	Yes	Yes	PCD	clinical	Yes
Bugamba HCIV	1	76	F	Neg	Yes	No	No			No
Bugamba HCIV	2	20	M	Neg	Yes	No	No			No
Bugamba HCIV	3	14	F	Neg	Yes	No	No			No
Bugamba HCIV	4	11	M	Kpos	Yes	No	No			No
Bugamba HCIV	1	37	F	Unkown	Yes	No	No			No
Bugamba HCIV	2	46	F	Unkown	Yes	No	No			No
Bugamba HCIV	3	52	M	Unkown	Yes	No	No			No
Bugamba HCIV	1	99	F	Unkown	Yes	No	No			No
Bugamba HCIV	2	7	M	Unkown	Yes	No	No			No
Bugamba HCIV	3	10	F	Unkown	Yes	No	No			No
Bugamba HCIV	1	15	F	Neg	Yes	No	No			No
Bugamba HCIV	2	9	F	Neg	Yes	No	No			No
Bugamba HCIV	3	11	M	Neg	Yes	No	No			No
Bugamba HCIV	4	4	M	Neg	Yes	No	No			No
Bugamba HCIV	5	17	M	Neg	Yes	No	No			No
Bugamba HCIV	1	70	F	Neg	Yes	No	No			No
Bugamba HCIV	2	16	M	Neg	Yes	No	No			No
Bugamba HCIV	3	6	F	Neg	Yes	Yes	Yes	PCD	clinical	Yes
Bugamba HCIV	4	6	F	Neg	Yes	Yes	Yes	PCD	clinical	Yes
Bugamba HCIV	5	10	F	Neg	Yes	No	No			No
Bugamba HCIV	6	13	F	Neg	Yes	No	No			No
Bugamba HCIV	1	33	M	Unkown	Yes	No	No			No
Bugamba HCIV	2	30	F	Unkown	Yes	No	No			No
Bugamba HCIV	3	6	F	Unkown	Yes	No	No			No
Bugamba HCIV	4	10	M	Unkown	Yes	No	No			No
Bugamba HCIV	5	12	F	Unkown	Yes	No	No			No
Bugamba HCIV	1	52	F	Neg	Yes	Yes	Yes	PCD	clinical	Yes
Bugamba HCIV	2	2	M	Unkown	Yes	No	No			No
Bugamba HCIV	3	16	F	Unkown	Yes	No	No			No
Bugamba HCIV	4	8	M	Unkown	Yes	No	No			No
Bugamba HCIV	5	40	M	Unkown	Yes	No	No			No
Bugamba HCIV	6	32	F	Unkown	Yes	No	No			No
Bugamba HCIV	7	4	F	Unkown	Yes	No	No			No
Bugamba HCIV	8	29	M	Unkown	Yes	No	No			No
Bugamba HCIV	9	26	F	Unkown	Yes	No	No			No
Bugamba HCIV	10	10	F	Unkown	Yes	No	No			No
Bugamba HCIV	11	2	F	Unkown	Yes	Yes	Yes	PCD	clinical	Yes
Bugamba HCIV	12	46	M	Unkown	Yes	No	No			No
Bugamba HCIV	13	20	F	Unkown	Yes	No	No			No
Bugamba HCIV	14	38	F	Unkown	Yes	No	No			No
Bugamba HCIV	15	8	F	Unkown	Yes	No	No			No
Bugamba HCIV	16	14	M	Unkown	Yes	No	No			No
Bugamba HCIV	1	40	F	Neg	Yes	No	No			No
Bugamba HCIV	2	16	F	Neg	Yes	No	No			No
Bugamba HCIV	3	11	M	Neg	Yes	No	No			No
Bugamba HCIV	1	42	F	Neg	Yes	No	No			No
Bugamba HCIV	2	7	M	Neg	Yes	No	No			No
Bugamba HCIV	3	10	M	Neg	Yes	No	No			No
Bugamba HCIV	4	6	M	Neg	Yes	No	No			No
Bugamba HCIV	5	31	F	Neg	Yes	No	No			No
Bugamba HCIV	6	36	M	Neg	Yes	No	No			No
Bugamba HCIV	7	7	F	Neg	Yes	No	No			No
Bugamba HCIV	8	32	F	Neg	Yes	No	No			No
Bugamba HCIV	9	8	F	Neg	Yes	No	No			No
Bugamba HCIV	1	52	M	Neg	Yes	No	No			No
Bugamba HCIV	2	45	F	Neg	Yes	No	No			No
Bugamba HCIV	3	24	M	Neg	Yes	No	No			No
Bugamba HCIV	4	18	M	Neg	Yes	No	No			No
Bugamba HCIV	5	14	F	Neg	Yes	No	No			No
Bugamba HCIV	6	12	M	Neg	Yes	No	No			No
Bugamba HCIV	1	34	M	Neg	Yes	No	No			No
Bugamba HCIV	2	30	F	Neg	Yes	No	No			No
Bugamba HCIV	3	14	M	Neg	Yes	No	No			No
Bugamba HCIV	4	10	M	Neg	Yes	No	No			No
Bugamba HCIV	5	6	M	Neg	Yes	No	No			No
Bugamba HCIV	1	28	M	Neg	Yes	No	No			No
Bugamba HCIV	2	27	F	Neg	Yes	No	No			No
Bugamba HCIV	3	5	F	Neg	Yes	No	No			No
Bugamba HCIV	4	16	F	Neg	Yes	No	No			No
Bugamba HCIV	1	50	M	Neg	Yes	No	No			No
Bugamba HCIV	2	40	F	Neg	Yes	No	No			No
Bugamba HCIV	3	5	F	Neg	Yes	No	No			No
Bugamba HCIV	4	24	F	Neg	Yes	No	No			No
Bugamba HCIV	5	22	F	Neg	Yes	No	No			No
Bugamba HCIV	1	42	M	Neg	Yes	No	No			No
Bugamba HCIV	2	37	F	Neg	Yes	No	No			No
Bugamba HCIV	3	18	M	Neg	Yes	No	No			No
Bugamba HCIV	4	15	M	Neg	Yes	No	No			No
Bugamba HCIV	5	12	F	Neg	Yes	No	No			No
Bugamba HCIV	6	6	F	Neg	Yes	No	No			No
Bugamba HCIV	1	16	F	Neg	Yes	No	No			No
Bugamba HCIV	2	18	M	Neg	Yes	No	No			No
Bugamba HCIV	3	10	F	Neg	Yes	No	No			No
Bugamba HCIV	4	8	F	Neg	Yes	No	No			No
Bugamba HCIV	5	4	M	Neg	Yes	No	No			No
Bugamba HCIV	6	50	M	Neg	Yes	No	No			No
Bugamba HCIV	7	12	M	Neg	Yes	No	No			No
Bugamba HCIV	1	23	F	Neg	Yes	No	No			No
Bugamba HCIV	2	7	F	Neg	Yes	No	No			No
Bugamba HCIV	3	4	F	Neg	Yes	No	No			No
Bugamba HCIV	4	2	M	Neg	Yes	No	No			No
Bugamba HCIV	5	6mths	F	Neg	Yes	No	No			No
Bugamba HCIV	1	35	F	Neg	Yes	No	No			No
Bugamba HCIV	1	29	F	Kpos	Yes	No	No			No
Bugamba HCIV	1	70	F	Neg	Yes	No	No			No
Bugamba HCIV	2	20	F	Neg	Yes	No	No			No
Bugamba HCIV	3	17	F	Neg	Yes	No	No			No
Bugamba HCIV	4	19	F	Neg	Yes	No	No			No
Bugamba HCIV	5	6	F	Neg	Yes	No	No			No
Bugamba HCIV	6	6	F	Unkown	Yes	No	No			No
Bugamba HCIV	7	87	M	Neg	Yes	No	No			No
Bugamba HCIV	1	70	M	Neg	Yes	No	No			No
Bugamba HCIV	2	32	M	Neg	Yes	No	No			No
Bugamba HCIV	3	26	F	Neg	Yes	No	No			No
Bugamba HCIV	4	12	F	Neg	Yes	No	No			No
Bugamba HCIV	5	40	F	Neg	Yes	No	No			No
Bugamba HCIV	1	66	M	Neg	Yes	No	No			No
Bugamba HCIV	2	28	M	Neg	Yes	No	No			No
Bugamba HCIV	3	32	M	Neg	Yes	No	No			No
Bugamba HCIV	4	16	M	Neg	Yes	No	No			No
Bugamba HCIV	5	19	F	Neg	Yes	No	No			No
Bugamba HCIV	6	22	M	Neg	Yes	No	No			No
Bugamba HCIV	1	22	F	Neg	Yes	No	No			No
Bugamba HCIV	2	25	M	Neg	Yes	No	No			No
Bugamba HCIV	3	51	M	Neg	Yes	No	No			No
Bugamba HCIV	4	48	F	Neg	Yes	No	No			No
Bugamba HCIV	1	30	F	Unkown	Yes	No	No			No
Bugamba HCIV	2	36	M	Neg	Yes	No	No			No
Bugamba HCIV	3	4	M	Unkown	No
Bugamba HCIV	1	54	M	Neg	Yes	No	No			No
Bugamba HCIV	2	45	F	Neg	Yes	No	No			No
Bugamba HCIV	3	28	M	Neg	Yes	No	No			No
Bugamba HCIV	4	25	M	Neg	Yes	No	No			No
Bugamba HCIV	5	16	M	Neg	Yes	No	No			No
Bugamba HCIV	6	14	F	Neg	Yes	No	No			No
Bugamba HCIV	1	71	M	Neg	Yes	No	No			No
Bugamba HCIV	2	66	F	Neg	Yes	No	No			No
Bugamba HCIV	3	20	M	Unkown
Bugamba HCIV	4	24	M	Unkown
Bugamba HCIV	5	26	F	Unkown
Bugamba HCIV	6	17	F	Neg	Yes	Yes	No			No
Bugamba HCIV	7	12	M	Neg	Yes	No	No			No
Bugamba HCIV	8	27	F	Neg	Yes	Yes	No			No
Bugamba HCIV	9	26	F	Neg	Yes	Yes	No			No
Bugamba HCIV	10	15	M	Neg	Yes	Yes	No			No
Bugamba HCIV	11	3	F	Neg	Yes	No	No			No
Bugamba HCIV	12	10mths	M	Unkown	No
Bugamba HCIV	13	6	M	Unkown	No
Bugamba HCIV	14	3	F	Neg	Yes	Yes	Yes	PCD	clinical	Yes
Bugamba HCIV	15	6	M	Unkown	No
Bugamba HCIV	16	3	M	Neg	Yes	No	No			No
Bugamba HCIV	1	32	F	Neg	Yes	No	No			No
Bugamba HCIV	2	12	F	Neg	Yes	No	No			No
Bugamba HCIV	3	10	M	Neg	No
Bugamba HCIV	4	2	F	Neg	Yes	No	No			No
Bugamba HCIV	5	29	M	Neg	Yes	No	No			No
Bugamba HCIV	1	62	M	Neg	Yes	No	No			No
Bugamba HCIV	2	59	F	Neg	Yes	No	No			No
Bugamba HCIV	3	21	F	Unkown	Yes	No	No			No
Bugamba HCIV	4	16	M	Neg	Yes	No	No			No
Bugamba HCIV	5	19	M	Neg	Yes	No	No			No
Bugamba HCIV	6	11	M	Neg	Yes	No	No			No
Bugamba HCIV	7	11	M	Neg	Yes	No	No			No
Bugamba HCIV	1	37	M	Neg	Yes	No	No			No
Bugamba HCIV	2	25	F	Neg	Yes	No	No			No
Bugamba HCIV	3	12	M	Neg	Yes	No	No			No
Bugamba HCIV	1	41	M	Neg	Yes	No	No			No
Bugamba HCIV	2	30	F	Neg	Yes	No	No			No
Bugamba HCIV	3	16	F	Neg	Yes	No	No			No
Bugamba HCIV	4	19	F	Neg	Yes	No	No			No
Bugamba HCIV	1	38	F	Kpos	Yes	No	No			No
Bugamba HCIV	2	45	M	Kpos	Yes	No	No			No
Bugamba HCIV	3	18	M	Neg	Yes	No	No			No
Bugamba HCIV	1	40	M	Neg	Yes	No	No			No
Bugamba HCIV	2	31	F	Neg	Yes	No	No			No
Bugamba HCIV	1	46	F	Neg	Yes	No	No			No
Bugamba HCIV	2	15	M	Neg	Yes	No	No			No
Bugamba HCIV	3	13	M	Neg	Yes	No	No			No
Bugamba HCIV	1	78	M	Neg	Yes	No	No			No
Bugamba HCIV	2	10	M	Neg	Yes	Yes	Yes	PCD	clinical	Yes
Bugamba HCIV	3	7	M	Neg	Yes	Yes	No			No
Bugamba HCIV	4	11	M	Neg	Yes	No	No			No
Bugamba HCIV	5	14	F	Neg	Yes	Yes	No			No
Bugamba HCIV	6	75	F	Neg	Yes	Yes	No			No
Bugamba HCIV	1	47	F	Kpos	Yes	No	No			No
Bugamba HCIV	2	21	F	Neg	Yes	No	No			No
Bugamba HCIV	3	50	F	Neg	Yes	No	No			No
Bugamba HCIV	1	50	F	Neg	Yes	No	No			No
Bugamba HCIV	2	24	M	Neg	Yes	No	No			No
Bugamba HCIV	3	17	F	Neg	Yes	No	No			No
Bugamba HCIV	4	21	F	Neg	Yes	No	No			No
Bugamba HCIV	5	29	F	Neg	Yes	No	No			No
Bugamba HCIV	6	6	M	Neg	Yes	No	No			No
Bugamba HCIV	7	21	F	Neg	Yes	No	No			No
Bugamba HCIV	1	28	M	Neg	Yes	No	No			No
Bugamba HCIV	2	27	F	Neg	Yes	No	No			No
Bugamba HCIV	3	25	F	Neg	Yes	No	No			No
Bugamba HCIV	4	10	F	Neg	Yes	No	No			No
Bugamba HCIV	1	50	M	Neg	Yes	No	No			No
Bugamba HCIV	2	40	F	Neg	Yes	No	No			No
Bugamba HCIV	3	15	F	Neg	Yes	No	No			No
Bugamba HCIV	4	24	M	Neg	Yes	No	No			No
Bugamba HCIV	5	22	F	Neg	Yes	No	No			No
Bugamba HCIV	1	42	M	Neg	Yes	No	No			No
Bugamba HCIV	2	37	F	Neg	Yes	No	No			No
Bugamba HCIV	3	18	M	Neg	Yes	No	No			No
Bugamba HCIV	4	15	M	Neg	Yes	No	No			No
Bugamba HCIV	5	17	F	Neg	Yes	No	No			No
Bugamba HCIV	6	6	F	Neg	Yes	No	No			No
Bugamba HCIV	1	16	F	Neg	Yes	No	No			No
Bugamba HCIV	2	18	M	Neg	Yes	No	No			No
Bugamba HCIV	3	10	F	Neg	Yes	No	No			No
Bugamba HCIV	4	8	F	Neg	Yes	No	No			No
Bugamba HCIV	5	14	M	Neg	Yes	No	No			No
Bugamba HCIV	6	50	M	Neg	Yes	No	No			No
Bugamba HCIV	7	12	M	Neg	Yes	No	No			No
Bugamba HCIV	1	11	F	Neg	Yes	No	No			No
Bugamba HCIV	2	7	F	Neg	Yes	Yes	Yes	PCD	clinical	Yes
Bugamba HCIV	3	3	F	Neg	Yes	No	No			No
Bugamba HCIV	4	30	F	Neg	Yes	No	No			No
Bugamba HCIV	1	57	F	Neg	Yes	No	No			No
Bugamba HCIV	2	21	F	Neg	Yes	No	No			No
Bugamba HCIV	3	8	F	Neg	Yes	No	No			No
Bugamba HCIV	4	10	M	Neg	Yes	No	No			No
Bugamba HCIV	1	16	F	Neg	Yes	No	No			No
Bugamba HCIV	2	49	F	Neg	Yes	No	No			No
Bugamba HCIV	3	12	M	Neg	Yes	No	No			No
Bugamba HCIV	1	36	F	Neg	Yes	No	No			No
Bugamba HCIV	2	19	F	Neg	Yes	No	No			No
Bugamba HCIV	3	16	F	Neg	Yes	No	No			No
Bugamba HCIV	1	22	M	Unkown
Bugamba HCIV	2	15	F	Neg	Yes	No	No			No
Bugamba HCIV	3	26	F	Unkown
Bugamba HCIV	1	70	M	Neg	Yes	No	No			No
Bugamba HCIV	2	65	F	Neg	Yes	No	No			No
Bugamba HCIV	3	28	M	Neg	Yes	No	No			No
Bugamba HCIV	4	18	F	Neg	Yes	No	No			No
Bugamba HCIV	5	16	F	Neg	Yes	No	No			No
Bugamba HCIV	6	19	M	Neg	Yes	Yes	No			No
Bugamba HCIV	7	3	F	Neg	Yes	Yes	Yes	PCD	clinical	Yes
Bugamba HCIV	1	70	M	Neg	Yes	No	No			No
Bugamba HCIV	2	32	M	Neg	Yes	No	No			No
Bugamba HCIV	3	26	F	Neg	Yes	No	No			No
Bugamba HCIV	4	40	F	Neg	Yes	No	No			No
Bugamba HCIV	1	36	M	Neg	Yes	No	No			No
Bugamba HCIV	2	8	M	Neg	Yes	No	No			No
Bugamba HCIV	3	5	F	Neg	Yes	No	No			No
Bugamba HCIV	4	32	F	Neg	Yes	No	No			No
Bugamba HCIV	1	32	M	Neg	Yes	Yes	Yes	PCD	clinical	Yes
Bugamba HCIV	2	30	F	Neg	Yes	No	No			No
Bugamba HCIV	3	11	F	Neg	Yes	No	No			No
Bugamba HCIV	4	2	F	Neg	Yes	No	No			No
Kinoni HCIV	1	45	F	Unkown	Yes	Yes	No			No
Kinoni HCIV	2	47	M	Unkown	Yes	No	No			No
Kinoni HCIV	1	42	M	Kpos	Yes	No	No			No
Kinoni HCIV	2	27	F	Kpos	Yes	No	No			No
Kinoni HCIV	3	2	M	Neg	Yes	No	No			No
Kinoni HCIV	4	7	M	Neg	Yes	No	No			No
Kinoni HCIV	1	66	F	Neg	Yes	Yes	No			No
Kinoni HCIV	2	20	F	Neg	Yes	No	No			No
Kinoni HCIV	3	20	F	Neg	Yes	No	No			No
Kinoni HCIV	4	20	F	Kpos	Yes	No	No			No
Kinoni HCIV	5	13	F	Neg	Yes	Yes	No			No
Kinoni HCIV	6	10	M	Neg	Yes	No	No			No
Kinoni HCIV	7	6	F	Neg	Yes	No	No			No
Kinoni HCIV	8	37	F	Neg	Yes	Yes	No			No
Kinoni HCIV	9	9	F	Neg	Yes	No	No			No
Kinoni HCIV	10	30	F	Kpos	Yes	Yes	No			No
Kinoni HCIV	11	42	M	Neg	Yes	No	No			No
Kinoni HCIV	12	51	M	Neg	No	No	No			No
Kinoni HCIV	13	66	F	Neg	Yes	No	No			No
Kinoni HCIV	1	35	F	Neg	Yes	No	No			No
Kinoni HCIV	2	15	M	Neg	Yes	No	No			No
Kinoni HCIV	3	12	F	Neg	Yes	No	No			No
Kinoni HCIV	4	14	M	Neg	Yes	No	No			No
Kinoni HCIV	5	3	M	Neg	Yes	No	No			No
Kinoni HCIV	6	39	M	Neg	Yes	No	No			No
Kinoni HCIV	7	40	M	Neg	Yes	No	No			No
Kinoni HCIV	1	10	F	Neg	Yes	No	No			No
Kinoni HCIV	2	7	M	Neg	Yes	No	No			No
Kinoni HCIV	3	12	M	Neg	Yes	No	No			No
Kinoni HCIV	4	2	F	Neg	Yes	No	No			No
Kinoni HCIV	5	30	F	Neg	Yes	Yes	No			No
Kinoni HCIV	6	31	F	Neg	Yes	Yes	No			No
Kinoni HCIV	7	74	F	Neg	Yes	Yes	No			No
Kinoni HCIV	8	80	M	Neg	Yes	Yes	No			No
Kinoni HCIV	9	18	F	Neg	Yes	No	No			No
Kinoni HCIV	10	17	F	Neg	Yes	No	No			No
Kinoni HCIV	11	12	F	Neg	Yes	Yes	No			No
Kinoni HCIV	12	19	M	Neg	Yes	No	No			No
Kinoni HCIV	13	22	M	Neg	Yes	No	No			No
Kinoni HCIV	14	24	F	Neg	Yes	No	No			No
Kinoni HCIV	1	27	M	Neg	Yes	No	No			No
Kinoni HCIV	2	19	M	Neg	Yes	No	No			No
Kinoni HCIV	3	19	F	Neg	Yes	No	No			No
Kinoni HCIV	1	23	F	Npos	Yes	No	No			No
Kinoni HCIV	2	38	F	Kpos	Yes	No	No			No
Kinoni HCIV	3	49	F	Kpos	Yes	No	No			No
Kinoni HCIV	4	65	F	Neg	Yes	No	No			No
Kinoni HCIV	5	7	M	Neg	Yes	No	No			No
Kinoni HCIV	6	4	M	Neg	Yes	No	No			No
Kinoni HCIV	7	13	M	Neg	Yes	No	No			No
Kinoni HCIV	1	30	M	Neg	Yes	No	No			No
Kinoni HCIV	2	23	F	Neg	Yes	No	No			No
Kinoni HCIV	3	35	M	Neg	Yes	No	No			No
Kinoni HCIV	4	10mths	F	Neg	Yes	No	No			No
Kinoni HCIV	1	25	F	Neg	Yes	No	No			No
Kinoni HCIV	2	11	M	Neg	Yes	No	No			No
Kinoni HCIV	3	14	F	Neg	Yes	No	No			No
Kinoni HCIV	4	38	M	Neg	Yes	No	No			No
Kinoni HCIV	1	62	F	Neg	Yes	No	No			No
Kinoni HCIV	2	35	F	Neg	Yes	No	No			No
Kinoni HCIV	3	17	M	Unkown	Yes	No	No			No
Kinoni HCIV	4	15	F	Unkown	Yes	No	No			No
Kinoni HCIV	5	9	F	Neg	Yes	No	No			No
Kinoni HCIV	6	40	M	Neg	Yes	No	No			No
Kinoni HCIV	7	2	F	Neg	Yes	No	No			No
Kinoni HCIV	8	56	M	Neg	Yes	No	No			No
Kinoni HCIV	9	31	M	Unkown	Yes	No	No			No
Kinoni HCIV	10	12	M	Unkown	Yes	No	No			No
Kinoni HCIV	1	38	F	Neg	Yes	No	No			No
Kinoni HCIV	2	70	F	Neg	Yes	No	No			No
Kinoni HCIV	3	11	F	Neg	Yes	No	No			No
Kinoni HCIV	4	1	M	Neg	Yes	No	No			No
Kinoni HCIV	5	3	F	Neg	Yes	No	No			No
Kinoni HCIV	1	32	M	Neg	Yes	Yes	No			No
Kinoni HCIV	2	7	F	Neg	Yes	Yes	No			No
Kinoni HCIV	3	5	M	Neg	Yes	Yes	Yes	PBC	GeneXpert	Yes
Kinoni HCIV	1	9	M	Neg	Yes	Yes	No			No
Kinoni HCIV	2	6	F	Neg	Yes	No	No			No
Kinoni HCIV	3	80	M	Neg	Yes	Yes	Yes	PBC	GeneXpert	Yes
Kinoni HCIV	4	18	F	Neg	Yes	Yes	Yes	PCD	clinical	Yes
Kinoni HCIV	5	3	M	Neg	Yes	No	No			No
Kinoni HCIV	6	3	F	Neg	Yes	No	No			No
Kinoni HCIV	7	4	F	Neg	Yes	No	No			No
Kinoni HCIV	8	4	F	Neg	Yes	No	No			No
Kinoni HCIV	9	26	F	Neg	Yes	No	No			No
Kinoni HCIV	10	13	F	Neg	Yes	No	No			No
Kinoni HCIV	11	3	F	Unkown	No	No	No			No
Kinoni HCIV	12	5	F	Unkown	No	No	No			No
Kinoni HCIV	13	35	F	Unkown	No	No	No			No
Kinoni HCIV	14	10	F	Unkown	No	No	No			No
Kinoni HCIV	15	24	F	Unkown	No	No	No			No
Kinoni HCIV	1	65	F	Neg	Yes	No	No			No
Kinoni HCIV	1	41	F	Neg	Yes	No	No			No
Kinoni HCIV	2	75	M	Neg	Yes	No	No			No
Kinoni HCIV	3	10	M	Neg	Yes	No	No			No
Kinoni HCIV	4	35	F	Neg	Yes	No	No			No
Kinoni HCIV	5	17	M	Neg	Yes	No	No			No
Kinoni HCIV	6	45	M	Neg	Yes	No	No			No
Kinoni HCIV	7	43	F	Neg	Yes	No	No			No
Kinoni HCIV	8	45	F	Neg	Yes	No	No			No
Kinoni HCIV	1	6	F	Neg	Yes	No	No			No
Kinoni HCIV	2	9	F	Neg	Yes	No	No			No
Kinoni HCIV	3	46	F	Neg	Yes	No	No			No
Kinoni HCIV	4	17	M	Neg	Yes	No	No			No
Kinoni HCIV	5	21	F	Neg	Yes	No	No			No
Kinoni HCIV	6	3	F	Neg	Yes	Yes	Yes	PCD	clinical	Yes
Kinoni HCIV	7	26	M	Neg	Yes	No	No			No
Kinoni HCIV	1	31	F	Neg	Yes	No	No			No
Kinoni HCIV	2	45	M	Neg	Yes	No	No			No
Kinoni HCIV	3	16	F	Neg	Yes	No	No			No
Kinoni HCIV	4	13	M	Neg	Yes	No	No			No
Kinoni HCIV	5	8	F	Neg	Yes	No	No			No
Kinoni HCIV	1	32	F	Neg	Yes	No	No			No
Kinoni HCIV	2	12	M	Neg	Yes	No	No			No
Kinoni HCIV	3	2	F	Neg	Yes	No	No			No
Kinoni HCIV	4	16	F	Neg	Yes	No	No			No
Kinoni HCIV	5	16	F	Neg	Yes	No	No			No
Kinoni HCIV	6	10	M	Neg	Yes	No	No			No
Kinoni HCIV	7	28	M	Neg	Yes	No	No			No
Kinoni HCIV	8	22	M	Neg	Yes	No	No			No
Kinoni HCIV	9	80	M	Neg	Yes	No	No			No
Kinoni HCIV	1	6	F	Neg	Yes	Yes	No			No
Kinoni HCIV	2	5	F	Neg	Yes	Yes	No			No
Kinoni HCIV	3	6	F	Neg	Yes	Yes	No			No
Kinoni HCIV	4	9	M	Neg	Yes	Yes	No			No
Kinoni HCIV	5	8	F	Neg	Yes	Yes	No			No
Kinoni HCIV	6	35	F	Neg	Yes	Yes	No			No
Kinoni HCIV	7	26	F	Neg	Yes	Yes	No			No
Kinoni HCIV	8	24	F	Neg	Yes	No	No			No
Kinoni HCIV	9	80	F	Neg	Yes	No	No			No
Kinoni HCIV	10	20	F	Neg	Yes	No	No			No
Kinoni HCIV	11	3	F	Neg	Yes	No	No			No
Kinoni HCIV	12	10	F	Neg	Yes	No	No			No
Kinoni HCIV	13	13	M	Neg	Yes	Yes	No			No
Kinoni HCIV	14	24	F	Neg	Yes	No	No			No
Kinoni HCIV	15	3	M	Neg	Yes	No	No			No
Kinoni HCIV	16	26	F	Neg	Yes	No	No			No
Kinoni HCIV	17	3	F	Neg	Yes	No	No			No
Kinoni HCIV	18	4	F	Neg	Yes	No	No			No
Kinoni HCIV	19	4	M	Neg	Yes	No	No			No
Kinoni HCIV	20	4mths	F	Neg	Yes	No	No			No
Kinoni HCIV	21	4mths	M	Neg	Yes	No	No			No
Kinoni HCIV	22	3	F	Neg	Yes	No	No			No
Kinoni HCIV	1	40	F	Neg	Yes	No	No			No
Kinoni HCIV	2	15	F	Neg	Yes	Yes	No			No
Kinoni HCIV	3	10	F	Neg	Yes	No	No			No
Kinoni HCIV	4	12	M	Neg	Yes	No	No			No
Kinoni HCIV	5	6	M	Neg	Yes	No	No			No
Kinoni HCIV	6	18	F	Neg	Yes	No	No			No
Kinoni HCIV	1	28	F	Unkown	Yes	No	No			No
Kinoni HCIV	2	48	M	Unkown	Yes	No	No			No
Kinoni HCIV	3	50	F	Unkown	Yes	Yes	No			No
Kinoni HCIV	4	79	M	Unkown	Yes	Yes	No			No
Kinoni HCIV	5	32	F	Unkown	Yes	No	No			No
Kinoni HCIV	6	9	M	Unkown	Yes	No	No			No
Kinoni HCIV	7	4	M	Unkown	Yes	No	No			No
Kinoni HCIV	8	6	F	Unkown	Yes	No	No			No
Kinoni HCIV	9	9	M	Unkown	Yes	No	No			No
Kinoni HCIV	10	25	F	Unkown	Yes	No	No			No
Kinoni HCIV	11	4	M	Unkown	Yes	No	No			No
Kinoni HCIV	12	28	F	Unkown	Yes	No	No			No
Kinoni HCIV	13	3	F	Unkown	Yes	Yes	No			No
Kinoni HCIV	1	14	F	Unkown	Yes	No	No			No
Kinoni HCIV	2	3mths	F	Unkown	Yes	No	No			No
Kinoni HCIV	3	11	M	Unkown	Yes	Yes	Yes	PCD	clinical	Yes
Kinoni HCIV	4	38	M	Unkown	Yes	No	No			No
Kinoni HCIV	5	26	F	Unkown	Yes	No	No			No
Kinoni HCIV	6	80	M	Unkown	Yes	Yes	No			No
Kinoni HCIV	1	16	M	Unkown	Yes	No	No			No
Kinoni HCIV	2	13	F	Unkown	Yes	No	No			No
Kinoni HCIV	3	16	M	Unkown	Yes	No	No			No
Kinoni HCIV	4	4	F	Unkown	Yes	No	No			No
Kinoni HCIV	5	32	F	Unkown	Yes	Yes	No			No
Kinoni HCIV	1	16	M	Unkown	Yes	No	No			No
Kinoni HCIV	2	13	F	Unkown	Yes	No	No			No
Kinoni HCIV	3	16	M	Unkown	Yes	No	No			No
Kinoni HCIV	4	4	F	Unkown	Yes	Yes	No			No
Kinoni HCIV	5	32	F	Unkown	Yes	No	No			No
Kinoni HCIV	1	12	F	Neg	Yes	No	No			No
Kinoni HCIV	2	15	F	Neg	Yes	No	No			No
Kinoni HCIV	3	4	M	Neg	Yes	No	No			No
Kinoni HCIV	4	13	M	Neg	Yes	No	No			No
Kinoni HCIV	5	41	M	Kpos	Yes	No	No			No
Kinoni HCIV	6	10	M	Neg	Yes	No	No			No
Kinoni HCIV	7	8	F	Neg	Yes	No	No			No
Kinoni HCIV	8	30	F	Kpos	Yes	No	No			No
Kinoni HCIV	9	19	F	Neg	Yes	No	No			No
Kinoni HCIV	1	57	M	Kpos	Yes	No	No			No
Kinoni HCIV	2	27	F	Kpos	Yes	No	No			No
Kinoni HCIV	3	8	F	Kpos	Yes	No	No			No
Kinoni HCIV	4	3	F	Neg	Yes	No	No			No
Kinoni HCIV	5	1	M	Neg	Yes	No	No			No
Kinoni HCIV	1	48	F	Neg	Yes	No	No			No
Kinoni HCIV	2	20	F	Kpos	Yes	No	No			No
Kinoni HCIV	3	15	F	Neg	Yes	No	No			No
Kinoni HCIV	4	11	F	Neg	Yes	No	No			No
Kinoni HCIV	5	9	M	Neg	Yes	No	No			No
Kinoni HCIV	6	4	M	Neg	Yes	Yes	Yes	PCD	clinical	Yes
Kinoni HCIV	7	11	F	Neg	Yes	No	No			No
Kinoni HCIV	1	42	M	Neg	Yes	Yes	No			No
Kinoni HCIV	2	35	F	Neg	Yes	Yes	No			No
Kinoni HCIV	3	20	F	Kpos	Yes	Yes	Yes	PCD	clinical	Yes
Kinoni HCIV	4	18	F	Neg	Yes	No	No			No
Kinoni HCIV	5	15	M	Neg	Yes	No	No			No
Kinoni HCIV	6	9	F	Neg	Yes	No	No			No
Kinoni HCIV	7	2mths	M	Neg	Yes	No	No			No
Kinoni HCIV	1	38	F	Kpos	Yes	No	No			No
Kinoni HCIV	2	5	M	Neg	Yes	No	No			No
Kinoni HCIV	1	63	F	Neg	Yes	No	No			No
Kinoni HCIV	2	27	F	Neg	Yes	No	No			No
Kinoni HCIV	3	1	F	Neg	Yes	No	No			No
Kinoni HCIV	4	7	F	Neg	Yes	No	No			No
Kinoni HCIV	5	74	M	Neg	Yes	No	No			No
Kinoni HCIV	6	8	M	Neg	Yes	No	No			No
Kinoni HCIV	7	7	F	Neg	Yes	No	No			No
Kinoni HCIV	1	49	M	Neg	Yes	Yes	No			No
Kinoni HCIV	2	49	F	Neg	Yes	Yes	No			No
Kinoni HCIV	3	6	M	Neg	Yes	No	No			No
Kinoni HCIV	4	20	M	Neg	Yes	No	No			No
Kinoni HCIV	5	16	F	Neg	Yes	No	No			No
Kinoni HCIV	1	75	F	Neg	Yes	No	No			No
Kinoni HCIV	2	5	M	Neg	Yes	No	No			No
Kinoni HCIV	3	24	F	Neg	Yes	No	No			No
Kinoni HCIV	4	39	F	Neg	Yes	No	No			No
Kinoni HCIV	1	8	M	Neg	Yes	No	No			No
Kinoni HCIV	2	5	F	Neg	Yes	No	No			No
Kinoni HCIV	3	9mths	M	Neg	Yes	No	No			No
Kinoni HCIV	4	32	M	Neg	Yes	No	No			No
Kinoni HCIV	5	28	F	Neg	Yes	No	No			No
Kinoni HCIV	1	50	F	Neg	Yes	No	No			No
Kinoni HCIV	2	2	F	Neg	Yes	No	No			No
Kinoni HCIV	3	2	F	Neg	Yes	No	No			No
Kinoni HCIV	4	5	F	Neg	Yes	No	No			No
Kinoni HCIV	5	7	F	Neg	Yes	No	No			No
Kinoni HCIV	6	6	M	Neg	Yes	No	No			No
Kinoni HCIV	7	7	M	Neg	Yes	No	No			No
Kinoni HCIV	8	9	M	Neg	Yes	No	No			No
Kinoni HCIV	9	10	F	Neg	Yes	No	No			No
Kinoni HCIV	10	8	F	Neg	Yes	No	No			No
Kinoni HCIV	11	28	F	Neg	Yes	No	No			No
Kinoni HCIV	12	25	F	Neg	Yes	No	No			No
Kinoni HCIV	13	31	M	Neg	Yes	No	No			No
Kinoni HCIV	1	23	F	Neg	Yes	No	No			No
Kinoni HCIV	2	13	M	Neg	Yes	No	No			No
Kinoni HCIV	3	8	M	Neg	Yes	No	No			No
Kinoni HCIV	4	59	F	Neg	Yes	Yes	Yes	PCD	CXR	Yes
Kinoni HCIV	1	50	F	Neg	Yes	No	No			No
Kinoni HCIV	1	32	F	Kpos	Yes	Yes	No			No
Kinoni HCIV	2	45	M	Kpos	Yes	No	No			No
Kinoni HCIV	3	3	F	Neg	Yes	No	No			No
Kinoni HCIV	1	27	F	Neg	Yes	No	No			No
Kinoni HCIV	2	4	M	Neg	Yes	No	No			No
Kinoni HCIV	3	28	M	Neg	Yes	No	No			No
Kinoni HCIV	1	23	F	Neg	Yes	No	No			No
Kinoni HCIV	2	13	M	Neg	Yes	No	No			No
Kinoni HCIV	3	8	M	Neg	Yes	No	No			No
Kinoni HCIV	4	59	F	Neg	Yes	No	No			No
Kinoni HCIV	1	9	F	Neg	Yes	No	No			No
Kinoni HCIV	2	47	F	Neg	Yes	No	No			No
Kinoni HCIV	3	6	F	Neg	Yes	No	No			No
Kinoni HCIV	1	13	M	Neg	Yes	Yes	No			No
Kinoni HCIV	2	9	F	Neg	Yes	Yes	No			No
Kinoni HCIV	3	12	F	Neg	Yes	No	No			No
Kinoni HCIV	4	14	M	Neg	Yes	No	No			No
Kinoni HCIV	5	6	M	Neg	Yes	No	No			No
Kinoni HCIV	6	6	M	Neg	Yes	No	No			No
Kinoni HCIV	7	2	M	Neg	Yes	No	No			No
Kinoni HCIV	8	8	F	Neg	Yes	No	No			No
Kinoni HCIV	9	12	M	Neg	Yes	No	No			No
Kinoni HCIV	10	29	F	Neg	Yes	No	No			No
Kinoni HCIV	11	34	M	Neg	Yes	No	No			No
Kinoni HCIV	12	35	F	Neg	Yes	No	No			No
Kinoni HCIV	13	39	M	Neg	Yes	No	No			No
Kinoni HCIV	1	20	M	Neg	Yes	No	No			No
Kinoni HCIV	2	15	F	Neg	Yes	No	No			No
Kinoni HCIV	1	8	F	Neg	Yes	No	No			No
Kinoni HCIV	2	6	M	Neg	Yes	No	No			No
Kinoni HCIV	3	3mths	F	Neg	Yes	No	No			No
Kinoni HCIV	1	63	M	Neg	Yes	No	No			No
Kinoni HCIV	2	20	F	Neg	Yes	No	No			No
Kinoni HCIV	3	30	F	Neg	Yes	No	No			No
Kinoni HCIV	4	30	F	Neg	Yes	No	No			No
Kinoni HCIV	5	30	F	Neg	Yes	No	No			No
Kinoni HCIV	6	1	F	Neg	Yes	Yes	Yes	PCD	clinical	Yes
Kinoni HCIV	7	28	F	Neg	Yes	No	No			No
Kinoni HCIV	8	1	M	Neg	Yes	Yes	No			No
Kinoni HCIV	9	4	M	Neg	Yes	No	No			No
Kinoni HCIV	10	6	M	Neg	Yes	No	No			No
Kinoni HCIV	11	5	F	Neg	Yes	No	No			No
Kinoni HCIV	12	4	F	Neg	Yes	No	No			No
Kinoni HCIV	13	5	M	Neg	Yes	No	No			No
Kinoni HCIV	14	2	M	Neg	Yes	No	No			No
Kinoni HCIV	15	5	M	Neg	Yes	No	No			No
Kinoni HCIV	16	3	F	Neg	Yes	No	No			No
Kinoni HCIV	17	12	F	Neg	Yes	No	No			No
Kinoni HCIV	18	9	F	Neg	Yes	No	No			No
Kinoni HCIV	19	14	F	Neg	Yes	No	No			No
Kinoni HCIV	20	22	F	Neg	Yes	No	No			No
Kinoni HCIV	21	12	M	Neg	Yes	No	No			No
Kinoni HCIV	22	3	F	Neg	Yes	No	No			No
Kinoni HCIV	23	10	F	Neg	Yes	No	No			No
Kinoni HCIV	24	5	F	Neg	Yes	No	No			No
Kinoni HCIV	25	2	F	Neg	Yes	No	No			No
Kinoni HCIV	26	3	M	Neg	Yes	No	No			No
Kinoni HCIV	27	7	F	Neg	Yes	Yes	No			No
Kinoni HCIV	1	50	F	Neg	Yes	Yes	No			No
Kinoni HCIV	2	55	M	Unkown	No	Yes	No
Kinoni HCIV	3	20	F	Neg	Yes	Yes	No			No
Kinoni HCIV	4	16	F	Neg	Yes	No	No			No
Kinoni HCIV	5	10	M	Neg	Yes	No	No			No
Kinoni HCIV	6	6	F	Neg	Yes	No	No			No
Kinoni HCIV	7	2	F	Neg	Yes	No	No			No
Kinoni HCIV	8	1	F	Neg	Yes	No	No			No
Kinoni HCIV	9	25	F	Neg	Yes	No	No			No
Kinoni HCIV	10	48	M	Kpos	Yes	No	No			No
Kinoni HCIV	1	27	F	Npos	Yes	No	No			No
Kinoni HCIV	1	28	F	Neg	Yes	No	No			No
Kinoni HCIV	2	6	F	Neg	Yes	No	No			No
Kinoni HCIV	3	3	F	Neg	Yes	No	No			No
Kinoni HCIV	4	2	F	Neg	Yes	No	No			No
Kinoni HCIV	1	29	M	Neg	Yes	No	No			No
Kinoni HCIV	2	28	F	Neg	Yes	No	No			No
Kinoni HCIV	3	1	F	Neg	Yes	No	No			No
Kinoni HCIV	1	67	M	Npos	Yes	No	No			No
Kinoni HCIV	2	13	F	Neg	Yes	No	No			No
Kinoni HCIV	3	11	F	Neg	Yes	No	No			No
Kinoni HCIV	4	16	M	Neg	Yes	No	No			No
Kinoni HCIV	1	28	M	Neg	Yes	No	No			No
Kinoni HCIV	2	24	F	Neg	Yes	No	No			No
Kinoni HCIV	3	6	F	Neg	Yes	No	No			No
Kinoni HCIV	4	5	F	Neg	Yes	Yes	No			No
Kinoni HCIV	5	1	F	Neg	Yes	No	No			No
Kinoni HCIV	6	4	F	Neg	Yes	Yes	Yes	PCD	clinical	Yes
Kinoni HCIV	7	3	M	Neg	Yes	No	No			No
Kinoni HCIV	8	70	F	Neg	Yes	No	No			No
Kinoni HCIV	9	80	F	Neg	Yes	Yes	No			No
Kinoni HCIV	10	6	M	Neg	Yes	Yes	No			No
Kinoni HCIV	11	10	M	Neg	Yes	Yes	No			No
Kinoni HCIV	12	34	M	Neg	Yes	No	No			No
Kinoni HCIV	13	33	F	Neg	Yes	No	No			No
Kinoni HCIV	1	48	F	Neg	Yes	No	No			No
Kinoni HCIV	2	19	F	Neg	Yes	No	No			No
Kinoni HCIV	3	20	F	Neg	Yes	No	No			No
Kinoni HCIV	4	7	F	Neg	Yes	No	No			No
Kinoni HCIV	1	31	M	Neg	Yes	No	No			No
Kinoni HCIV	2	10	M	Neg	Yes	No	No			No
Kinoni HCIV	3	6	M	Neg	Yes	No	No			No
Kinoni HCIV	4	4	F	Neg	Yes	No	No			No
Kinoni HCIV	5	1	M	Neg	Yes	No	No			No
Kinoni HCIV	1	42	F	Neg	Yes	No	No			No
Kinoni HCIV	2	81	F	Neg	Yes	No	No			No
Kinoni HCIV	3	11	M	Neg	Yes	No	No			No
Kinoni HCIV	1	26	F	Neg	Yes	No	No			No
Kinoni HCIV	2	7mths	F	Neg	Yes	No	No			No
Kinoni HCIV	3	3	F	Neg	Yes	No	No			No
Kinoni HCIV	4	5	F	Neg	Yes	No	No			No
Kinoni HCIV	5	3	M	Neg	Yes	No	No			No
Kinoni HCIV	6	5	F	Neg	Yes	No	No			No
Kinoni HCIV	7	8mths	F	Neg	Yes	No	No			No
Kinoni HCIV	8	8mths	M	Neg	Yes	No	No			No
Kinoni HCIV	9	7	F	Neg	Yes	No	No			No
Kinoni HCIV	10	7	F	Neg	Yes	No	No			No
Kinoni HCIV	11	9	M	Neg	Yes	No	No			No
Kinoni HCIV	12	4	F	Neg	Yes	No	No			No
Kinoni HCIV	1	64	F	Neg	Yes	No	No			No
Kinoni HCIV	2	70	M	Neg	Yes	No	No			No
Kinoni HCIV	1	25	F	Neg	Yes	Yes	No			No
Kinoni HCIV	1	22	F	Neg	Yes	Yes	No			No
Kinoni HCIV	2	2	M	Neg	Yes	No	No			No
Kinoni HCIV	3	4	M	Neg	Yes	No	No			No
Kinoni HCIV	1	25	F	Neg	Yes	No	No			No
Kinoni HCIV	2	5	M	Neg	Yes	No	No			No
Kinoni HCIV	3	25	M	Neg	Yes	No	No			No
Kinoni HCIV	1	29	F	Neg	Yes	No	No			No
Kinoni HCIV	2	4	M	Neg	Yes	No	No			No
Kinoni HCIV	3	7	F	Neg	Yes	No	No			No
Kinoni HCIV	4	8mths	F	Neg	Yes	No	No			No
Kinoni HCIV	5	84	F	Neg	Yes	No	No			No
Kinoni HCIV	1	82	F	Npos	Yes	No	No			No
Kinoni HCIV	1	25	F	Neg	Yes	No	No			No
Kinoni HCIV	2	5	M	Neg	Yes	No	No			No
Kinoni HCIV	3	25	M	Neg	Yes	No	No			No
Kinoni HCIV	1	37	F	Neg	Yes	No	No			No
Kinoni HCIV	2	10	M	Neg	Yes	No	No			No
Kinoni HCIV	3	12	F	Neg	Yes	No	No			No
Kinoni HCIV	4	72	F	Neg	Yes	No	No			No
Kinoni HCIV	5	18	M	Neg	Yes	No	No			No
Kinoni HCIV	6	16	M	Neg	Yes	No	No			No
Kinoni HCIV	7	14	M	Neg	Yes	No	No			No
Kinoni HCIV	8	46	M	Neg	Yes	No	No			No
Kinoni HCIV	9	30	F	Neg	Yes	No	No			No
Kinoni HCIV	1	20	F	Kpos	Yes	No	No			No
Kinoni HCIV	2	28	M	Neg	Yes	No	No			No
Kinoni HCIV	3	80	M	Neg	Yes	No	No			No
Kinoni HCIV	4	70	F	Neg	Yes	No	No			No
Kinoni HCIV	5	18	M	Neg	Yes	No	No			No
Kinoni HCIV	6	10	M	Neg	Yes	No	No			No
Kinoni HCIV	7	8	M	Neg	Yes	No	No			No
Kinoni HCIV	8	25	M	Neg	Yes	No	No			No
Kinoni HCIV	1	57	F	Neg	Yes	No	No			No
Kinoni HCIV	2	80	M	Neg	Yes	No	No			No
Kinoni HCIV	3	26	F	Neg	Yes	No	No			No
Kinoni HCIV	4	19	F	Neg	Yes	No	No			No
Kinoni HCIV	5	1	F	Neg	Yes	No	No			No
Kinoni HCIV	1	60	F	Neg	Yes	No	No			No
Kinoni HCIV	2	89	M	Neg	Yes	No	No			No
Kinoni HCIV	3	21	M	Neg	Yes	No	No			No
Kinoni HCIV	4	17	M	Unkown	Yes	No	No			No
Kinoni HCIV	5	5	M	Unkown	Yes	No	No			No
Kinoni HCIV	6	7	M	Neg	Yes	No	No			No
Kinoni HCIV	7	53	F	Neg	Yes	No	No			No
Kinoni HCIV	8	15	M	Neg	Yes	No	No			No
Kinoni HCIV	1	80	F	Neg	Yes	No	No			No
Kinoni HCIV	2	53	F	Neg	Yes	Yes	No			No
Kinoni HCIV	3	29	F	Neg	Yes	Yes	No			No
Kinoni HCIV	4	30	F	Neg	Yes	Yes	No			No
Kinoni HCIV	5	15	M	Neg	Yes	Yes	No			No
Kinoni HCIV	6	4	M	Neg	Yes	No	No			No
Kinoni HCIV	1	70	M	Neg	Yes	No	No			No
Kinoni HCIV	2	63	F	Neg	Yes	No	No			No
Kinoni HCIV	3	22	M	Neg	Yes	No	No			No
Kinoni HCIV	4	17	M	Neg	Yes	No	No			No
Kinoni HCIV	1	30	F	Npos	Yes	No	No			No
Kinoni HCIV	2	62	F	Neg	Yes	No	No			No
Kinoni HCIV	3	9mths	M	Neg	Yes	No	No			No
Kinoni HCIV	1	60	M	Neg	Yes	No	No			No
Kinoni HCIV	2	52	F	Neg	Yes	Yes	No			No
Kinoni HCIV	3	14	F	Neg	Yes	No	No			No
Kinoni HCIV	4	21	F	Neg	Yes	No	No			No
Kinoni HCIV	1	32	F	Neg	Yes	No	No			No
Kinoni HCIV	2	6	F	Neg	Yes	No	No			No
Kinoni HCIV	3	6	F	Neg	Yes	No	No			No
Kinoni HCIV	4	13	F	Neg	Yes	No	No			No
Kinoni HCIV	5	9	F	Neg	Yes	No	No			No
Kinoni HCIV	1	19	F	Neg	Yes	No	No			No
Kinoni HCIV	1	82	F	Neg	Yes	No	No			Yes
Kinoni HCIV	1	43	F	Neg	Yes	No	No			No
Kinoni HCIV	1	50	M	Neg	Yes	No	No			No
Kinoni HCIV	2	16	F	Kpos	Yes	No	No			No
Kinoni HCIV	3	19	F	Neg	Yes	No	No			No
Kinoni HCIV	4	45	F	Neg	Yes	No	No			No
Kinoni HCIV	1	34	F	Neg	Yes	No	No			No
Kinoni HCIV	2	45	M	Neg	Yes	No	No			No
Kinoni HCIV	3	13	F	Neg	Yes	No	No			No
Kinoni HCIV	1	40	F	Neg	Yes	Yes	No			No
Kinoni HCIV	2	16	F	Neg	Yes	No	No			No
Kinoni HCIV	3	13	F	Neg	Yes	No	No			No
Kinoni HCIV	4	10	F	Neg	Yes	No	No			No
Kinoni HCIV	5	42	M	Unkown	Yes	No	No			No
Kinoni HCIV	1	34	F	Neg	Yes	Yes	No			No
Kinoni HCIV	2	62	F	Neg	Yes	No	No			No
Kinoni HCIV	3	4	F	Neg	Yes	No	No			No
Kinoni HCIV	4	4	F	Neg	Yes	No	No			No
Kinoni HCIV	5	13	F	Neg	Yes	No	No			No
Kinoni HCIV	6	15	F	Neg	Yes	No	No			No
Kinoni HCIV	7	18	M	Neg	Yes	No	No			No
Kinoni HCIV	8	10	M	Neg	Yes	No	No			No
Kinoni HCIV	1	24	F	Neg	Yes	No	No			No
Kinoni HCIV	2	1	F	Neg	Yes	No	No			No
Kinoni HCIV	3	54	F	Neg	Yes	No	No			No
Kinoni HCIV	4	3	M	Neg	Yes	No	No			No
Kinoni HCIV	5	55	F	Neg	Yes	No	No			No
Kinoni HCIV	1	56	F	Neg	Yes	No	No			No
Kinoni HCIV	2	14	F	Neg	Yes	No	No			No
Kinoni HCIV	3	14	F	Neg	Yes	No	No			No
Kinoni HCIV	4	13	F	Neg	Yes	No	No			No
Kinoni HCIV	5	7	M	Neg	Yes	No	No			No
Kinoni HCIV	6	3	M	Neg	Yes	Yes	No			No
Kinoni HCIV	1	39	F	Neg	Yes	Yes	No			No
Kinoni HCIV	2	45	M	Neg	Yes	No	No			No
Kinoni HCIV	3	10	M	Neg	Yes	No	No			No
Kinoni HCIV	4	14	M	Neg	Yes	No	No			No
Kinoni HCIV	1	25	F	Neg	Yes	Yes	No			No
Kinoni HCIV	2	29	M	Neg	Yes	No	No			No
Kinoni HCIV	3	3	F	Neg	Yes	No	No			No
Kinoni HCIV	4	57	F	Neg	Yes	No	No			No
Kinoni HCIV	5	35	F	Neg	Yes	No	No			No
Kinoni HCIV	1	56	F	Neg	Yes	No	No			No
Kinoni HCIV	2	8	M	Neg	Yes	No	No			No
Kinoni HCIV	3	5	F	Neg	Yes	No	No			No
Rwashamaire HC IV	01	17	F	Neg	Yes	No	No
Rwashamaire HC IV	02	41	F	Neg	Yes	No	No
Rwashamaire HC IV	03	70	F	Neg	Yes	No	No
Rwashamaire HC IV	04	42	F	Kpos	Yes	No	No
Rwashamaire HC IV	05	9	F	Neg	Yes	No	No
Rwashamaire HC IV	01	56	M	Neg	Yes	No	No
Rwashamaire HC IV	02	14	F	Neg	Yes	No	No
Rwashamaire HC IV	03	16	M	Neg	Yes	No	No
Rwashamaire HC IV	04	20	M	Neg	Yes	No	No
Rwashamaire HC IV	05	21	M	Neg	Yes	No	No
Rwashamaire HC IV	06	23	F	Neg	Yes	No	No
Rwashamaire HC IV	07	21	F	Neg	Yes	No	No
Rwashamaire HC IV	01	78	M	Neg	Yes	No	No
Rwashamaire HC IV	02	68	F	Neg	Yes	No	No
Rwashamaire HC IV	03	4	M	Neg	Yes	No	No
Rwashamaire HC IV	04	34	F	Neg	Yes	Yes	No
Rwashamaire HC IV	05	2	F	Neg	Yes	No	No
Rwashamaire HC IV	06	53	M	Neg	Yes	No	No
Rwashamaire HC IV	07	25	F	Neg	Yes	Yes	No
Rwashamaire HC IV	08	10	M	Neg	Yes	Yes	No
Rwashamaire HC IV	01	2	M	Neg	Yes	Yes	Yes	PCD	clinical	Yes
Rwashamaire HC IV	02	48	F	Neg	Yes	No	No
Rwashamaire HC IV	03	4	M	Neg	Yes	No	No
Rwashamaire HC IV	04	3	F	Neg	Yes	No	No
Rwashamaire HC IV	05	14	M	Neg	Yes	No	No
Rwashamaire HC IV	01	23	F	Neg	Yes	No
Rwashamaire HC IV	02	2	F	Neg	Yes	No
Rwashamaire HC IV	03	4	F	Neg	Yes	No
Rwashamaire HC IV	04	2	M	Neg	Yes	No
Rwashamaire HC IV	05	32	M	Neg	Yes	No
Rwashamaire HC IV	06	24	F	Neg	Yes	No
Rwashamaire HC IV	07	58	F	Neg	Yes	No
Rwashamaire HC IV	01	41	F	Kpos	Yes	No
Rwashamaire HC IV	02	50	M	Unkown	Yes	No
Rwashamaire HC IV	03	27	M	Neg	Yes	No
Rwashamaire HC IV	04	26	M	Neg	Yes	No
Rwashamaire HC IV	05	16	M	Neg	Yes	No
Rwashamaire HC IV	06	5	M	Neg	Yes	No
Rwashamaire HC IV	07	7	M	Neg	Yes	No
[truncated: 1,455 more rows]

## Sheet: Index TB case
Facilityname	IndexID	Age(Yrs)	Gender	HIVstatus	Disease_class	Diagnostic_method	OnTB_treatment	Total_numbercontacts	Total_numbercontacts_positive	Comment
Kabwohe HC IV	010	42	M	Neg	PBC	GeneXpert	Yes	2	1
Kabwohe HC IV	008	47	M	Neg	PBC	CXR	Yes	3	0
Kabwohe HC IV	022	28	F	Npos	PBC	GeneXpert	Yes	12	2
Kabwohe HC IV	021	27	M	Neg	PBC	GeneXpert	Yes	4	0
Kabwohe HC IV	018	45	M	Kpos	PBC	GeneXpert	Yes	1	0
Kabwohe HC IV	002	55	F	Kpos	PBC	GeneXpert	Yes	2	1
Kabwohe HC IV	019	49	F	Neg	PBC	GeneXpert	Yes	7	1
Kabwohe HC IV	023	28	M	Kpos	PBC	GeneXpert	Yes	1	0
Kabwohe HC IV	027	40	M	Kpos	PBC	GeneXpert	Yes	1	0
Kabwohe HC IV	040	25	M	Kpos	PBC	GeneXpert	Yes	4	0
Kabwohe HC IV	039	38	M	Npos	PBC	GeneXpert	Yes	5	0	RR
Kabwohe HC IV	045	45	M	Neg	PBC	GeneXpert	Yes	2	0
Kabwohe HC IV	042	31	M	Kpos	PBC	GeneXpert	Yes	4	1
Kabwohe HC IV	043	40	M	Kpos	PBC	GeneXpert	Yes	1	0
Kabwohe HC IV	044	86	F	Neg	PBC	GeneXpert	Yes	3	0
Kabwohe HC IV	050	24	M	Npos	PCD	clinical	Yes	4	0
Kabwohe HC IV	051	4	M	Kpos	EPTB	clinical	Yes	10	0
Kabwohe HC IV	048	38	M	Kpos	PBC	GeneXpert	Yes	6	1	Died
Kabwohe HC IV	057	3	M	Neg	PCD	clinical	Yes	4	1
Kabwohe HC IV	052	21	F	Neg	PBC	GeneXpert	Yes	2	0
Kabwohe HC IV	055	25	M	Neg	PBC	Microscopy	Yes	6	3
Kabwohe HC IV	059	46	M	Kpos	EPTB	CXR	Yes	2	0
Kabwohe HC IV	056	60	F	Kpos	PCD	clinical	Yes	1	0
Kabwohe HC IV	061	49	M	Npos	PBC	TB LAM	Yes	5	0
Kabwohe HC IV	062	32	F	Npos	PCD	clinical	Yes	3	0
Kabwohe HC IV	063	36	M	Npos	PBC	TB LAM	Yes	2	0
Kabwohe HC IV	064	58	M	Kpos	PCD	clinical	Yes	3	0
Kabwohe HC IV	065	23	F	Neg	PCD	CXR	Yes	6	0
Kabwohe HC IV	001	15	M	Neg	EPTB	clinical	Yes	3	0
Kabwohe HC IV	002	7	F	Npos	PBC	TB LAM	Yes	4	0
Kabwohe HC IV	003	32	M	Kpos	PBC	TB LAM	Yes	6	1
Kabwohe HC IV	004	36	M	Neg	PBC	GeneXpert	Yes	6	0
Kabwohe HC IV	005	45	M	Kpos	PCD	clinical	Yes	5	0
Kabwohe HC IV	007	46	F	Kpos	PBC	TB LAM	Yes	1	0
Kabwohe HC IV	008	39	M	Kpos	PBC	GeneXpert	Yes	4	0	RR
Kabwohe HC IV	009	23	M	Kpos	PBC	TB LAM	Yes	8	0
Kabwohe HC IV	011	46	M	Neg	PBC	GeneXpert	Yes	8	0
Kabwohe HC IV	012	10M	M	Neg	PCD	clinical	Yes	5	0
Kabwohe HC IV	004	36	M	Neg	PBC	GeneXpert	Yes	6	0
Kabwohe HC IV	013	49	M	Neg	PBC	GeneXpert	Yes	10	0
Kabwohe HC IV	014	27	F	Kpos	PBC	TB LAM	Yes	1	0
Kabwohe HC IV	017	79	M	Neg	PBC	GeneXpert	Yes	4	0
Kabwohe HC IV	018	33	M	Neg	PBC	TB LAM	Yes	3	0
Kabwohe HC IV	022	11M	M	Npos	PBC	GeneXpert	Yes	5	0	Died
Kabwohe HC IV	021	1.4	F	Neg	PCD	clinical	Yes	6	0
Kabwohe HC IV	016	57	M	Neg	PCD	clinical	No	5	0
Kabwohe HC IV	019	19	F	Npos	PBC	GeneXpert	Yes	4	0
Kabwohe HC IV	029	57	M	Neg	PBC	GeneXpert	Yes	11	0
Kabwohe HC IV	025	40	M	Kpos	PCD	clinical	Yes	5	0
Kabwohe HC IV	028	39	F	Kpos	PBC	GeneXpert	Yes	3	0
Kabwohe HC IV	020	44	M	Npos	PCD	clinical	Yes	2	0
Kabwohe HC IV	024	40	F	Npos	PBC	TB LAM	Yes	3	0
Kabwohe HC IV	030	50	M	Npos	PCD	clinical	Yes	4	0
Kabwohe HC IV	034	32	M	Neg	PBC	GeneXpert	Yes	5	1
Kabwohe HC IV	031	29	M	Kpos	PBC	GeneXpert	Yes	4	0
Kabwohe HC IV	033	40	M	Kpos	PBC	GeneXpert	Yes	5	0
Kabwohe HC IV	036	2	F	Neg	PCD	clinical	Yes	2	0
Kabwohe HC IV	026	42	F	Kpos	PCD	clinical	Yes	3	0
Kabwohe HC IV	023	1.5	M	Npos	PCD	clinical	Yes	4	0
Kabwohe HC IV	037	50	F	Kpos	PCD	clinical	Yes	2	0
Kabwohe HC IV	038	65	M	Neg	PBC	GeneXpert	Yes	5	0
Kabwohe HC IV	039	24	M	Neg	PBC	GeneXpert	Yes	4	0
Kyangyenyi HC III	20	43	M	Neg	PCD	GeneXpert	Yes	4	0
Kyangyenyi HC III	19	60	F	Neg	PCD	clinical	Yes	5	0
Kyangyenyi HC III	18	4	F	Neg	PCD	clinical	Yes	3	0
Kyangyenyi HC III	17	28	F	Neg	EPTB	clinical	Yes	3	1
Kyangyenyi HC III	16	4	M	Neg	EPTB	clinical	Yes	4	0
Kyangyenyi HC III	15	58	M	Npos	PCD	GeneXpert	Yes	5	0
Kyangyenyi HC III	14	41	F	Kpos	PCD	GeneXpert	Yes	4	0
Kyangyenyi HC III	08	33	M	Neg	PBC	GeneXpert	Yes	2	0
Kyangyenyi HC III	13	7	M	Neg	EPTB	GeneXpert	Yes	6	0
Kyangyenyi HC III	12	63	M	Neg	PBC	GeneXpert	Yes	5	0
Kyangyenyi HC III	11	88	F	Neg	PBC	GeneXpert	Yes	5	0
Kyangyenyi HC III	10	48	F	Npos	PCD	clinical	Yes	5	0
Kyangyenyi HC III	9	53	F	Neg	PCD	clinical	Yes	6	0
Kyangyenyi HC III	7	19	F	Npos	PBC	GeneXpert	Yes	4	0
Kyangyenyi HC III	6	54	F	Neg	EPTB	clinical	Yes	1	1
Kyangyenyi HC III	5	2	M	Neg	EPTB	clinical	Yes	1	1
Kyangyenyi HC III	4	1	F	Npos	PCD	clinical	Yes	2	0
Kyangyenyi HC III	3	48	F	Kpos	PBC	GeneXpert	Yes	1	0
Kyangyenyi HC III	2	27	F	Npos	PCD	clinical	Yes	4	0
Kyangyenyi HC III	1	30	F	Npos	PCD	GeneXpert	Yes	4	0
Kyangyenyi HC III	25	12	F	Neg	EPTB	clinical	Yes	4	0
Kyangyenyi HC III	24	25	F	Neg	PCD	clinical	Yes	3	0
Kyangyenyi HC III	23	67	M	Neg	EPTB	CXR	Yes	7	2
Kyangyenyi HC III	22	26	M	Neg	PCD	clinical	Yes	3	0
Kyangyenyi HC III	19	56	M	Neg	PBC	GeneXpert	Yes	3	0
Kyangyenyi HC III	21	10M	F	Unkown	EPTB	clinical	Yes	4	2
Kyangyenyi HC III	20	30	F	Kpos	PBC	GeneXpert	Yes	2	0
Kyangyenyi HC III	6	42	F	Kpos	PCD	clinical	Yes	3	0
Kyangyenyi HC III	18	34	F	Npos	PCD	clinical	Yes	4	0
Kyangyenyi HC III	17	38	F	Neg	PCD	clinical	Yes	4	0
Kyangyenyi HC III	16	5	M	Neg	EPTB	clinical	Yes	6	0
Kyangyenyi HC III	15	7	F	Kpos	PCD	clinical	Yes	3	0
Kyangyenyi HC III	04	52	M	Kpos	PBC	GeneXpert	Yes	2	0
Kyangyenyi HC III	03	21	F	Kpos	PCD	clinical	Yes	3	2
Kyangyenyi HC III	07	20	M	Neg	PBC	GeneXpert	Yes	2	0
Kyangyenyi HC III	02	31	M	Npos	PCD	clinical	Yes	3	0
Kyangyenyi HC III	10	4	F	Neg	PCD	clinical	Yes	4	1
Kyangyenyi HC III	11	6	M	Neg	EPTB	clinical	Yes	4	1
Kyangyenyi HC III	08	2	F	Kpos	EPTB	CXR	Yes	3	1
Kigarama HC III	001	33	F	Kpos	PCD	GeneXpert	Yes	3	1
Kigarama HC III	002	51	M	Kpos	PCD	GeneXpert	Yes	6	1
Kigarama HC III	003	45	M	Npos	PBC	GeneXpert	Yes	4	0
Kigarama HC III	004	65	F	Neg	PBC	GeneXpert	Yes	4	0
Kigarama HC III	006	36	F	Neg	PBC	GeneXpert	Yes	1	0
Kigarama HC III	007	53	M	Neg	PBC	GeneXpert	Yes	3	2
Kigarama HC III	008	56	M	Npos	PCD	clinical	Yes	2	0
Kigarama HC III	009	10	M	Neg	PCD	clinical	Yes	7	1
Kigarama HC III	010	1	M	Neg	PCD	clinical	Yes	4	0
Kigarama HC III	011	31	F	Kpos	PCD	clinical	Yes	4	0
Kigarama HC III	012	30	M	Npos	PBC	GeneXpert	Yes	4	1
Kigarama HC III	013	57	M	Neg	PCD	clinical	Yes	3	0
Kigarama HC III	014	32	M	Neg	PCD	GeneXpert	Yes	5	0
Kigarama HC III	015	47	M	Npos	PBC	GeneXpert	Yes	1	0
Kigarama HC III	016	13	M	Neg	PCD	GeneXpert	Yes	3	0
Kigarama HC III	017	43	M	Neg	PCD	GeneXpert	Yes	3	0
Kigarama HC III	018	39	M	Neg	PBC	GeneXpert	Yes	3	2
Kigarama HC III	019	19	M	Npos	PBC	GeneXpert	Yes	3	0	RR
Kigarama HC III	020	30	M	Neg	PBC	GeneXpert	Yes	4	0
Kigarama HC III	021	4	M	Neg	PBC	GeneXpert	Yes	8	0
Kigarama HC III	022	61	M	Neg	PCD	GeneXpert	Yes	2	0
Kigarama HC III	023	3	F	Neg	PCD	clinical	Yes	5	1
Kigarama HC III	025	38	M	Kpos	PCD	clinical	Yes	2	0
Kigarama HC III	026	12	M	Neg	PCD	clinical	Yes	5	0
Kigarama HC III	028	49	F	Kpos	PCD	GeneXpert	Yes	3	0
Kigarama HC III	029	72	M	Neg	PCD	GeneXpert	Yes	7	0
Kigarama HC III	030	44	F	Kpos	PCD	clinical	Yes	5	0
Kigarama HC III	031	14	F	Neg	PCD	clinical	Yes	5	1
Kigarama HC III	032	55	M	Neg	PCD	clinical	Yes	5	0
Kigarama HC III	033	57	M	Neg	PCD	clinical	Yes	1	0
Kigarama HC III	034	47	M	Neg	PCD	clinical	Yes	7	0
Kigarama HC III	036	46	M	Kpos	PBC	GeneXpert	Yes	4	0
Kigarama HC III	037	7	M	Neg	PCD	clinical	Yes	1	0
Kigarama HC III	038	41	M	Kpos	PBC	GeneXpert	Yes	9	0
Kigarama HC III	039	39	F	Neg	PCD	clinical	Yes	4	1
Kigarama HC III	035	6	M	Neg	PCD	clinical	Yes	3	0
Kigarama HC III	041	56	M	Neg	PCD	clinical	Yes	1	0
Kigarama HC III	042	13	M	Neg	EPTB	clinical	Yes	4	0
Kigarama HC III	043	48	M	Neg	PBC	GeneXpert	Yes	6	0
Kigarama HC III	044	51	M	Neg	PCD	clinical	Yes	3	0
Kigarama HC III	045	52	F	Neg	EPTB	CXR	Yes	4	0
Kigarama HC III	046	44	M	Neg	PBC	GeneXpert	Yes	5	1
Kigarama HC III	047	50	M	Kpos	PCD	clinical	Yes	3	0
Kigarama HC III	048	67	M	Neg	PCD	CXR	Yes	7	0
Kigarama HC III	01	48	M	Neg	PBC	GeneXpert	Yes	5	2
Kigarama HC III	02	77	M	Neg	PCD	CXR	Yes	5	0
Kigarama HC III	03	25	M	Npos	PBC	TB LAM	Yes	3	0
Kigarama HC III	04	32	F	Neg	PCD	clinical	Yes	5	2
Kigarama HC III	05	91	M	Neg	PCD	CXR	Yes	1	0
Kigarama HC III	06	17	M	Neg	PBC	GeneXpert	Yes	5	0
Kigarama HC III	07	52	M	Neg	PBC	GeneXpert	Yes	3	1
Kigarama HC III	10	6	F	Neg	PCD	clinical	Yes	3	0
Kigarama HC III	11	44	F	Neg	PBC	GeneXpert	Yes	6	0
Kigarama HC III	12	49	M	Kpos	PBC	GeneXpert	Yes	2	0
Kigarama HC III	13	32	F	Kpos	PBC	TB LAM	Yes	4	0
Kigarama HC III	14	60	M	Neg	PCD	clinical	Yes	4	0
Kigarama HC III	15	52	M	Kpos	PBC	GeneXpert	Yes	4	0
Kigarama HC III	16	55	F	Neg	PCD	GeneXpert	Yes	3	0
Kigarama HC III	17	3	M	Kpos	PCD	TB LAM	Yes	6	0
Kigarama HC III	18	55	F	Kpos	PCD	GeneXpert	Yes	2	2
Kigarama HC III	19	0.11	F	Neg	PCD	clinical	Yes	5	0
Kigarama HC III	20	74	M	Neg	PCD	GeneXpert	Yes	10	0
Kigarama HC III	21	19	F	Neg	PCD	GeneXpert	Yes	5	0
Kigarama HC III	23	73	M	Neg	PCD	GeneXpert	Yes	2	0
Kigarama HC III	24	54	M	Neg	PCD	CXR	Yes	4	0
Kigarama HC III	25	38	F	Npos	PBC	TB LAM	Yes	4	0
Kigarama HC III	26	35	F	Neg	PBC	GeneXpert	Yes	6	0
Kitagata Hospital	014	41	M	Kpos	PBC	GeneXpert	Yes	3	0
Kitagata Hospital	024	42	M	Neg	PBC	GeneXpert	Yes	3	0
Kitagata Hospital	025	13	M	Kpos	PBC	GeneXpert	Yes	5	0
Kitagata Hospital	044	31	M	Kpos	PBC	GeneXpert	Yes	4	0
Kitagata Hospital	015	1.6	F	Neg	PCD	clinical	Yes	3	0
Kitagata Hospital	021	27	M	Neg	PBC	GeneXpert	Yes	8	0
Kitagata Hospital	036	60	M	Neg	PBC	GeneXpert	Yes	6	0
Kitagata Hospital	058	1.4	F	Neg	PCD	clinical	Yes	6	0
Kitagata Hospital	212	32	M	Kpos	PBC	GeneXpert	Yes	3	0
Kitagata Hospital	211	58	M	Neg	PBC	GeneXpert	Yes	2	0
Kitagata Hospital	223	41	M	Kpos	PBC	GeneXpert	Yes	3	0
Kitagata Hospital	228	62	M	Neg	PBC	GeneXpert	Yes	7	0
Kitagata Hospital	229	28	M	Neg	PBC	GeneXpert	Yes	9	0
Kitagata Hospital	073	22	F	Neg	PBC	GeneXpert	Yes	9	0
Kitagata Hospital	231	56	M	Neg	PBC	GeneXpert	Yes	6	1
Kitagata Hospital	225	76	M	Neg	PBC	GeneXpert	Yes	4	0
Kitagata Hospital	224	27	M	Neg	PBC	GeneXpert	Yes	2	0
Kitagata Hospital	075	1.5	F	Neg	PCD	clinical	Yes	7	0
Kitagata Hospital	215	24	M	Neg	PBC	GeneXpert	Yes	4	0
Kitagata Hospital	302	58	M	Neg	PBC	GeneXpert	Yes	8	0
Kitagata Hospital	208	60	F	Neg	PBC	GeneXpert	Yes	2	0
Kitagata Hospital	229	45	M	Neg	PBC	GeneXpert	Yes	3	0
Kitagata Hospital	302	58	M	Neg	PBC	GeneXpert	Yes	12	0
Kitagata Hospital	303	43	M	Neg	PBC	GeneXpert	Yes	4	0
Kitagata Hospital	227	58	M	Neg	PBC	GeneXpert	Yes	8	0
Kitagata Hospital	337	32	M	Kpos	PBC	GeneXpert	Yes	7	0
Kitagata Hospital	04	33	M	Neg	PBC	GeneXpert	Yes	4	0
Kitagata Hospital	307	52	M	Kpos	PBC	GeneXpert	Yes	4	0
Kitagata Hospital	015	0.6	F	Neg	PCD	clinical	Yes	3	0
Kitagata Hospital	014	19	F	Neg	PBC	GeneXpert	Yes	6	1
Kitagata Hospital	87	45	M	Neg	EPTB	clinical	Yes	10	1
Kitagata Hospital	89	53	M	Kpos	PBC	GeneXpert	Yes	2	0
Kitagata Hospital	02	71	M	Neg	PBC	GeneXpert	Yes	11	0
Kitagata Hospital	26	58	M	Neg	PCD	clinical	Yes	8	0
Kitagata Hospital	381	35	M	Kpos	PBC	GeneXpert	Yes	5	0
Kitagata Hospital	027	40	M	Neg	PBC	GeneXpert	Yes	5	0
Kitagata Hospital	037	66	F	Neg	PBC	GeneXpert	Yes	4	0
Kitagata Hospital	034	0.8	M	Neg	PCD	clinical	Yes	14	1
Kitagata Hospital	09	68	M	Neg	PBC	GeneXpert	Yes	2	0
Kitagata Hospital	01	38	F	Neg	EPTB	CXR	Yes	4	0
Kitagata Hospital	013	1.3	M	Neg	PCD	clinical	Yes	4	0
Kitagata Hospital	036	35	F	Neg	PBC	GeneXpert	Yes	3	1
Kitagata Hospital	035	46	M	Neg	PBC	GeneXpert	Yes	5	2
Kitagata Hospital	031	59	F	Kpos	PBC	GeneXpert	Yes	5	0
Kitagata Hospital	32	59	F	Neg	PBC	GeneXpert	Yes	3	1
Kitagata Hospital	03	42	M	Npos	PBC	GeneXpert	Yes	8	1
Kitagata Hospital	048	57	F	Neg	PBC	GeneXpert	Yes	5	0
Kitagata Hospital	024	10M	M	Neg	PCD	CXR	Yes	2	0
Kitagata Hospital	033	27	M	Npos	PCD	CXR	Yes	6	1
Kitagata Hospital	45	0.9	M	Neg	PCD	CXR	Yes	3	1
Kitagata Hospital	47	51	M	Kpos	PBC	GeneXpert	Yes	1	0
Kitagata Hospital	42	27	M	Kpos	PBC	GeneXpert	Yes	5	0
Kitagata Hospital	49	42	F	Kpos	PBC	GeneXpert	Yes	5	0
Kitagata Hospital	43	50	M	Kpos	PBC	GeneXpert	Yes	14	1	RR
Kitagata Hospital	054	54	M	Neg	PBC	GeneXpert	Yes	10	1
Kitagata Hospital	046	28	F	Neg	PBC	GeneXpert	Yes	5	0
Bigongi HC III	23		M	Neg	PBC	GeneXpert	Yes	4	0
Bigongi HC III	03		F	Neg	PBC	GeneXpert	Yes	5	0
Bigongi HC III	06		M	Neg	PBC	GeneXpert	Yes	5	0
Bigongi HC III	05		M	Neg	PCD	GeneXpert	Yes	2	0
Bigongi HC III	07		M	Neg	PCD	GeneXpert	Yes	4	0
Bigongi HC III	09		M	Neg	PCD	GeneXpert	Yes	9	0
Bigongi HC III	08		M	Neg	PCD	GeneXpert	Yes	8	1
Bigongi HC III	11	48	F	Neg	PCD	GeneXpert	Yes	7	0
Bigongi HC III	16	1.3	M	Neg	PCD	clinical	Yes	9	1
Bigongi HC III	17	1.1	M	Neg	PCD	clinical	Yes	1	0
Bigongi HC III	24		M	Neg	PCD	clinical	Yes	5	0
Bigongi HC III	13	24	M	Neg	PCD	clinical	Yes	6	0
Bigongi HC III	20	21	M	Neg	PCD	GeneXpert	Yes	4	0
Bigongi HC III	19	41	M	Neg	PBC	GeneXpert	Yes	4	0
Bigongi HC III	21	28	F	Kpos	PBC	TB LAM	Yes	5	0
Bigongi HC III	22	51	F	Neg	EPTB	CXR	Yes	3	0
Bigongi HC III	26	42	F	Neg	PBC	TB LAM	Yes	2	0
Bigongi HC III	25	0.4	M	Neg	PCD	clinical	Yes	4	0
Bigongi HC III	24	0.9	F	Neg	PCD	clinical	Yes	4	0
Bigongi HC III	28	51	F	Kpos	PBC	GeneXpert	Yes	9	2
Bigongi HC III	31	72	F	Neg	PCD	CXR	Yes	8	0
Bigongi HC III	34	43	F	Neg	PCD	clinical	Yes	4	1
Bigongi HC III	29	32	M	Kpos	PBC	TB LAM	Yes	3	0
Bigongi HC III	01	45	M	Neg	PCD	clinical	Yes	11	1
Bigongi HC III	10	35	F	Neg	PCD	GeneXpert	Yes	6	1
Bigongi HC III	11	1	M	Neg	PCD	clinical	Yes	3	0
Bigongi HC III	15	1.6	M	Neg	PCD	clinical	Yes	3	0
Bigongi HC III	12	2.2	M	Neg	PCD	clinical	Yes	1	0
Bigongi HC III	18	85	M	Neg	PCD	GeneXpert	Yes	5	0
Bigongi HC III	19	3	M	Neg	PCD	GeneXpert	Yes	4	0
Bigongi HC III	22	1	F	Unkown	PCD	Microscopy	Yes	3	0
Bigongi HC III	13	33	M	Kpos	PBC	GeneXpert	Yes	10	0	RR
Bigongi HC III	23	8	F	Kpos	PBC	GeneXpert	Yes	6	0
Bigongi HC III	28	26	F	Kpos	PBC	TB LAM	Yes	3	0
Bigongi HC III	24	67	F	Neg	PCD	GeneXpert	Yes	8	1
Bigongi HC III	25	62	F	Kpos	PCD	GeneXpert	Yes	3	0
Bugamba HCIV	009/2020	51	M	Neg	PBC	GeneXpert	No	1	0
Bugamba HCIV	002/2020	30	F	Kpos	EPTB	clinical	No	6	1
Bugamba HCIV	010/2020	15	F	Kpos	PCD	clinical	No	3	0
Bugamba HCIV	011/2020	6	M	Neg	PCD	clinical	No	6	0
Bugamba HCIV	008/2020	37	M	Neg	EPTB	clinical	No	5	0
Bugamba HCIV	020/2020	36	M	Kpos	PBC	TB LAM	No	8	0
Bugamba HCIV	040/2020	24	F	Kpos	PBC	GeneXpert	No	15	3
Bugamba HCIV	021/2020	37	F	Neg	PCD	clinical	No	6	0
Bugamba HCIV	015/2020	6	F	Neg	PCD	clinical	No	7	0
Bugamba HCIV	022/2020	18	F	Neg	PCD	clinical	No	4	0
Bugamba HCIV	046/2020	54	M	Neg	PCD	clinical	No	8	0
Bugamba HCIV	035/2020	47	F	Neg	PBC	GeneXpert	No	5	1
Bugamba HCIV	041/2020	39	M	Neg	PBC	GeneXpert	No	4	0
Bugamba HCIV	081/2020	37	M	Neg	PBC	GeneXpert	No	3	0
Bugamba HCIV	67/2020	59	F	Neg	PBC	GeneXpert	No	3	0
Bugamba HCIV	031/2020	45	F	Neg	PBC	GeneXpert	No	5	0
Bugamba HCIV	043/2020	26	M	Kpos	PBC	GeneXpert	No	6	2
Bugamba HCIV	028/2020	6mths	F	Neg	PCD	clinical	No	5	0
Bugamba HCIV	047/2021	65	M	Neg	PBC	GeneXpert	No	16	2
Bugamba HCIV	057/2020	57	M	Neg	PBC	GeneXpert	No	4	0
Bugamba HCIV	065/2020	52	M	Neg	PBC	GeneXpert	No	9	0
Bugamba HCIV	051/2020	6	M	Neg	PCD	clinical	No	4	0
Bugamba HCIV	062/2020	60	M	Neg	PBC	TB LAM	No	6	0
Bugamba HCIV	046/2020	1	M	Neg	PCD	clinical	No	5	0
Bugamba HCIV	64/2020	28	F	Neg	PBC	GeneXpert	No	6	0
Bugamba HCIV	60/2020	7	M	Neg	PCD	clinical	No	4	0
Bugamba HCIV	061/2020	10	F	Neg	PCD	clinical	No	5	0
Bugamba HCIV	058/2020	1	F	Neg	PCD	clinical	No	6	0
Bugamba HCIV	031/2020	45	F	Neg	PBC	GeneXpert	No	7	0
Bugamba HCIV	065/2020	28	M	Neg	PBC	GeneXpert	No	5	0
Bugamba HCIV	066/2020	71	M	Neg	PBC	GeneXpert	No	1	0
Bugamba HCIV	069/2020	44	M	Kpos	PBC	TB LAM	No	1	0
Bugamba HCIV	068/2020	30	F	Kpos	PBC	GeneXpert	No	5	0
Bugamba HCIV	078/2020	55	F	Neg	PBC	GeneXpert	No	6	1
Bugamba HCIV	079/2020	1	M	Neg	PCD	clinical	No	4	0
Bugamba HCIV	075/2020	2	M	Neg	PCD	clinical	No	3	0
Bugamba HCIV	067/2020	8mths	M	Neg	PCD	clinical	No	6	0
Bugamba HCIV	009/2021	45	M	Neg	PBC	GeneXpert	No	16	1
Bugamba HCIV	076/2020	35	M	Neg	PBC	GeneXpert	No	5	0
Bugamba HCIV	077/2020	33	M	Kpos	PBC	TB LAM	No	7	0
Bugamba HCIV	008/2021	45	F	Kpos	PBC	TB LAM	No	3	0
Bugamba HCIV	036/2020	29	F	Neg	PBC	GeneXpert	No	4	0
Bugamba HCIV	012/2021	31	M	Kpos	PBC	TB LAM	No	3	0
Bugamba HCIV	014/2021	52	M	Kpos	PBC	TB LAM	No	2	0
Bugamba HCIV	016/2021	57	M	Neg	PBC	GeneXpert	No	3	0
Bugamba HCIV	019/2021	37	M	Neg	PBC	GeneXpert	No	6	1
Bugamba HCIV	013/2021	46	M	Kpos	PBC	TB LAM	No	3	0
Bugamba HCIV	064/2020	52	F	Neg	PBC	GeneXpert	No	7	0
Bugamba HCIV	060/2020	7	M	Neg	PCD	clinical	No	4	0
Bugamba HCIV	061/2020	10	F	Neg	PCD	clinical	No	5	0
Bugamba HCIV	058/2020	1	F	Neg	PCD	clinical	No	6	0
Bugamba HCIV	031/2020	45	F	Neg	PBC	GeneXpert	No	7	0
Bugamba HCIV	020/2021	36	M	Neg	PBC	GeneXpert	No	4	1
Bugamba HCIV	024/2021	7	M	Neg	PCD	clinical	No	4	0
Bugamba HCIV	002/2021	1	M	Neg	PCD	clinical	No	3	0
Bugamba HCIV	025/2021	3	M	Kpos	PBC	TB LAM	No	3	0
Bugamba HCIV	039/2021	70	F	Neg	PBC	GeneXpert	Yes	2	0
Bugamba HCIV	037/2021	32	M	Neg	PBC	GeneXpert	Yes	7	1
Bugamba HCIV	068/2021	30	F	Kpos	PBC	GeneXpert	No	4	0
Bugamba HCIV	027/2021	63	M	Neg	PBC	GeneXpert	No	4	0
Bugamba HCIV	029/2021	5	F	Neg	PCD	clinical	No	4	0
Kinoni HCIV	001/2020	45	M	Kpos	PBC	GeneXpert	No	4	0
Kinoni HCIV	003/2020	9	M	Kpos	PCD	clinical	No	4	0
Kinoni HCIV	004/2020	47	M	Neg	PBC	Microscopy	No	13	0
Kinoni HCIV	005/2020	37	M	Neg	PBC	GeneXpert	No	8	0
Kinoni HCIV	007/2020	15	F	Neg	PBC	Microscopy	No	14	0
Kinoni HCIV	008/2020	39	M	Neg	PCD	clinical	No	4	0
Kinoni HCIV	011/2020	46	M	Neg	PBC	GeneXpert	No	7	0
Kinoni HCIV	009/2020	4	M	Neg	PCD	CXR	No	4	0
Kinoni HCIV	013/2020	4	F	Neg	PCD	clinical	No	5	0
Kinoni HCIV	014/2020	69	M	Neg	PBC	Microscopy	No	10	0
Kinoni HCIV	018/2020	79	M	Neg	PBC	GeneXpert	No	5	0
Kinoni HCIV	017/2020	29	F	Neg	PBC	GeneXpert	No	5	0
Kinoni HCIV	020/2020	80	F	Neg	PBC	GeneXpert	No	15	2
Kinoni HCIV	022/2020	30	F	Kpos	PBC	GeneXpert	No	1	0
Kinoni HCIV	024/2020	36	F	Kpos	PBC	TB LAM	No	8	0
Kinoni HCIV	026/2020	41	F	Kpos	PBC	GeneXpert	No	7	1
Kinoni HCIV	007/2020	15	M	Neg	PBC	Microscopy	No	9	0
Kinoni HCIV	025/2020	36	M	Neg	PBC	GeneXpert	No	22	0
Kinoni HCIV	004/2020		M	Neg	PBC	GeneXpert	No	6	0
Kinoni HCIV	038/2020	5	M	Neg	PBC	GeneXpert	No	13	0
Kinoni HCIV	013/2020	4	F	Neg	PCD	clinical	No	6	1
Kinoni HCIV	044/2020	43	M	Npos	PCD	CXR	No	5	0
Kinoni HCIV	029/2020	1	M	Neg	PCD	clinical	No	9	0
Kinoni HCIV	032/2020	11	F	Kpos	PBC	TB LAM	No	5	2
Kinoni HCIV	031/2020	8	F	Kpos	PBC	TB LAM	No	7	0
Kinoni HCIV	036/2020	12	M	Neg	PBC	TB LAM	No	7	1
Kinoni HCIV	041/2020	1	M	Neg	PCD	clinical	No	3	0
Kinoni HCIV	042/2020	1	F	Neg	PCD	clinical	No	7	0
Kinoni HCIV	035/2020	43	M	Kpos	PBC	GeneXpert	No	5	0
Kinoni HCIV	011/2020	46	M	Neg	PCD	clinical	No	4	0
Kinoni HCIV	039/2020	30	F	Neg	PBC	Microscopy	No	5	0
Kinoni HCIV	040/2020	70	M	Kpos	PCD	clinical	No	13	0
Kinoni HCIV	048/2020	6	M	Neg	PCD	clinical	No	3	0
Kinoni HCIV	046/2020	10mths	M	Neg	PCD	clinical	No	3	0
Kinoni HCIV	047/2020	38	M	Kpos	PBC	TB LAM	No	4	1
Kinoni HCIV	026/2020	41	F	Kpos	PBC	GeneXpert	No	3	0
Kinoni HCIV	050/2020	76	F	Neg	PBC	TB LAM	No	13	0
Kinoni HCIV	049/2020	48	F	Kpos	PBC	GeneXpert	No	2	0
Kinoni HCIV	017/2020	29	F	Neg	PCD	clinical	No	3	0
Kinoni HCIV	045/2020	1	F	Neg	PCD	clinical	No	27	1
Kinoni HCIV	053/2020	83	M	Neg	PBC	TB LAM	No	10	0
Kinoni HCIV	052/2020	30	F	Kpos	PBC	TB LAM	No	3	0
Kinoni HCIV	054/2020	46	M	Kpos	PCD	TB LAM	No	4	0
Kinoni HCIV	008/2021	39	F	Neg	PBC	clinical	No	4	0
Kinoni HCIV	011/2021	46	F	Neg	PCD	GeneXpert	No	13	1
Kinoni HCIV	058/2020	54	M	Neg	PCD	clinical	No	4	0
Kinoni HCIV	056/2020	28	F	Neg	PBC	Microscopy	No	5	0
Kinoni HCIV	057/2020	25	M	Neg	PBC	GeneXpert	No	3	0
Kinoni HCIV	020/2021	12	M	Neg	PCD	clinical	No	12	0
Kinoni HCIV	004/2021	9mths	F	Neg	PCD	clinical	No	2	0
Kinoni HCIV	021/2021	8mths	F	Neg	PCD	clinical	No	2	0
Kinoni HCIV	018/2021	57	F	Kpos	PBC	TB LAM	No	3	0
Kinoni HCIV	019/2021	1	M	Neg	PCD	clinical	No	3	0
Kinoni HCIV	023/2021	38	M	Neg	PBC	GeneXpert	No	5	0
Kinoni HCIV	002/2021	48	M	Kpos	PBC	clinical	No	1	0
Kinoni HCIV	019/2021	1	M	Neg	PCD	clinical	No	3	0
Kinoni HCIV	020/2021	12	M	Neg	PCD	clinical	No	9	0
Kinoni HCIV	015/2021	3mths	F	Kpos	PBC	TB LAM	No	8	0
Kinoni HCIV	034/2021	1	F	Neg	PCD	clinical	No	5	0
Kinoni HCIV	027/2021	64	M	Kpos	PBC	TB LAM	No	8	0
Kinoni HCIV	032/2021	28	F	Kpos	PBC	GeneXpert	No	6	0
Kinoni HCIV	033/2021	4	F	Kpos	PBC	TB LAM	No	4	0
Kinoni HCIV	036/2021	31	M	Kpos	PBC	TB LAM	No	3	0
Kinoni HCIV	035/2021	2	M	Kpos	PBC	TB LAM	No	4	0
Kinoni HCIV	018/2021	57	F	Neg	PBC	TB LAM	No	5	0
Kinoni HCIV	030/2021	36	F	Npos	PBC	GeneXpert	No	3	0
Kinoni HCIV	029/2021	34	F	Kpos	PBC	TB LAM	No	3	0
Kinoni HCIV	039/2021	53	M	Neg	PBC	GeneXpert	No	3	0
Kinoni HCIV	026/2021	7	M	Neg	PCD	clinical	No	4	0
Kinoni HCIV	025/2021	11	M	Neg	PCD	clinical	No	3	0
Kinoni HCIV	038/2021	54	M	Neg	PBC	GeneXpert	No	5	0
Kinoni HCIV	031/2021	80	M	Kpos	PBC	TB LAM	No	8	0
Kinoni HCIV	041/2021	5	M	Neg	PCD	clinical	No	6	0
Kinoni HCIV	042/2021	1	F	Kpos	PBC	TB LAM	No	6	0
Kinoni HCIV	043/2021	5	M	Neg	PBC	GeneXpert	No	4	0
Kinoni HCIV	044/2021	3	F	Neg	PCD	clinical	No	5	0
Kinoni HCIV	045/2021	57	M	Kpos	PBC	TB LAM	No	3	0
Rwashamaire HC IV	NTU060	16	F	Neg	PBC	GeneXpert	Yes	5	0
Rwashamaire HC IV	NTU071	50	F	Neg	PBC	GeneXpert	Yes	7	0
Rwashamaire HC IV	NTU072	24	M	Kpos	PBC	GeneXpert	Yes	8	0
Rwashamaire HC IV	NTU073	17	F	Neg	PBC	GeneXpert	Yes	5	1
Rwashamaire HC IV	NTU075	51	M	Neg	PBC	GeneXpert	Yes	7	0
Rwashamaire HC IV	NTU076	53	M	Kpos	PBC	GeneXpert	Yes	8	0
Rwashamaire HC IV	NTU078	37	M	Neg	PBC	Microscopy	Yes	3	0
Rwashamaire HC IV	NTU079	35	M	Npos	PBC	GeneXpert	No	8	2	Died
Rwashamaire HC IV	NTU362	33	F	Npos	PBC	GeneXpert	Yes	6	2
Rwashamaire HC IV	NTU364	27	M	Kpos	PBC	GeneXpert	Yes	4	0
Rwashamaire HC IV	NTU369	39	M	Neg	PBC	GeneXpert	Yes	8	0
Rwashamaire HC IV	NTU371	50	M	Neg	PBC	GeneXpert	Yes	3	0
Rwashamaire HC IV	NTU374	40	M	Kpos	PBC	GeneXpert	Yes	5	0
Rwashamaire HC IV	NTU488	35	M	Npos	PBC	TB LAM	Yes	4	0
Rwashamaire HC IV	NTU495	49	F	Neg	PBC	GeneXpert	Yes	16	0
Rwashamaire HC IV	NTU497	30	M	Kpos	PBC	GeneXpert	Yes	4	0
Rwashamaire HC IV	NTU713	24	M	Neg	PBC	GeneXpert	Yes	3	0
Rwashamaire HC IV	NTU711	70	F	Neg	PBC	GeneXpert	Yes	6	2
Rwashamaire HC IV	NTU712	49	M	Neg	PBC	GeneXpert	Yes	16	0
Rwashamaire HC IV	NTU714	33	M	Kpos	PBC	GeneXpert	Yes	7	0
Rwashamaire HC IV	NTU486	68	F	Npos	PBC	GeneXpert	Yes	4	0
Rwashamaire HC IV	NTU733	46	M	Npos	PBC	TB LAM	Yes	4	1
Rwashamaire HC IV	NTU729	43	M	Neg	PBC	GeneXpert	Yes	10	1
Rwashamaire HC IV	NTU723	58	M	Kpos	PBC	TB LAM	Yes	5	1
Rwashamaire HC IV	NTU720	40	M	Neg	PBC	GeneXpert	Yes	6	0
Rwashamaire HC IV	NTU728	40	M	Npos	PBC	TB LAM	Yes	2	0
Rwashamaire HC IV	NTU724	21	M	Neg	PBC	GeneXpert	Yes	2	0
Rwashamaire HC IV	NTU734	33	F	Neg	PBC	GeneXpert	Yes	1	1
Rwashamaire HC IV	NTU735	40	M	Npos	PBC	TB LAM	Yes	11	1
Rwashamaire HC IV	NTU737	20	M	Neg	PBC	GeneXpert	Yes	15	0
Rwashamaire HC IV	NTU023	35	M	Neg	PBC	GeneXpert	Yes	11	1
Rwashamaire HC IV	NTU022	5	F	Neg	PBC	GeneXpert	Yes	4	3
Rwashamaire HC IV	NTU024	61	F	Kpos	PBC	GeneXpert	Yes	6	0
Rwashamaire HC IV	NTU029	47	M	Npos	PBC	GeneXpert	Yes	3	0
Rwashamaire HC IV	NTU149	30	F	Npos	PBC	TB LAM	Yes	3	0
Rwashamaire HC IV	NTU153	32	F	Neg	PBC	GeneXpert	Yes	15	3
Rwashamaire HC IV	NTU152	36	M	Npos	PBC	GeneXpert	Yes	4	0
Rwashamaire HC IV	NTU147	36	M	Kpos	PBC	TB LAM	Yes	5	0
Rwashamaire HC IV	NTU148	80	M	Npos	PBC	TB LAM	Yes	8	0
Rwashamaire HC IV	NTU159	29	M	Neg	PBC	GeneXpert	Yes	9	0
Rwashamaire HC IV	NTU162	61	M	Kpos	PBC	GeneXpert	Yes	3	0
Rwashamaire HC IV	NTU163	38	M	Neg	PBC	GeneXpert	Yes	15	1
Rwashamaire HC IV	NTU164	20	M	Neg	PBC	GeneXpert	Yes	6	0
Rwashamaire HC IV	NTU151	84	M	Neg	PBC	GeneXpert	Yes	7	0
Rwashamaire HC IV	NTU160	32	F	Npos	PBC	GeneXpert	Yes	3	0
Rwashamaire HC IV	NTU168	30	M	Neg	PBC	Microscopy	Yes	5	0
Rwashamaire HC IV	NTU172	49	M	Neg	PBC	GeneXpert	Yes	7	2
Rwashamaire HC IV	NTU384	33	M	Kpos	PBC	GeneXpert	Yes	7	0
Rwashamaire HC IV	NTU389	24	M	Npos	PBC	TB LAM	Yes	5	2
Rwashamaire HC IV	NTU392	36	M	Kpos	PBC	TB LAM	Yes	8	0
Rwashamaire HC IV	NTU293	87	F	Neg	PCD	CXR	Yes	8	0
Rwashamaire HC IV	NTU398	51	M	Neg	PBC	GeneXpert	Yes	13	1
Ngoma HC III	NTU034	32	F	Neg	PBC	Microscopy	Yes	5	1
Ngoma HC III	NTU036	1.7	M	Neg	PCD	clinical	Yes	4	0
Ngoma HC III	NTU133	48	M	Neg	PBC	GeneXpert	Yes	8	3
Ngoma HC III	NTU551	35	F	Kpos	PCD	clinical	Yes	5	0
Ngoma HC III	NTU555	26	F	Kpos	PCD	clinical	Yes	5	1
Ngoma HC III	NTU549	6	M	Neg	PCD	clinical	Yes	3	0
Ngoma HC III	NTU398	47	M	Neg	PCD	Microscopy	Yes	5	0
Ngoma HC III	NTU133	23	M	Neg	PBC	GeneXpert	Yes	11	2
Ngoma HC III	NTU433	88	M	Neg	PCD	clinical	Yes	4	0
Ngoma HC III	NTU400	11	F	Kpos	PCD	clinical	Yes	5	1
Ngoma HC III	NTU224	39	F	Neg	PBC	Microscopy	Yes	5	0
Ngoma HC III	NTU438	44	F	Kpos	PCD	clinical	Yes	6	0
Ngoma HC III	NTU549	6	M	Neg	PCD	clinical	Yes	5	0
Ngoma HC III	NTU550	70	F	Neg	PCD	clinical	Yes	4	0
Ngoma HC III	NTU134	21	F	Neg	PBC	GeneXpert	Yes	5	0
Ngoma HC III	NTU552	35	M	Neg	PBC	GeneXpert	Yes	5	0
Ngoma HC III	NTU136	2	F	Neg	PCD	clinical	Yes	5	0
Ngoma HC III	NTU141	74	M	Neg	PCD	clinical	Yes	1	0
Ngoma HC III	NTU556	4	F	Neg	PCD	clinical	Yes	5	0
Ngoma HC III	NTU227	55	M	Kpos	PBC	GeneXpert	Yes	6	0
Ngoma HC III	NTU274	40	M	Kpos	PBC	GeneXpert	Yes	5	1
Ngoma HC III	NTU273	48	F	Neg	PBC	GeneXpert	Yes	3	0
Ngoma HC III	NTU146	58	F	Neg	PBC	GeneXpert	Yes	3	1
Ngoma HC III	NTU277	29	M	Neg	PBC	GeneXpert	Yes	3	0
Ngoma HC III	NTU278	35	M	Neg	PBC	GeneXpert	Yes	3	1
Ngoma HC III	NTU417	20	M	Neg	PBC	GeneXpert	Yes	12	0
Ngoma HC III	NTU413	6	M	Unkown	PCD	clinical	Yes	6	0
Ngoma HC III	NTU416	78	M	Unkown	PCD	clinical	Yes	6	0
Ngoma HC III	NTU414	36	M	Neg	PBC	GeneXpert	Yes	4	0
Ngoma HC III	NTU421	5	M	Neg	PCD	clinical	Yes	4	0
Ngoma HC III	NTU415	1	F	Neg	PCD	clinical	Yes	7	0
Ngoma HC III	NTU424	0.4	F	Neg	PCD	CXR	Yes	7	0
Ngoma HC III	NTU427	47	M	Neg	PBC	GeneXpert	Yes	5	0
Ngoma HC III	NTU428	63	M	Neg	PBC	GeneXpert	Yes	3	0
Ngoma HC III	NTU429	47	M	Neg	PBC	GeneXpert	Yes	4	0
Ngoma HC III	NTU431	57	F	Neg	PBC	GeneXpert	Yes	8	0
Ngoma HC III	NTU430	59	M	Neg	PBC	GeneXpert	Yes	11	0
Ngoma HC III	NTU548	35	M	Neg	PBC	GeneXpert	Yes	6	0
Ngoma HC III	NTU441	16	M	Neg	PCD	clinical	Yes	3	0
Ngoma HC III	NTU553	58	F	Neg	PBC	GeneXpert	Yes	13	0
Ngoma HC III	NTU554	45	M	Neg	PCD	GeneXpert	Yes	8	0
Ngoma HC III	NTU624	36	F	Kpos	PBC	TB LAM	Yes	3	0
Ngoma HC III	NTU559	20	M	Neg	PBC	GeneXpert	Yes	6	0
Ngoma HC III	NTU185	57	M	Kpos	PBC	GeneXpert	Yes	11	0
Ngoma HC III	NTU186	54	M	Neg	PCD	clinical	Yes	8	0
Ngoma HC III	NTU187	5	F	Neg	PCD	clinical	Yes	8	0
Ngoma HC III	NTU190	71	M	Neg	PCD	CXR	Yes	2	0
Ngoma HC III	NTU191	20	M	Neg	PBC	GeneXpert	Yes	2	0
Ngoma HC III	NTU197	77	M	Neg	PCD	clinical	Yes	2	0
Ngoma HC III	NTU198	59	M	Neg	PBC	GeneXpert	Yes	3	1
Ngoma HC III	NTU403	45	M	Neg	PBC	GeneXpert	Yes	3	1
Ngoma HC III	NTU404	43	M	Neg	PBC	GeneXpert	Yes	3	0
Ngoma HC III	NTU405	78	M	Neg	PBC	GeneXpert	Yes	3	0
Ngoma HC III	NTU407	2	F	Neg	PCD	clinical	Yes	1	0
Ngoma HC III	NTU402	40	M	Neg	PBC	GeneXpert	Yes	5	1
Ngoma HC III	NTU416	31	M	Kpos	PBC	GeneXpert	Yes	4	0
Ngoma HC III	NTU418	51	M	Neg	PBC	GeneXpert	Yes	5	1
Ngoma HC III	NTU420	67	M	Neg	PCD	CXR	Yes	8	2
Ngoma HC III	NTU421	23	M	Neg	PBC	GeneXpert	Yes	6	0
Ngoma HC III	NTU421	0.7	M	Neg	PCD	clinical	Yes	19	0
Rushooka HCIV	NTU285	0.7	M	Neg	PCD	clinical	Yes	3	1
Rushooka HCIV	NTU287	42	M	Neg	PCD	clinical	Yes	3	0
Rushooka HCIV	NTU289	48	F	Kpos	PCD	clinical	Yes	3	0
Rushooka HCIV	NTU189	48	F	Neg	PCD	clinical	Yes	3	1
Rushooka HCIV	NTU293	35	M	Kpos	PBC	GeneXpert	Yes	4	0
Rushooka HCIV	NTU129	38	M	Neg	PBC	GeneXpert	Yes	5	0
Rushooka HCIV	NTU21	37	M	Npos	PBC	GeneXpert	Yes	7	1
Rushooka HCIV	NTU16	31	M	Neg	PBC	GeneXpert	Yes	4	0
Rushooka HCIV	NTU125	90	M	Neg	PBC	GeneXpert	Yes	5	0
Rushooka HCIV	NTU296	48	M	Neg	PBC	GeneXpert	Yes	4	0
Rushooka HCIV	NTU294	70	M	Neg	PCD	clinical	Yes	8	1
Rushooka HCIV	NTU123	45	M	Npos	PCD	clinical	Yes	3	0
Rushooka HCIV	NTU291	65	M	Kpos	PCD	clinical	Yes	7	0
Rushooka HCIV	NTU127	46	M	Neg	PCD	clinical	Yes	2	0
Rushooka HCIV	NTU435	35	F	Neg	PBC	GeneXpert	Yes	3	0
Rushooka HCIV	NTU434	36	M	Kpos	PBC	GeneXpert	Yes	5	0
Rushooka HCIV	NTU433	39	M	Neg	PCD	GeneXpert	Yes	2	0
Rushooka HCIV	NTU436	38	M	Kpos	PBC	GeneXpert	Yes	5	1
Rushooka HCIV	NTU437	28	M	Neg	PBC	GeneXpert	Yes	3	1
Rushooka HCIV	NTU432	70	F	Neg	PCD	clinical	Yes	4	0
Rushooka HCIV	NTU433	39	M	Neg	PCD	clinical	Yes	8	0
Rushooka HCIV	NTU442	25	M	Kpos	PBC	GeneXpert	Yes	1	0
Rushooka HCIV	NTU561	36	M	Kpos	PBC	GeneXpert	Yes	7	0
Rushooka HCIV	NTU562	36	F	Kpos	PBC	GeneXpert	Yes	1	0
Rushooka HCIV	NTU563	38	M	Kpos	PBC	GeneXpert	Yes	5	0
Rushooka HCIV	NTU565	40	M	Kpos	PCD	clinical	Yes	1	0
Rushooka HCIV	NTU566	20	M	Neg	PCD	clinical	Yes	1	0
Rushooka HCIV	NTU567	29	M	Neg	PBC	GeneXpert	Yes	2	0
Rushooka HCIV	NTU569	38	M	Kpos	PBC	GeneXpert	Yes	6	2
Rushooka HCIV	NTU570	1	M	Neg	PCD	clinical	Yes	3	0
Rushooka HCIV	NTU571	5	M	Neg	PCD	clinical	Yes	1	0
Rushooka HCIV	NTU572	3	M	Neg	EPTB	clinical	Yes	2	0
Rushooka HCIV	NTU568	77	F	Neg	PCD	clinical	Yes	7	0
Rushooka HCIV	NTU573	27	M	Kpos	PBC	GeneXpert	Yes	2	1
Rushooka HCIV	NTU475	26	M	Kpos	PBC	TB LAM	Yes	2	0
Rushooka HCIV	NTU097	30	F	Kpos	PCD	clinical	Yes	5	0
Rushooka HCIV	NTU096	1.3	M	Neg	PCD	clinical	Yes	2	0
Rushooka HCIV	NTU574	33	M	Neg	PBC	GeneXpert	Yes	11	0
Rushooka HCIV	NTU099	61	M	Neg	PBC	GeneXpert	Yes	6	0
Rushooka HCIV	NTU096	1.3	M	Neg	PCD	clinical	Yes	3	0
Rushooka HCIV	NTU100	3	M	Neg	PCD	clinical	Yes	6	0
Rushooka HCIV	NTU101	7	M	Neg	PCD	clinical	Yes	2	0
Rushooka HCIV	NTU102	79	M	Neg	PBC	GeneXpert	Yes	6	0
Rushooka HCIV	NTU103	58	M	Neg	PCD	GeneXpert	Yes	7	0
Rushooka HCIV	NTU104	1.3	M	Neg	PCD	clinical	Yes	5	0
Rushooka HCIV	NTU105	87	M	Neg	PCD	clinical	Yes	5	0
Rushooka HCIV	NTU106	4.6	F	Neg	PCD	clinical	Yes	2	0
Rushooka HCIV	NTU107	42	M	Kpos	PCD	clinical	Yes	4	0
Rushooka HCIV	NTU108	27	M	Neg	PBC	GeneXpert	Yes	2	0
Rushooka HCIV	NTU255	23	F	Neg	PBC	GeneXpert	Yes	13	0
Rushooka HCIV	NTU256	69	M	Neg	PCD	clinical	Yes	6	0
Rushooka HCIV	NTU259	38	F	Neg	PCD	clinical	Yes	4	0
Rushooka HCIV	NTU260	3.6	M	Neg	PCD	clinical	Yes	2	0
Rushooka HCIV	NTU261	48	F	Kpos	PBC	GeneXpert	Yes	2	0
Rushooka HCIV	NTU262	35	F	Neg	PCD	clinical	Yes	4	0
Rushooka HCIV	NTU263	0.6	M	Neg	PCD	clinical	Yes	9	0
Rushooka HCIV	NTU264	7	F	Kpos	PCD	clinical	Yes	8	0
Rushooka HCIV	NTU235	70	M	Neg	PCD	clinical	Yes	3	0
Rushooka HCIV	NTU266	50	M	Neg	PBC	GeneXpert	Yes	7	0
Rushooka HCIV	NTU267	46	M	Neg	PBC	GeneXpert	Yes	18	0
Rushooka HCIV	NTU268	53	F	Kpos	PCD	clinical	Yes	1	0
Rushooka HCIV	NTU269	1.2	F	Neg	PCD	clinical	Yes	7	0
Kitwe HC IV	NTU32	27	F	Neg	PBC	GeneXpert	Yes	6	0
Kitwe HC IV	NTU217	54	F	Kpos	PBC	GeneXpert	Yes	4	3
Kitwe HC IV	NTU218	55	M	Kpos	PBC	GeneXpert	Yes	1	0
Kitwe HC IV	NTU219	50	M	Neg	PBC	GeneXpert	Yes	3	0
Kitwe HC IV	NTU220	52	M	Kpos	PBC	GeneXpert	Yes	1	0
Kitwe HC IV	NTU221	42	M	Neg	PBC	GeneXpert	Yes	4	1
Kitwe HC IV	NTU223	34	M	Neg	PBC	GeneXpert	Yes	5	0
Kitwe HC IV	NTU224	38	M	Neg	PBC	GeneXpert	Yes	5	1
Kitwe HC IV	NTU225	30	M	Neg	PBC	GeneXpert	Yes	4	0
Kitwe HC IV	NTU226	38	M	Neg	PBC	GeneXpert	Yes	4	0
Kitwe HC IV	NTU227	4	M	Neg	PBC	GeneXpert	Yes	12	3
Kitwe HC IV	NTU229	37	M	Kpos	PBC	GeneXpert	Yes	14	0
Kitwe HC IV	NTU220	67	F	Neg	PBC	GeneXpert	Yes	5	1
Kitwe HC IV	NTU231	16	M	Neg	PCD	GeneXpert	Yes	5	1
Kitwe HC IV	NTU232	3	M	Neg	PCD	GeneXpert	Yes	6	0
Kitwe HC IV	NTU234	41	M	Neg	PBC	GeneXpert	Yes	10	0
Kitwe HC IV	NTU235	39	M	Unkown	PCD	GeneXpert	Yes	2	0
Kitwe HC IV	NTU236	39	M	Neg	PBC	GeneXpert	Yes	2	0
Kitwe HC IV	NTU237	55	M	Neg	PBC	GeneXpert	Yes	1	0
Kitwe HC IV	NTU238	59	M	Kpos	PBC	GeneXpert	Yes	6	0
Kitwe HC IV	NTU239	45	M	Neg	PCD	clinical	Yes	1	0
Kitwe HC IV	NTU241	32	F	Neg	PBC	GeneXpert	Yes	2	0
Kitwe HC IV	NTU242	27	M	Neg	PBC	GeneXpert	Yes	4	4
Kitwe HC IV	NTU243	28	M	Neg	PBC	GeneXpert	Yes	2	0
Kitwe HC IV	NTU244	52	F	Neg	PBC	GeneXpert	Yes	8	0
Kitwe HC IV	NTU245	58	F	Neg	PBC	GeneXpert	Yes	8	0
Kitwe HC IV	NTU246	66	F	Neg	PBC	GeneXpert	Yes	4	0
Kitwe HC IV	NTU247	45	M	Neg	PBC	GeneXpert	Yes	1	1
Kitwe HC IV	NTU249	52	M	Neg	PBC	GeneXpert	Yes	3	0
Kitwe HC IV	NTU250	40	M	Neg	PBC	GeneXpert	Yes	2	0
Kitwe HC IV	NTU251	34	M	Neg	PBC	GeneXpert	Yes	6	0
Kitwe HC IV	NTU252	40	F	Kpos	PBC	GeneXpert	Yes	7	0
Kitwe HC IV	NTU253	65	M	Kpos	PBC	GeneXpert	Yes	6	0
Kitwe HC IV	NTU254	61	M	Neg	PBC	GeneXpert	Yes	4	3
Kitwe HC IV	NTU255	38	F	Neg	PBC	GeneXpert	Yes	15	2
Kitwe HC IV	NTU257	8	M	Kpos	PBC	GeneXpert	Yes	9	0
Kitwe HC IV	NTU69	70	F	Neg	PBC	GeneXpert	Yes	6	0
Kitwe HC IV	NTU70	47	M	Neg	PBC	GeneXpert	Yes	2	0
Kitwe HC IV	NTU71	42	M	Neg	PBC	GeneXpert	Yes	2	0
Kitwe HC IV	NTU72	70	M	Neg	PBC	GeneXpert	Yes	8	2
Kitwe HC IV	NTU73	30	M	Kpos	PBC	GeneXpert	Yes	16	3
Kitwe HC IV	NTU74	65	M	Neg	PBC	GeneXpert	Yes	1	0
Kitwe HC IV	NTU75	52	F	Neg	PBC	GeneXpert	Yes	3	0
Kitwe HC IV	NTU76	26	M	Neg	PBC	GeneXpert	Yes	9	4
Kitwe HC IV	NTU77	48	M	Neg	PBC	GeneXpert	Yes	8	0
Kitwe HC IV	NTU78	58	M	Neg	PBC	GeneXpert	Yes	16	2
Kitwe HC IV	NTU79	34	F	Neg	PBC	GeneXpert	Yes	6	1
Kitwe HC IV	NTU80	14	M	Neg	PBC	GeneXpert	Yes	5	0
Kitwe HC IV	NTU81	45	M	Neg	PBC	GeneXpert	Yes	6	0
Kitwe HC IV	NTU82	27	M	Neg	PBC	GeneXpert	Yes	5	0
Kitwe HC IV	NTU83	35	M	Kpos	PBC	GeneXpert	Yes	8	0
Kitwe HC IV	NTU85	26	F	Neg	PBC	GeneXpert	Yes	8	0
Kitwe HC IV	NTU86	42	M	Neg	PBC	GeneXpert	Yes	3	0
Kitwe HC IV	NTU87	67	M	Neg	PBC	GeneXpert	Yes	3	0
Kitwe HC IV	NTU88	50	F	Neg	EPTB	clinical	Yes	3	0
Kitwe HC IV	NTU89	27	F	Kpos	PBC	GeneXpert	Yes	1	0
Kitwe HC IV	NTU91	32	F	Neg	PBC	GeneXpert	Yes	9	0
Kitwe HC IV	NTU92	47	M	Neg	PBC	GeneXpert	Yes	8	0
Kitwe HC IV	NTU93	42	M	Kpos	PBC	GeneXpert	Yes	2	0
Kitwe HC IV	NTU94	84	M	Neg	PBC	GeneXpert	Yes	3	1
Kitwe HC IV	NTU95	38	M	Neg	PBC	GeneXpert	Yes	7	0
Kitwe HC IV	NTU96	58	M	Kpos	PBC	GeneXpert	Yes	8	0
Kitwe HC IV	NTU97	62	M	Neg	PBC	GeneXpert	Yes	3	0
Kitwe HC IV	NTU98	98	M	Npos	PBC	GeneXpert	Yes	3	0
Kitwe HC IV	NTU100	27	F	Kpos	PBC	GeneXpert	Yes	3	0
Kitwe HC IV	NTU101	20	F	Neg	PBC	GeneXpert	Yes	5	0
Kitwe HC IV	NTU102	30	M	Neg	PBC	GeneXpert	Yes	1	0
Kitwe HC IV	NTU103	44	F	Neg	PBC	GeneXpert	Yes	7	2
Kitwe HC IV	NTU104	43	M	Kpos	PCD	GeneXpert	Yes	3	0
Kitwe HC IV	NTU105	13	M	Neg	PBC	GeneXpert	Yes	7	3
Kitwe HC IV	NTU106	50	F	Neg	PBC	GeneXpert	Yes	8	0
Kitwe HC IV	NTU107	23	M	Unkown	PBC	GeneXpert	Yes	8	0
Kitwe HC IV	NTU108	11	M	Neg	PBC	GeneXpert	Yes	7	0
Bwongyera HCIII	25/20	58	M	Neg	PBC	GeneXpert	Yes	5	0
Bwongyera HCIII	NTU358/21	56	M	Neg	PBC	GeneXpert	Yes	5	1
Bwongyera HCIII	NTU355/21	2.3	M	Kpos	PCD	clinical	Yes	4	0
Bwongyera HCIII	NTU356/21	32	M	Kpos	PBC	Microscopy	Yes	6	1
Bwongyera HCIII	NTU478/21	68	F	Neg	PBC	GeneXpert	Yes	6	1
Bwongyera HCIII	NTU479/21	4	M	Neg	PCD	clinical	Yes	8	0
Bwongyera HCIII	NTU483/21	1.3	M	Neg	PCD	clinical	Yes	4	0
Bwongyera HCIII	NTU610/21	53	M	Npos	PBC	GeneXpert	Yes	7	0
Bwongyera HCIII	NTU612/21	55	M	Neg	PBC	GeneXpert	Yes	8	0
Bwongyera HCIII	NTU135/21	1900-02-06	F	Neg	PBC	GeneXpert	Yes	8	2
Bwongyera HCIII	NTU136/21	39	F	Neg	PBC	GeneXpert	Yes	6	0
Bwongyera HCIII	NTU138/21	19	F	Neg	PBC	GeneXpert	Yes	7	1
Bwongyera HCIII	NTU139/21	60	M	Neg	PBC	GeneXpert	Yes	8	0
Bwongyera HCIII	NTU142/21	1.4	M	Neg	PCD	clinical	Yes	6	2
Bwongyera HCIII	NTU281/21	49	F	Kpos	PBC	Microscopy	Yes	7	2
Bwongyera HCIII	NTU282/21	2.6	F	Neg	PCD	clinical	Yes	10	3
Bwongyera HCIII	NTU284/21	70	M	Neg	PCD	clinical	Yes	7	1
Bwongyera HCIII	NTU286/21	54	M	Kpos	PCD	clinical	Yes	6	1
Bwongyera HCIII	NTU276/2160	34	M	Kpos	PCD	clinical	Yes	1	0
Kitwe HC IV	NTU/046	75	F	Neg	PBC	GeneXpert	Yes	5	0
Kitwe HC IV	NTU/045	12	F	Neg	PBC	GeneXpert	Yes	4	0
Kitwe HC IV	NTU/044	47	M	Neg	PBC	GeneXpert	Yes	1	0
Kitwe HC IV	NTU/052	63	M	Neg	PBC	GeneXpert	Yes	3	1
Kitwe HC IV	NTU/048	5	M	Neg	PBC	GeneXpert	Yes	8	1
Kitwe HC IV	NTU/NTU	67	F	Neg	PBC	GeneXpert	Yes	3	1
