# Supplementary material for: Cost-effectiveness analysis of adding tuberculosis household contact investigation on passive case-finding strategy in Southwestern Uganda
Source: PLoS One. 2023 Dec 21;18(12):e0288761. doi: 10.1371/journal.pone.0288761 (PMC10735033; doi:10.1371/journal.pone.0288761)
Supplement: S8 File — (ZIP) [file pone.0288761.s008.zip › Data set/Final Data.xlsx]

## Sheet: Sheet2
Row Labels
Jan to Mar 2020
Apr to Jun 2020
Jul to Sep 2020
Oct to Dec 2020
Jan to Mar 2021
Apr to Jun 2021
Grand Total

## Sheet: screening&Diagnosis
perio_name	District	Health_Facility	INDICATOR	Age_Category	Gender	Value
Jan to Mar 2021	Sheema District	Bugongi HC III	106a-HC31-Active on ART screened for TB at last visit in the quarter	0-4Yrs	Female	2
Jan to Mar 2021	Sheema District	Bugongi HC III	106a-HC31-Active on ART screened for TB at last visit in the quarter	0-4Yrs	Male
Jan to Mar 2021	Sheema District	Bugongi HC III	106a-HC31-Active on ART screened for TB at last visit in the quarter	0-4Yrs	Female
Jan to Mar 2021	Sheema District	Bugongi HC III	106a-HC31-Active on ART screened for TB at last visit in the quarter	0-4Yrs	Male	2
Jan to Mar 2021	Sheema District	Bugongi HC III	106a-HC31-Active on ART screened for TB at last visit in the quarter	5-14Yrs	Female	5
Jan to Mar 2021	Sheema District	Bugongi HC III	106a-HC31-Active on ART screened for TB at last visit in the quarter	5-14Yrs	Male	3
Jan to Mar 2021	Sheema District	Bugongi HC III	106a-HC31-Active on ART screened for TB at last visit in the quarter	5-14Yrs	Female	4
Jan to Mar 2021	Sheema District	Bugongi HC III	106a-HC31-Active on ART screened for TB at last visit in the quarter	5-14Yrs	Male	2
Jan to Mar 2021	Sheema District	Bugongi HC III	106a-HC31-Active on ART screened for TB at last visit in the quarter	15+ Yrs	Female	1
Jan to Mar 2021	Sheema District	Bugongi HC III	106a-HC31-Active on ART screened for TB at last visit in the quarter	15+ Yrs	Male	1
Jan to Mar 2021	Sheema District	Bugongi HC III	106a-HC31-Active on ART screened for TB at last visit in the quarter	15+ Yrs	Female	21
Jan to Mar 2021	Sheema District	Bugongi HC III	106a-HC31-Active on ART screened for TB at last visit in the quarter	15+ Yrs	Male	5
Jan to Mar 2021	Sheema District	Bugongi HC III	106a-HC31-Active on ART screened for TB at last visit in the quarter	15+ Yrs	Female	40
Jan to Mar 2021	Sheema District	Bugongi HC III	106a-HC31-Active on ART screened for TB at last visit in the quarter	15+ Yrs	Male	8
Jan to Mar 2021	Sheema District	Bugongi HC III	106a-HC31-Active on ART screened for TB at last visit in the quarter	15+ Yrs	Female	44
Jan to Mar 2021	Sheema District	Bugongi HC III	106a-HC31-Active on ART screened for TB at last visit in the quarter	15+ Yrs	Male	16
Jan to Mar 2021	Sheema District	Bugongi HC III	106a-HC31-Active on ART screened for TB at last visit in the quarter	15+ Yrs	Female	31
Jan to Mar 2021	Sheema District	Bugongi HC III	106a-HC31-Active on ART screened for TB at last visit in the quarter	15+ Yrs	Male	15
Jan to Mar 2021	Sheema District	Bugongi HC III	106a-HC31-Active on ART screened for TB at last visit in the quarter	15+ Yrs	Female	14
Jan to Mar 2021	Sheema District	Bugongi HC III	106a-HC31-Active on ART screened for TB at last visit in the quarter	15+ Yrs	Male	17
Jan to Mar 2021	Sheema District	Bugongi HC III	106a-HC31-Active on ART screened for TB at last visit in the quarter	15+ Yrs	Female	7
Jan to Mar 2021	Sheema District	Bugongi HC III	106a-HC31-Active on ART screened for TB at last visit in the quarter	15+ Yrs	Male	8
Jan to Mar 2021	Sheema District	Bugongi HC III	106a-HC31-Active on ART screened for TB at last visit in the quarter	15+ Yrs	Female	19
Jan to Mar 2021	Sheema District	Bugongi HC III	106a-HC31-Active on ART screened for TB at last visit in the quarter	15+ Yrs	Male	7
Jan to Mar 2021	Sheema District	Bugongi HC III	106a-HC32-Active on ART with presumptive TB during the quarter	0-4Yrs	Female
Jan to Mar 2021	Sheema District	Bugongi HC III	106a-HC32-Active on ART with presumptive TB during the quarter	0-4Yrs	Male
Jan to Mar 2021	Sheema District	Bugongi HC III	106a-HC32-Active on ART with presumptive TB during the quarter	0-4Yrs	Female
Jan to Mar 2021	Sheema District	Bugongi HC III	106a-HC32-Active on ART with presumptive TB during the quarter	0-4Yrs	Male
Jan to Mar 2021	Sheema District	Bugongi HC III	106a-HC32-Active on ART with presumptive TB during the quarter	5-14Yrs	Female
Jan to Mar 2021	Sheema District	Bugongi HC III	106a-HC32-Active on ART with presumptive TB during the quarter	5-14Yrs	Male
Jan to Mar 2021	Sheema District	Bugongi HC III	106a-HC32-Active on ART with presumptive TB during the quarter	5-14Yrs	Female
Jan to Mar 2021	Sheema District	Bugongi HC III	106a-HC32-Active on ART with presumptive TB during the quarter	5-14Yrs	Male
Jan to Mar 2021	Sheema District	Bugongi HC III	106a-HC32-Active on ART with presumptive TB during the quarter	15+ Yrs	Female
Jan to Mar 2021	Sheema District	Bugongi HC III	106a-HC32-Active on ART with presumptive TB during the quarter	15+ Yrs	Male
Jan to Mar 2021	Sheema District	Bugongi HC III	106a-HC32-Active on ART with presumptive TB during the quarter	15+ Yrs	Female	1
Jan to Mar 2021	Sheema District	Bugongi HC III	106a-HC32-Active on ART with presumptive TB during the quarter	15+ Yrs	Female
Jan to Mar 2021	Sheema District	Bugongi HC III	106a-HC32-Active on ART with presumptive TB during the quarter	15+ Yrs	Male	1
Jan to Mar 2021	Sheema District	Bugongi HC III	106a-HC32-Active on ART with presumptive TB during the quarter	15+ Yrs	Female
Jan to Mar 2021	Sheema District	Bugongi HC III	106a-HC32-Active on ART with presumptive TB during the quarter	15+ Yrs	Male
Jan to Mar 2021	Sheema District	Bugongi HC III	106a-HC32-Active on ART with presumptive TB during the quarter	15+ Yrs	Female	1
Jan to Mar 2021	Sheema District	Bugongi HC III	106a-HC32-Active on ART with presumptive TB during the quarter	15+ Yrs	Male
Jan to Mar 2021	Sheema District	Bugongi HC III	106a-HC32-Active on ART with presumptive TB during the quarter	15+ Yrs	Female
Jan to Mar 2021	Sheema District	Bugongi HC III	106a-HC32-Active on ART with presumptive TB during the quarter	15+ Yrs	Male
Jan to Mar 2021	Sheema District	Bugongi HC III	106a-HC32-Active on ART with presumptive TB during the quarter	15+ Yrs	Female	3
Jan to Mar 2021	Sheema District	Bugongi HC III	106a-HC32-Active on ART with presumptive TB during the quarter	15+ Yrs	Male
Jan to Mar 2021	Sheema District	Bugongi HC III	106a - TB08. New and Relapse TB Patients Registered	0-4Yrs	Female	2
Jan to Mar 2021	Sheema District	Bugongi HC III	106a - TB08. New and Relapse TB Patients Registered	0-4Yrs	Male
Jan to Mar 2021	Sheema District	Bugongi HC III	106a - TB08. New and Relapse TB Patients Registered	0-4Yrs	Female	1
Jan to Mar 2021	Sheema District	Bugongi HC III	106a - TB08. New and Relapse TB Patients Registered	0-4Yrs	Male	2
Jan to Mar 2021	Sheema District	Bugongi HC III	106a - TB08. New and Relapse TB Patients Registered	5-14Yrs	Female	2
Jan to Mar 2021	Sheema District	Bugongi HC III	106a - TB08. New and Relapse TB Patients Registered	5-14Yrs	Male
Jan to Mar 2021	Sheema District	Bugongi HC III	106a - TB08. New and Relapse TB Patients Registered	5-14Yrs	Female
Jan to Mar 2021	Sheema District	Bugongi HC III	106a - TB08. New and Relapse TB Patients Registered	5-14Yrs	Male
Jan to Mar 2021	Sheema District	Bugongi HC III	106a - TB08. New and Relapse TB Patients Registered	15+ Yrs	Female
Jan to Mar 2021	Sheema District	Bugongi HC III	106a - TB08. New and Relapse TB Patients Registered	15+ Yrs	Male
Jan to Mar 2021	Sheema District	Bugongi HC III	106a - TB08. New and Relapse TB Patients Registered	15+ Yrs	Female
Jan to Mar 2021	Sheema District	Bugongi HC III	106a - TB08. New and Relapse TB Patients Registered	15+ Yrs	Male
Jan to Mar 2021	Sheema District	Bugongi HC III	106a - TB08. New and Relapse TB Patients Registered	15+ Yrs	Female
Jan to Mar 2021	Sheema District	Bugongi HC III	106a - TB08. New and Relapse TB Patients Registered	15+ Yrs	Male
Jan to Mar 2021	Sheema District	Bugongi HC III	106a - TB08. New and Relapse TB Patients Registered	15+ Yrs	Female
Jan to Mar 2021	Sheema District	Bugongi HC III	106a - TB08. New and Relapse TB Patients Registered	15+ Yrs	Male	1
Jan to Mar 2021	Sheema District	Bugongi HC III	106a - TB08. New and Relapse TB Patients Registered	15+ Yrs	Female	1
Jan to Mar 2021	Sheema District	Bugongi HC III	106a - TB08. New and Relapse TB Patients Registered	15+ Yrs	Male
Jan to Mar 2021	Sheema District	Bugongi HC III	106a - TB08. New and Relapse TB Patients Registered	15+ Yrs	Female
Jan to Mar 2021	Sheema District	Bugongi HC III	106a - TB08. New and Relapse TB Patients Registered	15+ Yrs	Male
Jan to Mar 2021	Sheema District	Bugongi HC III	106a - TB08. New and Relapse TB Patients Registered	15+ Yrs	Female
Jan to Mar 2021	Sheema District	Bugongi HC III	106a - TB08. New and Relapse TB Patients Registered	15+ Yrs	Male	1
Jan to Mar 2021	Sheema District	Bugongi HC III	106a - TB08. New and Relapse TB Patients Registered	15+ Yrs	Female	2
Jan to Mar 2021	Sheema District	Bugongi HC III	106a - TB08. New and Relapse TB Patients Registered	15+ Yrs	Male
Jan to Mar 2021	Ntungamo District	Bwongyera HC III	106a-HC31-Active on ART screened for TB at last visit in the quarter	0-4Yrs	Female
Jan to Mar 2021	Ntungamo District	Bwongyera HC III	106a-HC31-Active on ART screened for TB at last visit in the quarter	0-4Yrs	Male
Jan to Mar 2021	Ntungamo District	Bwongyera HC III	106a-HC31-Active on ART screened for TB at last visit in the quarter	0-4Yrs	Female	2
Jan to Mar 2021	Ntungamo District	Bwongyera HC III	106a-HC31-Active on ART screened for TB at last visit in the quarter	0-4Yrs	Male	2
Jan to Mar 2021	Ntungamo District	Bwongyera HC III	106a-HC31-Active on ART screened for TB at last visit in the quarter	5-14Yrs	Female	1
Jan to Mar 2021	Ntungamo District	Bwongyera HC III	106a-HC31-Active on ART screened for TB at last visit in the quarter	5-14Yrs	Male	2
Jan to Mar 2021	Ntungamo District	Bwongyera HC III	106a-HC31-Active on ART screened for TB at last visit in the quarter	5-14Yrs	Female	5
Jan to Mar 2021	Ntungamo District	Bwongyera HC III	106a-HC31-Active on ART screened for TB at last visit in the quarter	5-14Yrs	Male	1
Jan to Mar 2021	Ntungamo District	Bwongyera HC III	106a-HC31-Active on ART screened for TB at last visit in the quarter	15+ Yrs	Female	2
Jan to Mar 2021	Ntungamo District	Bwongyera HC III	106a-HC31-Active on ART screened for TB at last visit in the quarter	15+ Yrs	Male	1
Jan to Mar 2021	Ntungamo District	Bwongyera HC III	106a-HC31-Active on ART screened for TB at last visit in the quarter	15+ Yrs	Female	24
Jan to Mar 2021	Ntungamo District	Bwongyera HC III	106a-HC31-Active on ART screened for TB at last visit in the quarter	15+ Yrs	Male	1
Jan to Mar 2021	Ntungamo District	Bwongyera HC III	106a-HC31-Active on ART screened for TB at last visit in the quarter	15+ Yrs	Female	29
Jan to Mar 2021	Ntungamo District	Bwongyera HC III	106a-HC31-Active on ART screened for TB at last visit in the quarter	15+ Yrs	Male	4
Jan to Mar 2021	Ntungamo District	Bwongyera HC III	106a-HC31-Active on ART screened for TB at last visit in the quarter	15+ Yrs	Female	41
Jan to Mar 2021	Ntungamo District	Bwongyera HC III	106a-HC31-Active on ART screened for TB at last visit in the quarter	15+ Yrs	Male	9
Jan to Mar 2021	Ntungamo District	Bwongyera HC III	106a-HC31-Active on ART screened for TB at last visit in the quarter	15+ Yrs	Female	22
Jan to Mar 2021	Ntungamo District	Bwongyera HC III	106a-HC31-Active on ART screened for TB at last visit in the quarter	15+ Yrs	Male	19
Jan to Mar 2021	Ntungamo District	Bwongyera HC III	106a-HC31-Active on ART screened for TB at last visit in the quarter	15+ Yrs	Female	13
Jan to Mar 2021	Ntungamo District	Bwongyera HC III	106a-HC31-Active on ART screened for TB at last visit in the quarter	15+ Yrs	Male	10
Jan to Mar 2021	Ntungamo District	Bwongyera HC III	106a-HC31-Active on ART screened for TB at last visit in the quarter	15+ Yrs	Female	8
Jan to Mar 2021	Ntungamo District	Bwongyera HC III	106a-HC31-Active on ART screened for TB at last visit in the quarter	15+ Yrs	Male	3
Jan to Mar 2021	Ntungamo District	Bwongyera HC III	106a-HC31-Active on ART screened for TB at last visit in the quarter	15+ Yrs	Female	10
Jan to Mar 2021	Ntungamo District	Bwongyera HC III	106a-HC31-Active on ART screened for TB at last visit in the quarter	15+ Yrs	Male	17
Jan to Mar 2021	Ntungamo District	Bwongyera HC III	106a-HC32-Active on ART with presumptive TB during the quarter	0-4Yrs	Female
Jan to Mar 2021	Ntungamo District	Bwongyera HC III	106a-HC32-Active on ART with presumptive TB during the quarter	0-4Yrs	Male
Jan to Mar 2021	Ntungamo District	Bwongyera HC III	106a-HC32-Active on ART with presumptive TB during the quarter	0-4Yrs	Female
Jan to Mar 2021	Ntungamo District	Bwongyera HC III	106a-HC32-Active on ART with presumptive TB during the quarter	0-4Yrs	Male
Jan to Mar 2021	Ntungamo District	Bwongyera HC III	106a-HC32-Active on ART with presumptive TB during the quarter	5-14Yrs	Female
Jan to Mar 2021	Ntungamo District	Bwongyera HC III	106a-HC32-Active on ART with presumptive TB during the quarter	5-14Yrs	Male	1
Jan to Mar 2021	Ntungamo District	Bwongyera HC III	106a-HC32-Active on ART with presumptive TB during the quarter	5-14Yrs	Female
Jan to Mar 2021	Ntungamo District	Bwongyera HC III	106a-HC32-Active on ART with presumptive TB during the quarter	5-14Yrs	Male
Jan to Mar 2021	Ntungamo District	Bwongyera HC III	106a-HC32-Active on ART with presumptive TB during the quarter	15+ Yrs	Female
Jan to Mar 2021	Ntungamo District	Bwongyera HC III	106a-HC32-Active on ART with presumptive TB during the quarter	15+ Yrs	Male
Jan to Mar 2021	Ntungamo District	Bwongyera HC III	106a-HC32-Active on ART with presumptive TB during the quarter	15+ Yrs	Female
Jan to Mar 2021	Ntungamo District	Bwongyera HC III	106a-HC32-Active on ART with presumptive TB during the quarter	15+ Yrs	Female
Jan to Mar 2021	Ntungamo District	Bwongyera HC III	106a-HC32-Active on ART with presumptive TB during the quarter	15+ Yrs	Male
Jan to Mar 2021	Ntungamo District	Bwongyera HC III	106a-HC32-Active on ART with presumptive TB during the quarter	15+ Yrs	Female
Jan to Mar 2021	Ntungamo District	Bwongyera HC III	106a-HC32-Active on ART with presumptive TB during the quarter	15+ Yrs	Male
Jan to Mar 2021	Ntungamo District	Bwongyera HC III	106a-HC32-Active on ART with presumptive TB during the quarter	15+ Yrs	Female	2
Jan to Mar 2021	Ntungamo District	Bwongyera HC III	106a-HC32-Active on ART with presumptive TB during the quarter	15+ Yrs	Male	1
Jan to Mar 2021	Ntungamo District	Bwongyera HC III	106a-HC32-Active on ART with presumptive TB during the quarter	15+ Yrs	Female
Jan to Mar 2021	Ntungamo District	Bwongyera HC III	106a-HC32-Active on ART with presumptive TB during the quarter	15+ Yrs	Male	2
Jan to Mar 2021	Ntungamo District	Bwongyera HC III	106a-HC32-Active on ART with presumptive TB during the quarter	15+ Yrs	Female	3
Jan to Mar 2021	Ntungamo District	Bwongyera HC III	106a-HC32-Active on ART with presumptive TB during the quarter	15+ Yrs	Male
Jan to Mar 2021	Ntungamo District	Bwongyera HC III	106a - TB08. New and Relapse TB Patients Registered	0-4Yrs	Female
Jan to Mar 2021	Ntungamo District	Bwongyera HC III	106a - TB08. New and Relapse TB Patients Registered	0-4Yrs	Male
Jan to Mar 2021	Ntungamo District	Bwongyera HC III	106a - TB08. New and Relapse TB Patients Registered	0-4Yrs	Female
Jan to Mar 2021	Ntungamo District	Bwongyera HC III	106a - TB08. New and Relapse TB Patients Registered	0-4Yrs	Male	1
Jan to Mar 2021	Ntungamo District	Bwongyera HC III	106a - TB08. New and Relapse TB Patients Registered	5-14Yrs	Female
Jan to Mar 2021	Ntungamo District	Bwongyera HC III	106a - TB08. New and Relapse TB Patients Registered	5-14Yrs	Male	1
Jan to Mar 2021	Ntungamo District	Bwongyera HC III	106a - TB08. New and Relapse TB Patients Registered	5-14Yrs	Female	1
Jan to Mar 2021	Ntungamo District	Bwongyera HC III	106a - TB08. New and Relapse TB Patients Registered	5-14Yrs	Male	1
Jan to Mar 2021	Ntungamo District	Bwongyera HC III	106a - TB08. New and Relapse TB Patients Registered	15+ Yrs	Female	1
Jan to Mar 2021	Ntungamo District	Bwongyera HC III	106a - TB08. New and Relapse TB Patients Registered	15+ Yrs	Male
Jan to Mar 2021	Ntungamo District	Bwongyera HC III	106a - TB08. New and Relapse TB Patients Registered	15+ Yrs	Female
Jan to Mar 2021	Ntungamo District	Bwongyera HC III	106a - TB08. New and Relapse TB Patients Registered	15+ Yrs	Male
Jan to Mar 2021	Ntungamo District	Bwongyera HC III	106a - TB08. New and Relapse TB Patients Registered	15+ Yrs	Female
Jan to Mar 2021	Ntungamo District	Bwongyera HC III	106a - TB08. New and Relapse TB Patients Registered	15+ Yrs	Male
Jan to Mar 2021	Ntungamo District	Bwongyera HC III	106a - TB08. New and Relapse TB Patients Registered	15+ Yrs	Female	1
Jan to Mar 2021	Ntungamo District	Bwongyera HC III	106a - TB08. New and Relapse TB Patients Registered	15+ Yrs	Male	1
Jan to Mar 2021	Ntungamo District	Bwongyera HC III	106a - TB08. New and Relapse TB Patients Registered	15+ Yrs	Female	2
Jan to Mar 2021	Ntungamo District	Bwongyera HC III	106a - TB08. New and Relapse TB Patients Registered	15+ Yrs	Male	1
Jan to Mar 2021	Ntungamo District	Bwongyera HC III	106a - TB08. New and Relapse TB Patients Registered	15+ Yrs	Female
Jan to Mar 2021	Ntungamo District	Bwongyera HC III	106a - TB08. New and Relapse TB Patients Registered	15+ Yrs	Male
Jan to Mar 2021	Ntungamo District	Bwongyera HC III	106a - TB08. New and Relapse TB Patients Registered	15+ Yrs	Female
Jan to Mar 2021	Ntungamo District	Bwongyera HC III	106a - TB08. New and Relapse TB Patients Registered	15+ Yrs	Male
Jan to Mar 2021	Ntungamo District	Bwongyera HC III	106a - TB08. New and Relapse TB Patients Registered	15+ Yrs	Female
Jan to Mar 2021	Ntungamo District	Bwongyera HC III	106a - TB08. New and Relapse TB Patients Registered	15+ Yrs	Male	3
Jan to Mar 2021	Sheema District	Kabwohe HC IV	106a-HC31-Active on ART screened for TB at last visit in the quarter	0-4Yrs	Female	1
Jan to Mar 2021	Sheema District	Kabwohe HC IV	106a-HC31-Active on ART screened for TB at last visit in the quarter	0-4Yrs	Male	2
Jan to Mar 2021	Sheema District	Kabwohe HC IV	106a-HC31-Active on ART screened for TB at last visit in the quarter	0-4Yrs	Female	7
Jan to Mar 2021	Sheema District	Kabwohe HC IV	106a-HC31-Active on ART screened for TB at last visit in the quarter	0-4Yrs	Male	7
Jan to Mar 2021	Sheema District	Kabwohe HC IV	106a-HC31-Active on ART screened for TB at last visit in the quarter	5-14Yrs	Female	27
Jan to Mar 2021	Sheema District	Kabwohe HC IV	106a-HC31-Active on ART screened for TB at last visit in the quarter	5-14Yrs	Male	23
Jan to Mar 2021	Sheema District	Kabwohe HC IV	106a-HC31-Active on ART screened for TB at last visit in the quarter	5-14Yrs	Female	20
Jan to Mar 2021	Sheema District	Kabwohe HC IV	106a-HC31-Active on ART screened for TB at last visit in the quarter	5-14Yrs	Male	20
Jan to Mar 2021	Sheema District	Kabwohe HC IV	106a-HC31-Active on ART screened for TB at last visit in the quarter	15+ Yrs	Female	35
Jan to Mar 2021	Sheema District	Kabwohe HC IV	106a-HC31-Active on ART screened for TB at last visit in the quarter	15+ Yrs	Male	10
Jan to Mar 2021	Sheema District	Kabwohe HC IV	106a-HC31-Active on ART screened for TB at last visit in the quarter	15+ Yrs	Female	150
Jan to Mar 2021	Sheema District	Kabwohe HC IV	106a-HC31-Active on ART screened for TB at last visit in the quarter	15+ Yrs	Male	21
Jan to Mar 2021	Sheema District	Kabwohe HC IV	106a-HC31-Active on ART screened for TB at last visit in the quarter	15+ Yrs	Female	306
Jan to Mar 2021	Sheema District	Kabwohe HC IV	106a-HC31-Active on ART screened for TB at last visit in the quarter	15+ Yrs	Male	72
Jan to Mar 2021	Sheema District	Kabwohe HC IV	106a-HC31-Active on ART screened for TB at last visit in the quarter	15+ Yrs	Female	275
Jan to Mar 2021	Sheema District	Kabwohe HC IV	106a-HC31-Active on ART screened for TB at last visit in the quarter	15+ Yrs	Male	103
Jan to Mar 2021	Sheema District	Kabwohe HC IV	106a-HC31-Active on ART screened for TB at last visit in the quarter	15+ Yrs	Female	238
Jan to Mar 2021	Sheema District	Kabwohe HC IV	106a-HC31-Active on ART screened for TB at last visit in the quarter	15+ Yrs	Male	125
Jan to Mar 2021	Sheema District	Kabwohe HC IV	106a-HC31-Active on ART screened for TB at last visit in the quarter	15+ Yrs	Female	138
Jan to Mar 2021	Sheema District	Kabwohe HC IV	106a-HC31-Active on ART screened for TB at last visit in the quarter	15+ Yrs	Male	127
Jan to Mar 2021	Sheema District	Kabwohe HC IV	106a-HC31-Active on ART screened for TB at last visit in the quarter	15+ Yrs	Female	93
Jan to Mar 2021	Sheema District	Kabwohe HC IV	106a-HC31-Active on ART screened for TB at last visit in the quarter	15+ Yrs	Male	90
Jan to Mar 2021	Sheema District	Kabwohe HC IV	106a-HC31-Active on ART screened for TB at last visit in the quarter	15+ Yrs	Female	118
Jan to Mar 2021	Sheema District	Kabwohe HC IV	106a-HC31-Active on ART screened for TB at last visit in the quarter	15+ Yrs	Male	146
Jan to Mar 2021	Sheema District	Kabwohe HC IV	106a-HC32-Active on ART with presumptive TB during the quarter	0-4Yrs	Female
Jan to Mar 2021	Sheema District	Kabwohe HC IV	106a-HC32-Active on ART with presumptive TB during the quarter	0-4Yrs	Male	1
Jan to Mar 2021	Sheema District	Kabwohe HC IV	106a-HC32-Active on ART with presumptive TB during the quarter	0-4Yrs	Female	1
Jan to Mar 2021	Sheema District	Kabwohe HC IV	106a-HC32-Active on ART with presumptive TB during the quarter	0-4Yrs	Male	3
Jan to Mar 2021	Sheema District	Kabwohe HC IV	106a-HC32-Active on ART with presumptive TB during the quarter	5-14Yrs	Female	4
Jan to Mar 2021	Sheema District	Kabwohe HC IV	106a-HC32-Active on ART with presumptive TB during the quarter	5-14Yrs	Male	3
Jan to Mar 2021	Sheema District	Kabwohe HC IV	106a-HC32-Active on ART with presumptive TB during the quarter	5-14Yrs	Female	3
Jan to Mar 2021	Sheema District	Kabwohe HC IV	106a-HC32-Active on ART with presumptive TB during the quarter	5-14Yrs	Male	5
Jan to Mar 2021	Sheema District	Kabwohe HC IV	106a-HC32-Active on ART with presumptive TB during the quarter	15+ Yrs	Female	6
Jan to Mar 2021	Sheema District	Kabwohe HC IV	106a-HC32-Active on ART with presumptive TB during the quarter	15+ Yrs	Male	1
Jan to Mar 2021	Sheema District	Kabwohe HC IV	106a-HC32-Active on ART with presumptive TB during the quarter	15+ Yrs	Female	11
Jan to Mar 2021	Sheema District	Kabwohe HC IV	106a-HC32-Active on ART with presumptive TB during the quarter	15+ Yrs	Male	1
Jan to Mar 2021	Sheema District	Kabwohe HC IV	106a-HC32-Active on ART with presumptive TB during the quarter	15+ Yrs	Female	21
Jan to Mar 2021	Sheema District	Kabwohe HC IV	106a-HC32-Active on ART with presumptive TB during the quarter	15+ Yrs	Male	1
Jan to Mar 2021	Sheema District	Kabwohe HC IV	106a-HC32-Active on ART with presumptive TB during the quarter	15+ Yrs	Female	16
Jan to Mar 2021	Sheema District	Kabwohe HC IV	106a-HC32-Active on ART with presumptive TB during the quarter	15+ Yrs	Male	3
Jan to Mar 2021	Sheema District	Kabwohe HC IV	106a-HC32-Active on ART with presumptive TB during the quarter	15+ Yrs	Female	5
Jan to Mar 2021	Sheema District	Kabwohe HC IV	106a-HC32-Active on ART with presumptive TB during the quarter	15+ Yrs	Male	9
Jan to Mar 2021	Sheema District	Kabwohe HC IV	106a-HC32-Active on ART with presumptive TB during the quarter	15+ Yrs	Female	2
Jan to Mar 2021	Sheema District	Kabwohe HC IV	106a-HC32-Active on ART with presumptive TB during the quarter	15+ Yrs	Male	2
Jan to Mar 2021	Sheema District	Kabwohe HC IV	106a-HC32-Active on ART with presumptive TB during the quarter	15+ Yrs	Female	3
Jan to Mar 2021	Sheema District	Kabwohe HC IV	106a-HC32-Active on ART with presumptive TB during the quarter	15+ Yrs	Male	5
Jan to Mar 2021	Sheema District	Kabwohe HC IV	106a-HC32-Active on ART with presumptive TB during the quarter	15+ Yrs	Female	6
Jan to Mar 2021	Sheema District	Kabwohe HC IV	106a-HC32-Active on ART with presumptive TB during the quarter	15+ Yrs	Male	7
Jan to Mar 2021	Sheema District	Kabwohe HC IV	106a - TB08. New and Relapse TB Patients Registered	0-4Yrs	Female	1
Jan to Mar 2021	Sheema District	Kabwohe HC IV	106a - TB08. New and Relapse TB Patients Registered	0-4Yrs	Male	1
Jan to Mar 2021	Sheema District	Kabwohe HC IV	106a - TB08. New and Relapse TB Patients Registered	0-4Yrs	Female
Jan to Mar 2021	Sheema District	Kabwohe HC IV	106a - TB08. New and Relapse TB Patients Registered	0-4Yrs	Male	2
Jan to Mar 2021	Sheema District	Kabwohe HC IV	106a - TB08. New and Relapse TB Patients Registered	5-14Yrs	Female	1
Jan to Mar 2021	Sheema District	Kabwohe HC IV	106a - TB08. New and Relapse TB Patients Registered	5-14Yrs	Male	1
Jan to Mar 2021	Sheema District	Kabwohe HC IV	106a - TB08. New and Relapse TB Patients Registered	5-14Yrs	Female
Jan to Mar 2021	Sheema District	Kabwohe HC IV	106a - TB08. New and Relapse TB Patients Registered	5-14Yrs	Male
Jan to Mar 2021	Sheema District	Kabwohe HC IV	106a - TB08. New and Relapse TB Patients Registered	15+ Yrs	Female
Jan to Mar 2021	Sheema District	Kabwohe HC IV	106a - TB08. New and Relapse TB Patients Registered	15+ Yrs	Male
Jan to Mar 2021	Sheema District	Kabwohe HC IV	106a - TB08. New and Relapse TB Patients Registered	15+ Yrs	Female
Jan to Mar 2021	Sheema District	Kabwohe HC IV	106a - TB08. New and Relapse TB Patients Registered	15+ Yrs	Male	1
Jan to Mar 2021	Sheema District	Kabwohe HC IV	106a - TB08. New and Relapse TB Patients Registered	15+ Yrs	Female	1
Jan to Mar 2021	Sheema District	Kabwohe HC IV	106a - TB08. New and Relapse TB Patients Registered	15+ Yrs	Male
Jan to Mar 2021	Sheema District	Kabwohe HC IV	106a - TB08. New and Relapse TB Patients Registered	15+ Yrs	Female
Jan to Mar 2021	Sheema District	Kabwohe HC IV	106a - TB08. New and Relapse TB Patients Registered	15+ Yrs	Male	3
Jan to Mar 2021	Sheema District	Kabwohe HC IV	106a - TB08. New and Relapse TB Patients Registered	15+ Yrs	Female
Jan to Mar 2021	Sheema District	Kabwohe HC IV	106a - TB08. New and Relapse TB Patients Registered	15+ Yrs	Male	2
Jan to Mar 2021	Sheema District	Kabwohe HC IV	106a - TB08. New and Relapse TB Patients Registered	15+ Yrs	Female	1
Jan to Mar 2021	Sheema District	Kabwohe HC IV	106a - TB08. New and Relapse TB Patients Registered	15+ Yrs	Male	2
Jan to Mar 2021	Sheema District	Kabwohe HC IV	106a - TB08. New and Relapse TB Patients Registered	15+ Yrs	Female	1
Jan to Mar 2021	Sheema District	Kabwohe HC IV	106a - TB08. New and Relapse TB Patients Registered	15+ Yrs	Male	2
Jan to Mar 2021	Sheema District	Kabwohe HC IV	106a - TB08. New and Relapse TB Patients Registered	15+ Yrs	Female
Jan to Mar 2021	Sheema District	Kabwohe HC IV	106a - TB08. New and Relapse TB Patients Registered	15+ Yrs	Male	3
Jan to Mar 2021	Sheema District	Kigarama (Kigarama) HC III	106a-HC31-Active on ART screened for TB at last visit in the quarter	0-4Yrs	Female
Jan to Mar 2021	Sheema District	Kigarama (Kigarama) HC III	106a-HC31-Active on ART screened for TB at last visit in the quarter	0-4Yrs	Male	1
Jan to Mar 2021	Sheema District	Kigarama (Kigarama) HC III	106a-HC31-Active on ART screened for TB at last visit in the quarter	0-4Yrs	Female	1
Jan to Mar 2021	Sheema District	Kigarama (Kigarama) HC III	106a-HC31-Active on ART screened for TB at last visit in the quarter	0-4Yrs	Male	3
Jan to Mar 2021	Sheema District	Kigarama (Kigarama) HC III	106a-HC31-Active on ART screened for TB at last visit in the quarter	5-14Yrs	Female	6
Jan to Mar 2021	Sheema District	Kigarama (Kigarama) HC III	106a-HC31-Active on ART screened for TB at last visit in the quarter	5-14Yrs	Male	3
Jan to Mar 2021	Sheema District	Kigarama (Kigarama) HC III	106a-HC31-Active on ART screened for TB at last visit in the quarter	5-14Yrs	Female	5
Jan to Mar 2021	Sheema District	Kigarama (Kigarama) HC III	106a-HC31-Active on ART screened for TB at last visit in the quarter	5-14Yrs	Male	1
Jan to Mar 2021	Sheema District	Kigarama (Kigarama) HC III	106a-HC31-Active on ART screened for TB at last visit in the quarter	15+ Yrs	Female	12
Jan to Mar 2021	Sheema District	Kigarama (Kigarama) HC III	106a-HC31-Active on ART screened for TB at last visit in the quarter	15+ Yrs	Male	3
Jan to Mar 2021	Sheema District	Kigarama (Kigarama) HC III	106a-HC31-Active on ART screened for TB at last visit in the quarter	15+ Yrs	Female	61
Jan to Mar 2021	Sheema District	Kigarama (Kigarama) HC III	106a-HC31-Active on ART screened for TB at last visit in the quarter	15+ Yrs	Male	12
Jan to Mar 2021	Sheema District	Kigarama (Kigarama) HC III	106a-HC31-Active on ART screened for TB at last visit in the quarter	15+ Yrs	Female	98
Jan to Mar 2021	Sheema District	Kigarama (Kigarama) HC III	106a-HC31-Active on ART screened for TB at last visit in the quarter	15+ Yrs	Male	33
Jan to Mar 2021	Sheema District	Kigarama (Kigarama) HC III	106a-HC31-Active on ART screened for TB at last visit in the quarter	15+ Yrs	Female	91
Jan to Mar 2021	Sheema District	Kigarama (Kigarama) HC III	106a-HC31-Active on ART screened for TB at last visit in the quarter	15+ Yrs	Male	40
Jan to Mar 2021	Sheema District	Kigarama (Kigarama) HC III	106a-HC31-Active on ART screened for TB at last visit in the quarter	15+ Yrs	Female	61
Jan to Mar 2021	Sheema District	Kigarama (Kigarama) HC III	106a-HC31-Active on ART screened for TB at last visit in the quarter	15+ Yrs	Male	40
Jan to Mar 2021	Sheema District	Kigarama (Kigarama) HC III	106a-HC31-Active on ART screened for TB at last visit in the quarter	15+ Yrs	Female	45
Jan to Mar 2021	Sheema District	Kigarama (Kigarama) HC III	106a-HC31-Active on ART screened for TB at last visit in the quarter	15+ Yrs	Male	37
Jan to Mar 2021	Sheema District	Kigarama (Kigarama) HC III	106a-HC31-Active on ART screened for TB at last visit in the quarter	15+ Yrs	Female	28
Jan to Mar 2021	Sheema District	Kigarama (Kigarama) HC III	106a-HC31-Active on ART screened for TB at last visit in the quarter	15+ Yrs	Male	36
Jan to Mar 2021	Sheema District	Kigarama (Kigarama) HC III	106a-HC31-Active on ART screened for TB at last visit in the quarter	15+ Yrs	Female	50
Jan to Mar 2021	Sheema District	Kigarama (Kigarama) HC III	106a-HC31-Active on ART screened for TB at last visit in the quarter	15+ Yrs	Male	36
Jan to Mar 2021	Sheema District	Kigarama (Kigarama) HC III	106a-HC32-Active on ART with presumptive TB during the quarter	0-4Yrs	Female
Jan to Mar 2021	Sheema District	Kigarama (Kigarama) HC III	106a-HC32-Active on ART with presumptive TB during the quarter	0-4Yrs	Male
Jan to Mar 2021	Sheema District	Kigarama (Kigarama) HC III	106a-HC32-Active on ART with presumptive TB during the quarter	0-4Yrs	Female
Jan to Mar 2021	Sheema District	Kigarama (Kigarama) HC III	106a-HC32-Active on ART with presumptive TB during the quarter	0-4Yrs	Male
Jan to Mar 2021	Sheema District	Kigarama (Kigarama) HC III	106a-HC32-Active on ART with presumptive TB during the quarter	5-14Yrs	Female
Jan to Mar 2021	Sheema District	Kigarama (Kigarama) HC III	106a-HC32-Active on ART with presumptive TB during the quarter	5-14Yrs	Male
Jan to Mar 2021	Sheema District	Kigarama (Kigarama) HC III	106a-HC32-Active on ART with presumptive TB during the quarter	5-14Yrs	Female
Jan to Mar 2021	Sheema District	Kigarama (Kigarama) HC III	106a-HC32-Active on ART with presumptive TB during the quarter	5-14Yrs	Male
Jan to Mar 2021	Sheema District	Kigarama (Kigarama) HC III	106a-HC32-Active on ART with presumptive TB during the quarter	15+ Yrs	Female
Jan to Mar 2021	Sheema District	Kigarama (Kigarama) HC III	106a-HC32-Active on ART with presumptive TB during the quarter	15+ Yrs	Male
Jan to Mar 2021	Sheema District	Kigarama (Kigarama) HC III	106a-HC32-Active on ART with presumptive TB during the quarter	15+ Yrs	Female
Jan to Mar 2021	Sheema District	Kigarama (Kigarama) HC III	106a-HC32-Active on ART with presumptive TB during the quarter	15+ Yrs	Female
Jan to Mar 2021	Sheema District	Kigarama (Kigarama) HC III	106a-HC32-Active on ART with presumptive TB during the quarter	15+ Yrs	Male
Jan to Mar 2021	Sheema District	Kigarama (Kigarama) HC III	106a-HC32-Active on ART with presumptive TB during the quarter	15+ Yrs	Female
Jan to Mar 2021	Sheema District	Kigarama (Kigarama) HC III	106a-HC32-Active on ART with presumptive TB during the quarter	15+ Yrs	Male
Jan to Mar 2021	Sheema District	Kigarama (Kigarama) HC III	106a-HC32-Active on ART with presumptive TB during the quarter	15+ Yrs	Female
Jan to Mar 2021	Sheema District	Kigarama (Kigarama) HC III	106a-HC32-Active on ART with presumptive TB during the quarter	15+ Yrs	Male
Jan to Mar 2021	Sheema District	Kigarama (Kigarama) HC III	106a-HC32-Active on ART with presumptive TB during the quarter	15+ Yrs	Female
Jan to Mar 2021	Sheema District	Kigarama (Kigarama) HC III	106a-HC32-Active on ART with presumptive TB during the quarter	15+ Yrs	Male
Jan to Mar 2021	Sheema District	Kigarama (Kigarama) HC III	106a-HC32-Active on ART with presumptive TB during the quarter	15+ Yrs	Female
Jan to Mar 2021	Sheema District	Kigarama (Kigarama) HC III	106a-HC32-Active on ART with presumptive TB during the quarter	15+ Yrs	Male
Jan to Mar 2021	Sheema District	Kigarama (Kigarama) HC III	106a - TB08. New and Relapse TB Patients Registered	0-4Yrs	Female
Jan to Mar 2021	Sheema District	Kigarama (Kigarama) HC III	106a - TB08. New and Relapse TB Patients Registered	0-4Yrs	Male
Jan to Mar 2021	Sheema District	Kigarama (Kigarama) HC III	106a - TB08. New and Relapse TB Patients Registered	0-4Yrs	Female
Jan to Mar 2021	Sheema District	Kigarama (Kigarama) HC III	106a - TB08. New and Relapse TB Patients Registered	0-4Yrs	Male
Jan to Mar 2021	Sheema District	Kigarama (Kigarama) HC III	106a - TB08. New and Relapse TB Patients Registered	5-14Yrs	Female	1
Jan to Mar 2021	Sheema District	Kigarama (Kigarama) HC III	106a - TB08. New and Relapse TB Patients Registered	5-14Yrs	Male
Jan to Mar 2021	Sheema District	Kigarama (Kigarama) HC III	106a - TB08. New and Relapse TB Patients Registered	5-14Yrs	Female
Jan to Mar 2021	Sheema District	Kigarama (Kigarama) HC III	106a - TB08. New and Relapse TB Patients Registered	5-14Yrs	Male
Jan to Mar 2021	Sheema District	Kigarama (Kigarama) HC III	106a - TB08. New and Relapse TB Patients Registered	15+ Yrs	Female
Jan to Mar 2021	Sheema District	Kigarama (Kigarama) HC III	106a - TB08. New and Relapse TB Patients Registered	15+ Yrs	Male	1
Jan to Mar 2021	Sheema District	Kigarama (Kigarama) HC III	106a - TB08. New and Relapse TB Patients Registered	15+ Yrs	Female
Jan to Mar 2021	Sheema District	Kigarama (Kigarama) HC III	106a - TB08. New and Relapse TB Patients Registered	15+ Yrs	Male
Jan to Mar 2021	Sheema District	Kigarama (Kigarama) HC III	106a - TB08. New and Relapse TB Patients Registered	15+ Yrs	Female
Jan to Mar 2021	Sheema District	Kigarama (Kigarama) HC III	106a - TB08. New and Relapse TB Patients Registered	15+ Yrs	Male	1
Jan to Mar 2021	Sheema District	Kigarama (Kigarama) HC III	106a - TB08. New and Relapse TB Patients Registered	15+ Yrs	Female	2
Jan to Mar 2021	Sheema District	Kigarama (Kigarama) HC III	106a - TB08. New and Relapse TB Patients Registered	15+ Yrs	Male
Jan to Mar 2021	Sheema District	Kigarama (Kigarama) HC III	106a - TB08. New and Relapse TB Patients Registered	15+ Yrs	Female
Jan to Mar 2021	Sheema District	Kigarama (Kigarama) HC III	106a - TB08. New and Relapse TB Patients Registered	15+ Yrs	Male
Jan to Mar 2021	Sheema District	Kigarama (Kigarama) HC III	106a - TB08. New and Relapse TB Patients Registered	15+ Yrs	Female	2
Jan to Mar 2021	Sheema District	Kigarama (Kigarama) HC III	106a - TB08. New and Relapse TB Patients Registered	15+ Yrs	Male
Jan to Mar 2021	Sheema District	Kigarama (Kigarama) HC III	106a - TB08. New and Relapse TB Patients Registered	15+ Yrs	Female
Jan to Mar 2021	Sheema District	Kigarama (Kigarama) HC III	106a - TB08. New and Relapse TB Patients Registered	15+ Yrs	Male	1
Jan to Mar 2021	Sheema District	Kigarama (Kigarama) HC III	106a - TB08. New and Relapse TB Patients Registered	15+ Yrs	Female	1
Jan to Mar 2021	Sheema District	Kigarama (Kigarama) HC III	106a - TB08. New and Relapse TB Patients Registered	15+ Yrs	Male	3
Jan to Mar 2021	Rwampara District	Kinoni HC IV	106a-HC31-Active on ART screened for TB at last visit in the quarter	0-4Yrs	Female
Jan to Mar 2021	Rwampara District	Kinoni HC IV	106a-HC31-Active on ART screened for TB at last visit in the quarter	0-4Yrs	Male	1
Jan to Mar 2021	Rwampara District	Kinoni HC IV	106a-HC31-Active on ART screened for TB at last visit in the quarter	0-4Yrs	Female	5
Jan to Mar 2021	Rwampara District	Kinoni HC IV	106a-HC31-Active on ART screened for TB at last visit in the quarter	0-4Yrs	Male	4
Jan to Mar 2021	Rwampara District	Kinoni HC IV	106a-HC31-Active on ART screened for TB at last visit in the quarter	5-14Yrs	Female	14
Jan to Mar 2021	Rwampara District	Kinoni HC IV	106a-HC31-Active on ART screened for TB at last visit in the quarter	5-14Yrs	Male	9
Jan to Mar 2021	Rwampara District	Kinoni HC IV	106a-HC31-Active on ART screened for TB at last visit in the quarter	5-14Yrs	Female	21
Jan to Mar 2021	Rwampara District	Kinoni HC IV	106a-HC31-Active on ART screened for TB at last visit in the quarter	5-14Yrs	Male	13
Jan to Mar 2021	Rwampara District	Kinoni HC IV	106a-HC31-Active on ART screened for TB at last visit in the quarter	15+ Yrs	Female	22
Jan to Mar 2021	Rwampara District	Kinoni HC IV	106a-HC31-Active on ART screened for TB at last visit in the quarter	15+ Yrs	Male	5
Jan to Mar 2021	Rwampara District	Kinoni HC IV	106a-HC31-Active on ART screened for TB at last visit in the quarter	15+ Yrs	Female	83
Jan to Mar 2021	Rwampara District	Kinoni HC IV	106a-HC31-Active on ART screened for TB at last visit in the quarter	15+ Yrs	Male	14
Jan to Mar 2021	Rwampara District	Kinoni HC IV	106a-HC31-Active on ART screened for TB at last visit in the quarter	15+ Yrs	Female	193
Jan to Mar 2021	Rwampara District	Kinoni HC IV	106a-HC31-Active on ART screened for TB at last visit in the quarter	15+ Yrs	Male	53
Jan to Mar 2021	Rwampara District	Kinoni HC IV	106a-HC31-Active on ART screened for TB at last visit in the quarter	15+ Yrs	Female	194
Jan to Mar 2021	Rwampara District	Kinoni HC IV	106a-HC31-Active on ART screened for TB at last visit in the quarter	15+ Yrs	Male	96
Jan to Mar 2021	Rwampara District	Kinoni HC IV	106a-HC31-Active on ART screened for TB at last visit in the quarter	15+ Yrs	Female	106
Jan to Mar 2021	Rwampara District	Kinoni HC IV	106a-HC31-Active on ART screened for TB at last visit in the quarter	15+ Yrs	Male	73
Jan to Mar 2021	Rwampara District	Kinoni HC IV	106a-HC31-Active on ART screened for TB at last visit in the quarter	15+ Yrs	Female	73
Jan to Mar 2021	Rwampara District	Kinoni HC IV	106a-HC31-Active on ART screened for TB at last visit in the quarter	15+ Yrs	Male	72
Jan to Mar 2021	Rwampara District	Kinoni HC IV	106a-HC31-Active on ART screened for TB at last visit in the quarter	15+ Yrs	Female	51
Jan to Mar 2021	Rwampara District	Kinoni HC IV	106a-HC31-Active on ART screened for TB at last visit in the quarter	15+ Yrs	Male	47
Jan to Mar 2021	Rwampara District	Kinoni HC IV	106a-HC31-Active on ART screened for TB at last visit in the quarter	15+ Yrs	Female	73
Jan to Mar 2021	Rwampara District	Kinoni HC IV	106a-HC31-Active on ART screened for TB at last visit in the quarter	15+ Yrs	Male	71
Jan to Mar 2021	Rwampara District	Kinoni HC IV	106a-HC32-Active on ART with presumptive TB during the quarter	0-4Yrs	Female
Jan to Mar 2021	Rwampara District	Kinoni HC IV	106a-HC32-Active on ART with presumptive TB during the quarter	0-4Yrs	Male	1
Jan to Mar 2021	Rwampara District	Kinoni HC IV	106a-HC32-Active on ART with presumptive TB during the quarter	0-4Yrs	Female	4
Jan to Mar 2021	Rwampara District	Kinoni HC IV	106a-HC32-Active on ART with presumptive TB during the quarter	0-4Yrs	Male	1
Jan to Mar 2021	Rwampara District	Kinoni HC IV	106a-HC32-Active on ART with presumptive TB during the quarter	5-14Yrs	Female
Jan to Mar 2021	Rwampara District	Kinoni HC IV	106a-HC32-Active on ART with presumptive TB during the quarter	5-14Yrs	Male
Jan to Mar 2021	Rwampara District	Kinoni HC IV	106a-HC32-Active on ART with presumptive TB during the quarter	5-14Yrs	Female	4
Jan to Mar 2021	Rwampara District	Kinoni HC IV	106a-HC32-Active on ART with presumptive TB during the quarter	5-14Yrs	Male	2
Jan to Mar 2021	Rwampara District	Kinoni HC IV	106a-HC32-Active on ART with presumptive TB during the quarter	15+ Yrs	Female	1
Jan to Mar 2021	Rwampara District	Kinoni HC IV	106a-HC32-Active on ART with presumptive TB during the quarter	15+ Yrs	Male
Jan to Mar 2021	Rwampara District	Kinoni HC IV	106a-HC32-Active on ART with presumptive TB during the quarter	15+ Yrs	Female	4
Jan to Mar 2021	Rwampara District	Kinoni HC IV	106a-HC32-Active on ART with presumptive TB during the quarter	15+ Yrs	Female	6
Jan to Mar 2021	Rwampara District	Kinoni HC IV	106a-HC32-Active on ART with presumptive TB during the quarter	15+ Yrs	Male	3
Jan to Mar 2021	Rwampara District	Kinoni HC IV	106a-HC32-Active on ART with presumptive TB during the quarter	15+ Yrs	Female	4
Jan to Mar 2021	Rwampara District	Kinoni HC IV	106a-HC32-Active on ART with presumptive TB during the quarter	15+ Yrs	Male	4
Jan to Mar 2021	Rwampara District	Kinoni HC IV	106a-HC32-Active on ART with presumptive TB during the quarter	15+ Yrs	Female	8
Jan to Mar 2021	Rwampara District	Kinoni HC IV	106a-HC32-Active on ART with presumptive TB during the quarter	15+ Yrs	Male	5
Jan to Mar 2021	Rwampara District	Kinoni HC IV	106a-HC32-Active on ART with presumptive TB during the quarter	15+ Yrs	Female	4
Jan to Mar 2021	Rwampara District	Kinoni HC IV	106a-HC32-Active on ART with presumptive TB during the quarter	15+ Yrs	Male	3
Jan to Mar 2021	Rwampara District	Kinoni HC IV	106a-HC32-Active on ART with presumptive TB during the quarter	15+ Yrs	Female	3
Jan to Mar 2021	Rwampara District	Kinoni HC IV	106a-HC32-Active on ART with presumptive TB during the quarter	15+ Yrs	Male	4
Jan to Mar 2021	Rwampara District	Kinoni HC IV	106a-HC32-Active on ART with presumptive TB during the quarter	15+ Yrs	Female	7
Jan to Mar 2021	Rwampara District	Kinoni HC IV	106a-HC32-Active on ART with presumptive TB during the quarter	15+ Yrs	Male	9
Jan to Mar 2021	Rwampara District	Kinoni HC IV	106a - TB08. New and Relapse TB Patients Registered	0-4Yrs	Female	2
Jan to Mar 2021	Rwampara District	Kinoni HC IV	106a - TB08. New and Relapse TB Patients Registered	0-4Yrs	Male	2
Jan to Mar 2021	Rwampara District	Kinoni HC IV	106a - TB08. New and Relapse TB Patients Registered	0-4Yrs	Female	4
Jan to Mar 2021	Rwampara District	Kinoni HC IV	106a - TB08. New and Relapse TB Patients Registered	0-4Yrs	Male	4
Jan to Mar 2021	Rwampara District	Kinoni HC IV	106a - TB08. New and Relapse TB Patients Registered	5-14Yrs	Female	1
Jan to Mar 2021	Rwampara District	Kinoni HC IV	106a - TB08. New and Relapse TB Patients Registered	5-14Yrs	Male	2
Jan to Mar 2021	Rwampara District	Kinoni HC IV	106a - TB08. New and Relapse TB Patients Registered	5-14Yrs	Female
Jan to Mar 2021	Rwampara District	Kinoni HC IV	106a - TB08. New and Relapse TB Patients Registered	5-14Yrs	Male	2
Jan to Mar 2021	Rwampara District	Kinoni HC IV	106a - TB08. New and Relapse TB Patients Registered	15+ Yrs	Female
Jan to Mar 2021	Rwampara District	Kinoni HC IV	106a - TB08. New and Relapse TB Patients Registered	15+ Yrs	Male	1
Jan to Mar 2021	Rwampara District	Kinoni HC IV	106a - TB08. New and Relapse TB Patients Registered	15+ Yrs	Female
Jan to Mar 2021	Rwampara District	Kinoni HC IV	106a - TB08. New and Relapse TB Patients Registered	15+ Yrs	Male
Jan to Mar 2021	Rwampara District	Kinoni HC IV	106a - TB08. New and Relapse TB Patients Registered	15+ Yrs	Female	1
Jan to Mar 2021	Rwampara District	Kinoni HC IV	106a - TB08. New and Relapse TB Patients Registered	15+ Yrs	Male	1
Jan to Mar 2021	Rwampara District	Kinoni HC IV	106a - TB08. New and Relapse TB Patients Registered	15+ Yrs	Female
Jan to Mar 2021	Rwampara District	Kinoni HC IV	106a - TB08. New and Relapse TB Patients Registered	15+ Yrs	Male
Jan to Mar 2021	Rwampara District	Kinoni HC IV	106a - TB08. New and Relapse TB Patients Registered	15+ Yrs	Female	2
Jan to Mar 2021	Rwampara District	Kinoni HC IV	106a - TB08. New and Relapse TB Patients Registered	15+ Yrs	Male	2
Jan to Mar 2021	Rwampara District	Kinoni HC IV	106a - TB08. New and Relapse TB Patients Registered	15+ Yrs	Female
Jan to Mar 2021	Rwampara District	Kinoni HC IV	106a - TB08. New and Relapse TB Patients Registered	15+ Yrs	Male	1
Jan to Mar 2021	Rwampara District	Kinoni HC IV	106a - TB08. New and Relapse TB Patients Registered	15+ Yrs	Female
Jan to Mar 2021	Rwampara District	Kinoni HC IV	106a - TB08. New and Relapse TB Patients Registered	15+ Yrs	Male	2
Jan to Mar 2021	Rwampara District	Kinoni HC IV	106a - TB08. New and Relapse TB Patients Registered	15+ Yrs	Female	2
Jan to Mar 2021	Rwampara District	Kinoni HC IV	106a - TB08. New and Relapse TB Patients Registered	15+ Yrs	Male	2
Jan to Mar 2021	Sheema District	Kitagata Hospital	106a-HC31-Active on ART screened for TB at last visit in the quarter	0-4Yrs	Female
Jan to Mar 2021	Sheema District	Kitagata Hospital	106a-HC31-Active on ART screened for TB at last visit in the quarter	0-4Yrs	Male
Jan to Mar 2021	Sheema District	Kitagata Hospital	106a-HC31-Active on ART screened for TB at last visit in the quarter	0-4Yrs	Female	3
Jan to Mar 2021	Sheema District	Kitagata Hospital	106a-HC31-Active on ART screened for TB at last visit in the quarter	0-4Yrs	Male	6
Jan to Mar 2021	Sheema District	Kitagata Hospital	106a-HC31-Active on ART screened for TB at last visit in the quarter	5-14Yrs	Female	15
Jan to Mar 2021	Sheema District	Kitagata Hospital	106a-HC31-Active on ART screened for TB at last visit in the quarter	5-14Yrs	Male	19
Jan to Mar 2021	Sheema District	Kitagata Hospital	106a-HC31-Active on ART screened for TB at last visit in the quarter	5-14Yrs	Female	22
Jan to Mar 2021	Sheema District	Kitagata Hospital	106a-HC31-Active on ART screened for TB at last visit in the quarter	5-14Yrs	Male	28
Jan to Mar 2021	Sheema District	Kitagata Hospital	106a-HC31-Active on ART screened for TB at last visit in the quarter	15+ Yrs	Female	19
Jan to Mar 2021	Sheema District	Kitagata Hospital	106a-HC31-Active on ART screened for TB at last visit in the quarter	15+ Yrs	Male	19
Jan to Mar 2021	Sheema District	Kitagata Hospital	106a-HC31-Active on ART screened for TB at last visit in the quarter	15+ Yrs	Female	65
Jan to Mar 2021	Sheema District	Kitagata Hospital	106a-HC31-Active on ART screened for TB at last visit in the quarter	15+ Yrs	Male	21
Jan to Mar 2021	Sheema District	Kitagata Hospital	106a-HC31-Active on ART screened for TB at last visit in the quarter	15+ Yrs	Female	189
Jan to Mar 2021	Sheema District	Kitagata Hospital	106a-HC31-Active on ART screened for TB at last visit in the quarter	15+ Yrs	Male	55
Jan to Mar 2021	Sheema District	Kitagata Hospital	106a-HC31-Active on ART screened for TB at last visit in the quarter	15+ Yrs	Female	222
Jan to Mar 2021	Sheema District	Kitagata Hospital	106a-HC31-Active on ART screened for TB at last visit in the quarter	15+ Yrs	Male	97
Jan to Mar 2021	Sheema District	Kitagata Hospital	106a-HC31-Active on ART screened for TB at last visit in the quarter	15+ Yrs	Female	244
Jan to Mar 2021	Sheema District	Kitagata Hospital	106a-HC31-Active on ART screened for TB at last visit in the quarter	15+ Yrs	Male	164
Jan to Mar 2021	Sheema District	Kitagata Hospital	106a-HC31-Active on ART screened for TB at last visit in the quarter	15+ Yrs	Female	209
Jan to Mar 2021	Sheema District	Kitagata Hospital	106a-HC31-Active on ART screened for TB at last visit in the quarter	15+ Yrs	Male	148
Jan to Mar 2021	Sheema District	Kitagata Hospital	106a-HC31-Active on ART screened for TB at last visit in the quarter	15+ Yrs	Female	209
Jan to Mar 2021	Sheema District	Kitagata Hospital	106a-HC31-Active on ART screened for TB at last visit in the quarter	15+ Yrs	Male	136
Jan to Mar 2021	Sheema District	Kitagata Hospital	106a-HC31-Active on ART screened for TB at last visit in the quarter	15+ Yrs	Female	286
Jan to Mar 2021	Sheema District	Kitagata Hospital	106a-HC31-Active on ART screened for TB at last visit in the quarter	15+ Yrs	Male	275
Jan to Mar 2021	Sheema District	Kitagata Hospital	106a-HC32-Active on ART with presumptive TB during the quarter	0-4Yrs	Female
Jan to Mar 2021	Sheema District	Kitagata Hospital	106a-HC32-Active on ART with presumptive TB during the quarter	0-4Yrs	Male
Jan to Mar 2021	Sheema District	Kitagata Hospital	106a-HC32-Active on ART with presumptive TB during the quarter	0-4Yrs	Female
Jan to Mar 2021	Sheema District	Kitagata Hospital	106a-HC32-Active on ART with presumptive TB during the quarter	0-4Yrs	Male
Jan to Mar 2021	Sheema District	Kitagata Hospital	106a-HC32-Active on ART with presumptive TB during the quarter	5-14Yrs	Female	2
Jan to Mar 2021	Sheema District	Kitagata Hospital	106a-HC32-Active on ART with presumptive TB during the quarter	5-14Yrs	Male	1
Jan to Mar 2021	Sheema District	Kitagata Hospital	106a-HC32-Active on ART with presumptive TB during the quarter	5-14Yrs	Female	5
Jan to Mar 2021	Sheema District	Kitagata Hospital	106a-HC32-Active on ART with presumptive TB during the quarter	5-14Yrs	Male	1
Jan to Mar 2021	Sheema District	Kitagata Hospital	106a-HC32-Active on ART with presumptive TB during the quarter	15+ Yrs	Female	2
Jan to Mar 2021	Sheema District	Kitagata Hospital	106a-HC32-Active on ART with presumptive TB during the quarter	15+ Yrs	Male	1
Jan to Mar 2021	Sheema District	Kitagata Hospital	106a-HC32-Active on ART with presumptive TB during the quarter	15+ Yrs	Female	2
Jan to Mar 2021	Sheema District	Kitagata Hospital	106a-HC32-Active on ART with presumptive TB during the quarter	15+ Yrs	Male	1
Jan to Mar 2021	Sheema District	Kitagata Hospital	106a-HC32-Active on ART with presumptive TB during the quarter	15+ Yrs	Female	8
Jan to Mar 2021	Sheema District	Kitagata Hospital	106a-HC32-Active on ART with presumptive TB during the quarter	15+ Yrs	Male
Jan to Mar 2021	Sheema District	Kitagata Hospital	106a-HC32-Active on ART with presumptive TB during the quarter	15+ Yrs	Female	16
Jan to Mar 2021	Sheema District	Kitagata Hospital	106a-HC32-Active on ART with presumptive TB during the quarter	15+ Yrs	Male	6
Jan to Mar 2021	Sheema District	Kitagata Hospital	106a-HC32-Active on ART with presumptive TB during the quarter	15+ Yrs	Female	8
Jan to Mar 2021	Sheema District	Kitagata Hospital	106a-HC32-Active on ART with presumptive TB during the quarter	15+ Yrs	Male	7
Jan to Mar 2021	Sheema District	Kitagata Hospital	106a-HC32-Active on ART with presumptive TB during the quarter	15+ Yrs	Female	13
Jan to Mar 2021	Sheema District	Kitagata Hospital	106a-HC32-Active on ART with presumptive TB during the quarter	15+ Yrs	Male	12
Jan to Mar 2021	Sheema District	Kitagata Hospital	106a-HC32-Active on ART with presumptive TB during the quarter	15+ Yrs	Female	7
Jan to Mar 2021	Sheema District	Kitagata Hospital	106a-HC32-Active on ART with presumptive TB during the quarter	15+ Yrs	Male	8
Jan to Mar 2021	Sheema District	Kitagata Hospital	106a-HC32-Active on ART with presumptive TB during the quarter	15+ Yrs	Female	27
Jan to Mar 2021	Sheema District	Kitagata Hospital	106a-HC32-Active on ART with presumptive TB during the quarter	15+ Yrs	Male	14
Jan to Mar 2021	Sheema District	Kitagata Hospital	106a - TB08. New and Relapse TB Patients Registered	0-4Yrs	Female	2
Jan to Mar 2021	Sheema District	Kitagata Hospital	106a - TB08. New and Relapse TB Patients Registered	0-4Yrs	Male	1
Jan to Mar 2021	Sheema District	Kitagata Hospital	106a - TB08. New and Relapse TB Patients Registered	0-4Yrs	Female	1
Jan to Mar 2021	Sheema District	Kitagata Hospital	106a - TB08. New and Relapse TB Patients Registered	0-4Yrs	Male	3
Jan to Mar 2021	Sheema District	Kitagata Hospital	106a - TB08. New and Relapse TB Patients Registered	5-14Yrs	Female
Jan to Mar 2021	Sheema District	Kitagata Hospital	106a - TB08. New and Relapse TB Patients Registered	5-14Yrs	Male
Jan to Mar 2021	Sheema District	Kitagata Hospital	106a - TB08. New and Relapse TB Patients Registered	5-14Yrs	Female
Jan to Mar 2021	Sheema District	Kitagata Hospital	106a - TB08. New and Relapse TB Patients Registered	5-14Yrs	Male
Jan to Mar 2021	Sheema District	Kitagata Hospital	106a - TB08. New and Relapse TB Patients Registered	15+ Yrs	Female	1
Jan to Mar 2021	Sheema District	Kitagata Hospital	106a - TB08. New and Relapse TB Patients Registered	15+ Yrs	Male
Jan to Mar 2021	Sheema District	Kitagata Hospital	106a - TB08. New and Relapse TB Patients Registered	15+ Yrs	Female
Jan to Mar 2021	Sheema District	Kitagata Hospital	106a - TB08. New and Relapse TB Patients Registered	15+ Yrs	Male
Jan to Mar 2021	Sheema District	Kitagata Hospital	106a - TB08. New and Relapse TB Patients Registered	15+ Yrs	Female
Jan to Mar 2021	Sheema District	Kitagata Hospital	106a - TB08. New and Relapse TB Patients Registered	15+ Yrs	Male	3
Jan to Mar 2021	Sheema District	Kitagata Hospital	106a - TB08. New and Relapse TB Patients Registered	15+ Yrs	Female
Jan to Mar 2021	Sheema District	Kitagata Hospital	106a - TB08. New and Relapse TB Patients Registered	15+ Yrs	Male	1
Jan to Mar 2021	Sheema District	Kitagata Hospital	106a - TB08. New and Relapse TB Patients Registered	15+ Yrs	Female	1
Jan to Mar 2021	Sheema District	Kitagata Hospital	106a - TB08. New and Relapse TB Patients Registered	15+ Yrs	Male	1
Jan to Mar 2021	Sheema District	Kitagata Hospital	106a - TB08. New and Relapse TB Patients Registered	15+ Yrs	Female
Jan to Mar 2021	Sheema District	Kitagata Hospital	106a - TB08. New and Relapse TB Patients Registered	15+ Yrs	Male	2
Jan to Mar 2021	Sheema District	Kitagata Hospital	106a - TB08. New and Relapse TB Patients Registered	15+ Yrs	Female
Jan to Mar 2021	Sheema District	Kitagata Hospital	106a - TB08. New and Relapse TB Patients Registered	15+ Yrs	Male	3
Jan to Mar 2021	Sheema District	Kitagata Hospital	106a - TB08. New and Relapse TB Patients Registered	15+ Yrs	Female	2
Jan to Mar 2021	Sheema District	Kitagata Hospital	106a - TB08. New and Relapse TB Patients Registered	15+ Yrs	Male	7
Jan to Mar 2021	Ntungamo District	Kitwe HC IV	106a-HC31-Active on ART screened for TB at last visit in the quarter	0-4Yrs	Female
Jan to Mar 2021	Ntungamo District	Kitwe HC IV	106a-HC31-Active on ART screened for TB at last visit in the quarter	0-4Yrs	Male	3
Jan to Mar 2021	Ntungamo District	Kitwe HC IV	106a-HC31-Active on ART screened for TB at last visit in the quarter	0-4Yrs	Female	9
Jan to Mar 2021	Ntungamo District	Kitwe HC IV	106a-HC31-Active on ART screened for TB at last visit in the quarter	0-4Yrs	Male	5
Jan to Mar 2021	Ntungamo District	Kitwe HC IV	106a-HC31-Active on ART screened for TB at last visit in the quarter	5-14Yrs	Female	22
Jan to Mar 2021	Ntungamo District	Kitwe HC IV	106a-HC31-Active on ART screened for TB at last visit in the quarter	5-14Yrs	Male	16
Jan to Mar 2021	Ntungamo District	Kitwe HC IV	106a-HC31-Active on ART screened for TB at last visit in the quarter	5-14Yrs	Female	20
Jan to Mar 2021	Ntungamo District	Kitwe HC IV	106a-HC31-Active on ART screened for TB at last visit in the quarter	5-14Yrs	Male	34
Jan to Mar 2021	Ntungamo District	Kitwe HC IV	106a-HC31-Active on ART screened for TB at last visit in the quarter	15+ Yrs	Female	33
Jan to Mar 2021	Ntungamo District	Kitwe HC IV	106a-HC31-Active on ART screened for TB at last visit in the quarter	15+ Yrs	Male	17
Jan to Mar 2021	Ntungamo District	Kitwe HC IV	106a-HC31-Active on ART screened for TB at last visit in the quarter	15+ Yrs	Female	122
Jan to Mar 2021	Ntungamo District	Kitwe HC IV	106a-HC31-Active on ART screened for TB at last visit in the quarter	15+ Yrs	Male	10
Jan to Mar 2021	Ntungamo District	Kitwe HC IV	106a-HC31-Active on ART screened for TB at last visit in the quarter	15+ Yrs	Female	243
Jan to Mar 2021	Ntungamo District	Kitwe HC IV	106a-HC31-Active on ART screened for TB at last visit in the quarter	15+ Yrs	Male	64
Jan to Mar 2021	Ntungamo District	Kitwe HC IV	106a-HC31-Active on ART screened for TB at last visit in the quarter	15+ Yrs	Female	303
Jan to Mar 2021	Ntungamo District	Kitwe HC IV	106a-HC31-Active on ART screened for TB at last visit in the quarter	15+ Yrs	Male	101
Jan to Mar 2021	Ntungamo District	Kitwe HC IV	106a-HC31-Active on ART screened for TB at last visit in the quarter	15+ Yrs	Female	239
Jan to Mar 2021	Ntungamo District	Kitwe HC IV	106a-HC31-Active on ART screened for TB at last visit in the quarter	15+ Yrs	Male	151
Jan to Mar 2021	Ntungamo District	Kitwe HC IV	106a-HC31-Active on ART screened for TB at last visit in the quarter	15+ Yrs	Female	183
Jan to Mar 2021	Ntungamo District	Kitwe HC IV	106a-HC31-Active on ART screened for TB at last visit in the quarter	15+ Yrs	Male	128
Jan to Mar 2021	Ntungamo District	Kitwe HC IV	106a-HC31-Active on ART screened for TB at last visit in the quarter	15+ Yrs	Female	160
Jan to Mar 2021	Ntungamo District	Kitwe HC IV	106a-HC31-Active on ART screened for TB at last visit in the quarter	15+ Yrs	Male	110
Jan to Mar 2021	Ntungamo District	Kitwe HC IV	106a-HC31-Active on ART screened for TB at last visit in the quarter	15+ Yrs	Female	240
Jan to Mar 2021	Ntungamo District	Kitwe HC IV	106a-HC31-Active on ART screened for TB at last visit in the quarter	15+ Yrs	Male	211
Jan to Mar 2021	Ntungamo District	Kitwe HC IV	106a-HC32-Active on ART with presumptive TB during the quarter	0-4Yrs	Female
Jan to Mar 2021	Ntungamo District	Kitwe HC IV	106a-HC32-Active on ART with presumptive TB during the quarter	0-4Yrs	Male
Jan to Mar 2021	Ntungamo District	Kitwe HC IV	106a-HC32-Active on ART with presumptive TB during the quarter	0-4Yrs	Female	3
Jan to Mar 2021	Ntungamo District	Kitwe HC IV	106a-HC32-Active on ART with presumptive TB during the quarter	0-4Yrs	Male
Jan to Mar 2021	Ntungamo District	Kitwe HC IV	106a-HC32-Active on ART with presumptive TB during the quarter	5-14Yrs	Female	1
Jan to Mar 2021	Ntungamo District	Kitwe HC IV	106a-HC32-Active on ART with presumptive TB during the quarter	5-14Yrs	Male	1
Jan to Mar 2021	Ntungamo District	Kitwe HC IV	106a-HC32-Active on ART with presumptive TB during the quarter	5-14Yrs	Female	1
Jan to Mar 2021	Ntungamo District	Kitwe HC IV	106a-HC32-Active on ART with presumptive TB during the quarter	5-14Yrs	Male
Jan to Mar 2021	Ntungamo District	Kitwe HC IV	106a-HC32-Active on ART with presumptive TB during the quarter	15+ Yrs	Female	4
Jan to Mar 2021	Ntungamo District	Kitwe HC IV	106a-HC32-Active on ART with presumptive TB during the quarter	15+ Yrs	Male	2
Jan to Mar 2021	Ntungamo District	Kitwe HC IV	106a-HC32-Active on ART with presumptive TB during the quarter	15+ Yrs	Female	2
Jan to Mar 2021	Ntungamo District	Kitwe HC IV	106a-HC32-Active on ART with presumptive TB during the quarter	15+ Yrs	Female	5
Jan to Mar 2021	Ntungamo District	Kitwe HC IV	106a-HC32-Active on ART with presumptive TB during the quarter	15+ Yrs	Male	2
Jan to Mar 2021	Ntungamo District	Kitwe HC IV	106a-HC32-Active on ART with presumptive TB during the quarter	15+ Yrs	Female	6
Jan to Mar 2021	Ntungamo District	Kitwe HC IV	106a-HC32-Active on ART with presumptive TB during the quarter	15+ Yrs	Male
Jan to Mar 2021	Ntungamo District	Kitwe HC IV	106a-HC32-Active on ART with presumptive TB during the quarter	15+ Yrs	Female	2
Jan to Mar 2021	Ntungamo District	Kitwe HC IV	106a-HC32-Active on ART with presumptive TB during the quarter	15+ Yrs	Male	5
Jan to Mar 2021	Ntungamo District	Kitwe HC IV	106a-HC32-Active on ART with presumptive TB during the quarter	15+ Yrs	Female	5
Jan to Mar 2021	Ntungamo District	Kitwe HC IV	106a-HC32-Active on ART with presumptive TB during the quarter	15+ Yrs	Male	6
Jan to Mar 2021	Ntungamo District	Kitwe HC IV	106a-HC32-Active on ART with presumptive TB during the quarter	15+ Yrs	Female	2
Jan to Mar 2021	Ntungamo District	Kitwe HC IV	106a-HC32-Active on ART with presumptive TB during the quarter	15+ Yrs	Male	1
Jan to Mar 2021	Ntungamo District	Kitwe HC IV	106a-HC32-Active on ART with presumptive TB during the quarter	15+ Yrs	Female	11
Jan to Mar 2021	Ntungamo District	Kitwe HC IV	106a-HC32-Active on ART with presumptive TB during the quarter	15+ Yrs	Male	6
Jan to Mar 2021	Ntungamo District	Kitwe HC IV	106a - TB08. New and Relapse TB Patients Registered	0-4Yrs	Female
Jan to Mar 2021	Ntungamo District	Kitwe HC IV	106a - TB08. New and Relapse TB Patients Registered	0-4Yrs	Male
Jan to Mar 2021	Ntungamo District	Kitwe HC IV	106a - TB08. New and Relapse TB Patients Registered	0-4Yrs	Female
Jan to Mar 2021	Ntungamo District	Kitwe HC IV	106a - TB08. New and Relapse TB Patients Registered	0-4Yrs	Male	2
Jan to Mar 2021	Ntungamo District	Kitwe HC IV	106a - TB08. New and Relapse TB Patients Registered	5-14Yrs	Female	2
Jan to Mar 2021	Ntungamo District	Kitwe HC IV	106a - TB08. New and Relapse TB Patients Registered	5-14Yrs	Male	3
Jan to Mar 2021	Ntungamo District	Kitwe HC IV	106a - TB08. New and Relapse TB Patients Registered	5-14Yrs	Female	5
Jan to Mar 2021	Ntungamo District	Kitwe HC IV	106a - TB08. New and Relapse TB Patients Registered	5-14Yrs	Male	2
Jan to Mar 2021	Ntungamo District	Kitwe HC IV	106a - TB08. New and Relapse TB Patients Registered	15+ Yrs	Female	1
Jan to Mar 2021	Ntungamo District	Kitwe HC IV	106a - TB08. New and Relapse TB Patients Registered	15+ Yrs	Male	1
Jan to Mar 2021	Ntungamo District	Kitwe HC IV	106a - TB08. New and Relapse TB Patients Registered	15+ Yrs	Female
Jan to Mar 2021	Ntungamo District	Kitwe HC IV	106a - TB08. New and Relapse TB Patients Registered	15+ Yrs	Male	1
Jan to Mar 2021	Ntungamo District	Kitwe HC IV	106a - TB08. New and Relapse TB Patients Registered	15+ Yrs	Female	2
Jan to Mar 2021	Ntungamo District	Kitwe HC IV	106a - TB08. New and Relapse TB Patients Registered	15+ Yrs	Male	4
Jan to Mar 2021	Ntungamo District	Kitwe HC IV	106a - TB08. New and Relapse TB Patients Registered	15+ Yrs	Female
Jan to Mar 2021	Ntungamo District	Kitwe HC IV	106a - TB08. New and Relapse TB Patients Registered	15+ Yrs	Male	3
Jan to Mar 2021	Ntungamo District	Kitwe HC IV	106a - TB08. New and Relapse TB Patients Registered	15+ Yrs	Female	3
Jan to Mar 2021	Ntungamo District	Kitwe HC IV	106a - TB08. New and Relapse TB Patients Registered	15+ Yrs	Male	5
Jan to Mar 2021	Ntungamo District	Kitwe HC IV	106a - TB08. New and Relapse TB Patients Registered	15+ Yrs	Female	1
Jan to Mar 2021	Ntungamo District	Kitwe HC IV	106a - TB08. New and Relapse TB Patients Registered	15+ Yrs	Male	2
Jan to Mar 2021	Ntungamo District	Kitwe HC IV	106a - TB08. New and Relapse TB Patients Registered	15+ Yrs	Female	2
Jan to Mar 2021	Ntungamo District	Kitwe HC IV	106a - TB08. New and Relapse TB Patients Registered	15+ Yrs	Male	2
Jan to Mar 2021	Ntungamo District	Kitwe HC IV	106a - TB08. New and Relapse TB Patients Registered	15+ Yrs	Female	6
Jan to Mar 2021	Ntungamo District	Kitwe HC IV	106a - TB08. New and Relapse TB Patients Registered	15+ Yrs	Male	7
Jan to Mar 2021	Sheema District	Kyangyenyi HC III	106a-HC31-Active on ART screened for TB at last visit in the quarter	0-4Yrs	Female
Jan to Mar 2021	Sheema District	Kyangyenyi HC III	106a-HC31-Active on ART screened for TB at last visit in the quarter	0-4Yrs	Male
Jan to Mar 2021	Sheema District	Kyangyenyi HC III	106a-HC31-Active on ART screened for TB at last visit in the quarter	0-4Yrs	Female	1
Jan to Mar 2021	Sheema District	Kyangyenyi HC III	106a-HC31-Active on ART screened for TB at last visit in the quarter	0-4Yrs	Male	1
Jan to Mar 2021	Sheema District	Kyangyenyi HC III	106a-HC31-Active on ART screened for TB at last visit in the quarter	5-14Yrs	Female	1
Jan to Mar 2021	Sheema District	Kyangyenyi HC III	106a-HC31-Active on ART screened for TB at last visit in the quarter	5-14Yrs	Male	2
Jan to Mar 2021	Sheema District	Kyangyenyi HC III	106a-HC31-Active on ART screened for TB at last visit in the quarter	15+ Yrs	Female	2
Jan to Mar 2021	Sheema District	Kyangyenyi HC III	106a-HC31-Active on ART screened for TB at last visit in the quarter	15+ Yrs	Male	1
Jan to Mar 2021	Sheema District	Kyangyenyi HC III	106a-HC31-Active on ART screened for TB at last visit in the quarter	15+ Yrs	Female	44
Jan to Mar 2021	Sheema District	Kyangyenyi HC III	106a-HC31-Active on ART screened for TB at last visit in the quarter	15+ Yrs	Male	2
Jan to Mar 2021	Sheema District	Kyangyenyi HC III	106a-HC31-Active on ART screened for TB at last visit in the quarter	15+ Yrs	Female	29
Jan to Mar 2021	Sheema District	Kyangyenyi HC III	106a-HC31-Active on ART screened for TB at last visit in the quarter	15+ Yrs	Male	8
Jan to Mar 2021	Sheema District	Kyangyenyi HC III	106a-HC31-Active on ART screened for TB at last visit in the quarter	15+ Yrs	Female	37
Jan to Mar 2021	Sheema District	Kyangyenyi HC III	106a-HC31-Active on ART screened for TB at last visit in the quarter	15+ Yrs	Male	18
Jan to Mar 2021	Sheema District	Kyangyenyi HC III	106a-HC31-Active on ART screened for TB at last visit in the quarter	15+ Yrs	Female	11
Jan to Mar 2021	Sheema District	Kyangyenyi HC III	106a-HC31-Active on ART screened for TB at last visit in the quarter	15+ Yrs	Male	11
Jan to Mar 2021	Sheema District	Kyangyenyi HC III	106a-HC31-Active on ART screened for TB at last visit in the quarter	15+ Yrs	Female	13
Jan to Mar 2021	Sheema District	Kyangyenyi HC III	106a-HC31-Active on ART screened for TB at last visit in the quarter	15+ Yrs	Male	6
Jan to Mar 2021	Sheema District	Kyangyenyi HC III	106a-HC31-Active on ART screened for TB at last visit in the quarter	15+ Yrs	Female	4
Jan to Mar 2021	Sheema District	Kyangyenyi HC III	106a-HC31-Active on ART screened for TB at last visit in the quarter	15+ Yrs	Male	4
Jan to Mar 2021	Sheema District	Kyangyenyi HC III	106a-HC31-Active on ART screened for TB at last visit in the quarter	15+ Yrs	Female	5
Jan to Mar 2021	Sheema District	Kyangyenyi HC III	106a-HC31-Active on ART screened for TB at last visit in the quarter	15+ Yrs	Male	10
Jan to Mar 2021	Sheema District	Kyangyenyi HC III	106a-HC32-Active on ART with presumptive TB during the quarter	0-4Yrs	Female
Jan to Mar 2021	Sheema District	Kyangyenyi HC III	106a-HC32-Active on ART with presumptive TB during the quarter	0-4Yrs	Male
Jan to Mar 2021	Sheema District	Kyangyenyi HC III	106a-HC32-Active on ART with presumptive TB during the quarter	0-4Yrs	Female	1
Jan to Mar 2021	Sheema District	Kyangyenyi HC III	106a-HC32-Active on ART with presumptive TB during the quarter	0-4Yrs	Male	1
Jan to Mar 2021	Sheema District	Kyangyenyi HC III	106a-HC32-Active on ART with presumptive TB during the quarter	5-14Yrs	Female
Jan to Mar 2021	Sheema District	Kyangyenyi HC III	106a-HC32-Active on ART with presumptive TB during the quarter	5-14Yrs	Male
Jan to Mar 2021	Sheema District	Kyangyenyi HC III	106a-HC32-Active on ART with presumptive TB during the quarter	5-14Yrs	Female	2
Jan to Mar 2021	Sheema District	Kyangyenyi HC III	106a-HC32-Active on ART with presumptive TB during the quarter	5-14Yrs	Male
Jan to Mar 2021	Sheema District	Kyangyenyi HC III	106a-HC32-Active on ART with presumptive TB during the quarter	15+ Yrs	Female	4
Jan to Mar 2021	Sheema District	Kyangyenyi HC III	106a-HC32-Active on ART with presumptive TB during the quarter	15+ Yrs	Male
Jan to Mar 2021	Sheema District	Kyangyenyi HC III	106a-HC32-Active on ART with presumptive TB during the quarter	15+ Yrs	Female
Jan to Mar 2021	Sheema District	Kyangyenyi HC III	106a-HC32-Active on ART with presumptive TB during the quarter	15+ Yrs	Male	1
Jan to Mar 2021	Sheema District	Kyangyenyi HC III	106a-HC32-Active on ART with presumptive TB during the quarter	15+ Yrs	Female	1
Jan to Mar 2021	Sheema District	Kyangyenyi HC III	106a-HC32-Active on ART with presumptive TB during the quarter	15+ Yrs	Male
Jan to Mar 2021	Sheema District	Kyangyenyi HC III	106a-HC32-Active on ART with presumptive TB during the quarter	15+ Yrs	Female	2
Jan to Mar 2021	Sheema District	Kyangyenyi HC III	106a-HC32-Active on ART with presumptive TB during the quarter	15+ Yrs	Male
Jan to Mar 2021	Sheema District	Kyangyenyi HC III	106a-HC32-Active on ART with presumptive TB during the quarter	15+ Yrs	Female	2
Jan to Mar 2021	Sheema District	Kyangyenyi HC III	106a-HC32-Active on ART with presumptive TB during the quarter	15+ Yrs	Male	1
Jan to Mar 2021	Sheema District	Kyangyenyi HC III	106a-HC32-Active on ART with presumptive TB during the quarter	15+ Yrs	Female	3
Jan to Mar 2021	Sheema District	Kyangyenyi HC III	106a-HC32-Active on ART with presumptive TB during the quarter	15+ Yrs	Female	1
Jan to Mar 2021	Sheema District	Kyangyenyi HC III	106a-HC32-Active on ART with presumptive TB during the quarter	15+ Yrs	Male
Jan to Mar 2021	Sheema District	Kyangyenyi HC III	106a-HC32-Active on ART with presumptive TB during the quarter	15+ Yrs	Female	2
Jan to Mar 2021	Sheema District	Kyangyenyi HC III	106a-HC32-Active on ART with presumptive TB during the quarter	15+ Yrs	Male	4
Jan to Mar 2021	Sheema District	Kyangyenyi HC III	106a - TB08. New and Relapse TB Patients Registered	0-4Yrs	Female
Jan to Mar 2021	Sheema District	Kyangyenyi HC III	106a - TB08. New and Relapse TB Patients Registered	0-4Yrs	Male
Jan to Mar 2021	Sheema District	Kyangyenyi HC III	106a - TB08. New and Relapse TB Patients Registered	0-4Yrs	Female	1
Jan to Mar 2021	Sheema District	Kyangyenyi HC III	106a - TB08. New and Relapse TB Patients Registered	0-4Yrs	Male	1
Jan to Mar 2021	Sheema District	Kyangyenyi HC III	106a - TB08. New and Relapse TB Patients Registered	5-14Yrs	Female
Jan to Mar 2021	Sheema District	Kyangyenyi HC III	106a - TB08. New and Relapse TB Patients Registered	5-14Yrs	Male
Jan to Mar 2021	Sheema District	Kyangyenyi HC III	106a - TB08. New and Relapse TB Patients Registered	5-14Yrs	Female
Jan to Mar 2021	Sheema District	Kyangyenyi HC III	106a - TB08. New and Relapse TB Patients Registered	5-14Yrs	Male
Jan to Mar 2021	Sheema District	Kyangyenyi HC III	106a - TB08. New and Relapse TB Patients Registered	15+ Yrs	Female	1
Jan to Mar 2021	Sheema District	Kyangyenyi HC III	106a - TB08. New and Relapse TB Patients Registered	15+ Yrs	Male
Jan to Mar 2021	Sheema District	Kyangyenyi HC III	106a - TB08. New and Relapse TB Patients Registered	15+ Yrs	Female
Jan to Mar 2021	Sheema District	Kyangyenyi HC III	106a - TB08. New and Relapse TB Patients Registered	15+ Yrs	Male
Jan to Mar 2021	Sheema District	Kyangyenyi HC III	106a - TB08. New and Relapse TB Patients Registered	15+ Yrs	Female	1
Jan to Mar 2021	Sheema District	Kyangyenyi HC III	106a - TB08. New and Relapse TB Patients Registered	15+ Yrs	Male
Jan to Mar 2021	Sheema District	Kyangyenyi HC III	106a - TB08. New and Relapse TB Patients Registered	15+ Yrs	Female	1
Jan to Mar 2021	Sheema District	Kyangyenyi HC III	106a - TB08. New and Relapse TB Patients Registered	15+ Yrs	Male
Jan to Mar 2021	Sheema District	Kyangyenyi HC III	106a - TB08. New and Relapse TB Patients Registered	15+ Yrs	Female
Jan to Mar 2021	Sheema District	Kyangyenyi HC III	106a - TB08. New and Relapse TB Patients Registered	15+ Yrs	Male
Jan to Mar 2021	Sheema District	Kyangyenyi HC III	106a - TB08. New and Relapse TB Patients Registered	15+ Yrs	Female
Jan to Mar 2021	Sheema District	Kyangyenyi HC III	106a - TB08. New and Relapse TB Patients Registered	15+ Yrs	Male
Jan to Mar 2021	Sheema District	Kyangyenyi HC III	106a - TB08. New and Relapse TB Patients Registered	15+ Yrs	Female	1
Jan to Mar 2021	Sheema District	Kyangyenyi HC III	106a - TB08. New and Relapse TB Patients Registered	15+ Yrs	Male
Jan to Mar 2021	Sheema District	Kyangyenyi HC III	106a - TB08. New and Relapse TB Patients Registered	15+ Yrs	Female	1
Jan to Mar 2021	Sheema District	Kyangyenyi HC III	106a - TB08. New and Relapse TB Patients Registered	15+ Yrs	Male	1
Jan to Mar 2021	Ntungamo District	Mother Francisca Lechner HC IV	106a-HC31-Active on ART screened for TB at last visit in the quarter	0-4Yrs	Female
Jan to Mar 2021	Ntungamo District	Mother Francisca Lechner HC IV	106a-HC31-Active on ART screened for TB at last visit in the quarter	0-4Yrs	Male
Jan to Mar 2021	Ntungamo District	Mother Francisca Lechner HC IV	106a-HC31-Active on ART screened for TB at last visit in the quarter	0-4Yrs	Female	2
Jan to Mar 2021	Ntungamo District	Mother Francisca Lechner HC IV	106a-HC31-Active on ART screened for TB at last visit in the quarter	0-4Yrs	Male	3
Jan to Mar 2021	Ntungamo District	Mother Francisca Lechner HC IV	106a-HC31-Active on ART screened for TB at last visit in the quarter	5-14Yrs	Female	12
Jan to Mar 2021	Ntungamo District	Mother Francisca Lechner HC IV	106a-HC31-Active on ART screened for TB at last visit in the quarter	5-14Yrs	Male	14
Jan to Mar 2021	Ntungamo District	Mother Francisca Lechner HC IV	106a-HC31-Active on ART screened for TB at last visit in the quarter	5-14Yrs	Female	17
Jan to Mar 2021	Ntungamo District	Mother Francisca Lechner HC IV	106a-HC31-Active on ART screened for TB at last visit in the quarter	5-14Yrs	Male	16
Jan to Mar 2021	Ntungamo District	Mother Francisca Lechner HC IV	106a-HC31-Active on ART screened for TB at last visit in the quarter	15+ Yrs	Female	15
Jan to Mar 2021	Ntungamo District	Mother Francisca Lechner HC IV	106a-HC31-Active on ART screened for TB at last visit in the quarter	15+ Yrs	Male	8
Jan to Mar 2021	Ntungamo District	Mother Francisca Lechner HC IV	106a-HC31-Active on ART screened for TB at last visit in the quarter	15+ Yrs	Female	27
Jan to Mar 2021	Ntungamo District	Mother Francisca Lechner HC IV	106a-HC31-Active on ART screened for TB at last visit in the quarter	15+ Yrs	Male	11
Jan to Mar 2021	Ntungamo District	Mother Francisca Lechner HC IV	106a-HC31-Active on ART screened for TB at last visit in the quarter	15+ Yrs	Female	89
Jan to Mar 2021	Ntungamo District	Mother Francisca Lechner HC IV	106a-HC31-Active on ART screened for TB at last visit in the quarter	15+ Yrs	Male	28
Jan to Mar 2021	Ntungamo District	Mother Francisca Lechner HC IV	106a-HC31-Active on ART screened for TB at last visit in the quarter	15+ Yrs	Female	104
Jan to Mar 2021	Ntungamo District	Mother Francisca Lechner HC IV	106a-HC31-Active on ART screened for TB at last visit in the quarter	15+ Yrs	Male	47
Jan to Mar 2021	Ntungamo District	Mother Francisca Lechner HC IV	106a-HC31-Active on ART screened for TB at last visit in the quarter	15+ Yrs	Female	88
Jan to Mar 2021	Ntungamo District	Mother Francisca Lechner HC IV	106a-HC31-Active on ART screened for TB at last visit in the quarter	15+ Yrs	Male	69
Jan to Mar 2021	Ntungamo District	Mother Francisca Lechner HC IV	106a-HC31-Active on ART screened for TB at last visit in the quarter	15+ Yrs	Female	88
Jan to Mar 2021	Ntungamo District	Mother Francisca Lechner HC IV	106a-HC31-Active on ART screened for TB at last visit in the quarter	15+ Yrs	Male	62
Jan to Mar 2021	Ntungamo District	Mother Francisca Lechner HC IV	106a-HC31-Active on ART screened for TB at last visit in the quarter	15+ Yrs	Female	71
Jan to Mar 2021	Ntungamo District	Mother Francisca Lechner HC IV	106a-HC31-Active on ART screened for TB at last visit in the quarter	15+ Yrs	Male	55
Jan to Mar 2021	Ntungamo District	Mother Francisca Lechner HC IV	106a-HC31-Active on ART screened for TB at last visit in the quarter	15+ Yrs	Female	114
Jan to Mar 2021	Ntungamo District	Mother Francisca Lechner HC IV	106a-HC31-Active on ART screened for TB at last visit in the quarter	15+ Yrs	Male	102
Jan to Mar 2021	Ntungamo District	Mother Francisca Lechner HC IV	106a-HC32-Active on ART with presumptive TB during the quarter	0-4Yrs	Female
Jan to Mar 2021	Ntungamo District	Mother Francisca Lechner HC IV	106a-HC32-Active on ART with presumptive TB during the quarter	0-4Yrs	Male
Jan to Mar 2021	Ntungamo District	Mother Francisca Lechner HC IV	106a-HC32-Active on ART with presumptive TB during the quarter	0-4Yrs	Female
Jan to Mar 2021	Ntungamo District	Mother Francisca Lechner HC IV	106a-HC32-Active on ART with presumptive TB during the quarter	0-4Yrs	Male
Jan to Mar 2021	Ntungamo District	Mother Francisca Lechner HC IV	106a-HC32-Active on ART with presumptive TB during the quarter	5-14Yrs	Female	1
Jan to Mar 2021	Ntungamo District	Mother Francisca Lechner HC IV	106a-HC32-Active on ART with presumptive TB during the quarter	5-14Yrs	Male
Jan to Mar 2021	Ntungamo District	Mother Francisca Lechner HC IV	106a-HC32-Active on ART with presumptive TB during the quarter	5-14Yrs	Female	1
Jan to Mar 2021	Ntungamo District	Mother Francisca Lechner HC IV	106a-HC32-Active on ART with presumptive TB during the quarter	5-14Yrs	Male	3
Jan to Mar 2021	Ntungamo District	Mother Francisca Lechner HC IV	106a-HC32-Active on ART with presumptive TB during the quarter	15+ Yrs	Female
Jan to Mar 2021	Ntungamo District	Mother Francisca Lechner HC IV	106a-HC32-Active on ART with presumptive TB during the quarter	15+ Yrs	Male
Jan to Mar 2021	Ntungamo District	Mother Francisca Lechner HC IV	106a-HC32-Active on ART with presumptive TB during the quarter	15+ Yrs	Female
Jan to Mar 2021	Ntungamo District	Mother Francisca Lechner HC IV	106a-HC32-Active on ART with presumptive TB during the quarter	15+ Yrs	Female	2
Jan to Mar 2021	Ntungamo District	Mother Francisca Lechner HC IV	106a-HC32-Active on ART with presumptive TB during the quarter	15+ Yrs	Male	2
Jan to Mar 2021	Ntungamo District	Mother Francisca Lechner HC IV	106a-HC32-Active on ART with presumptive TB during the quarter	15+ Yrs	Female	5
Jan to Mar 2021	Ntungamo District	Mother Francisca Lechner HC IV	106a-HC32-Active on ART with presumptive TB during the quarter	15+ Yrs	Male	1
Jan to Mar 2021	Ntungamo District	Mother Francisca Lechner HC IV	106a-HC32-Active on ART with presumptive TB during the quarter	15+ Yrs	Female	3
Jan to Mar 2021	Ntungamo District	Mother Francisca Lechner HC IV	106a-HC32-Active on ART with presumptive TB during the quarter	15+ Yrs	Male	3
Jan to Mar 2021	Ntungamo District	Mother Francisca Lechner HC IV	106a-HC32-Active on ART with presumptive TB during the quarter	15+ Yrs	Female	1
Jan to Mar 2021	Ntungamo District	Mother Francisca Lechner HC IV	106a-HC32-Active on ART with presumptive TB during the quarter	15+ Yrs	Male	1
Jan to Mar 2021	Ntungamo District	Mother Francisca Lechner HC IV	106a-HC32-Active on ART with presumptive TB during the quarter	15+ Yrs	Female	3
Jan to Mar 2021	Ntungamo District	Mother Francisca Lechner HC IV	106a-HC32-Active on ART with presumptive TB during the quarter	15+ Yrs	Male
Jan to Mar 2021	Ntungamo District	Mother Francisca Lechner HC IV	106a-HC32-Active on ART with presumptive TB during the quarter	15+ Yrs	Female	2
Jan to Mar 2021	Ntungamo District	Mother Francisca Lechner HC IV	106a-HC32-Active on ART with presumptive TB during the quarter	15+ Yrs	Male	2
Jan to Mar 2021	Ntungamo District	Mother Francisca Lechner HC IV	106a - TB08. New and Relapse TB Patients Registered	0-4Yrs	Female	1
Jan to Mar 2021	Ntungamo District	Mother Francisca Lechner HC IV	106a - TB08. New and Relapse TB Patients Registered	0-4Yrs	Male
Jan to Mar 2021	Ntungamo District	Mother Francisca Lechner HC IV	106a - TB08. New and Relapse TB Patients Registered	0-4Yrs	Female	1
Jan to Mar 2021	Ntungamo District	Mother Francisca Lechner HC IV	106a - TB08. New and Relapse TB Patients Registered	0-4Yrs	Male	3
Jan to Mar 2021	Ntungamo District	Mother Francisca Lechner HC IV	106a - TB08. New and Relapse TB Patients Registered	5-14Yrs	Female
Jan to Mar 2021	Ntungamo District	Mother Francisca Lechner HC IV	106a - TB08. New and Relapse TB Patients Registered	5-14Yrs	Male	1
Jan to Mar 2021	Ntungamo District	Mother Francisca Lechner HC IV	106a - TB08. New and Relapse TB Patients Registered	5-14Yrs	Female
Jan to Mar 2021	Ntungamo District	Mother Francisca Lechner HC IV	106a - TB08. New and Relapse TB Patients Registered	5-14Yrs	Male
Jan to Mar 2021	Ntungamo District	Mother Francisca Lechner HC IV	106a - TB08. New and Relapse TB Patients Registered	15+ Yrs	Female
Jan to Mar 2021	Ntungamo District	Mother Francisca Lechner HC IV	106a - TB08. New and Relapse TB Patients Registered	15+ Yrs	Male
Jan to Mar 2021	Ntungamo District	Mother Francisca Lechner HC IV	106a - TB08. New and Relapse TB Patients Registered	15+ Yrs	Female
Jan to Mar 2021	Ntungamo District	Mother Francisca Lechner HC IV	106a - TB08. New and Relapse TB Patients Registered	15+ Yrs	Male
Jan to Mar 2021	Ntungamo District	Mother Francisca Lechner HC IV	106a - TB08. New and Relapse TB Patients Registered	15+ Yrs	Female
Jan to Mar 2021	Ntungamo District	Mother Francisca Lechner HC IV	106a - TB08. New and Relapse TB Patients Registered	15+ Yrs	Male	1
Jan to Mar 2021	Ntungamo District	Mother Francisca Lechner HC IV	106a - TB08. New and Relapse TB Patients Registered	15+ Yrs	Female
Jan to Mar 2021	Ntungamo District	Mother Francisca Lechner HC IV	106a - TB08. New and Relapse TB Patients Registered	15+ Yrs	Male
Jan to Mar 2021	Ntungamo District	Mother Francisca Lechner HC IV	106a - TB08. New and Relapse TB Patients Registered	15+ Yrs	Female
Jan to Mar 2021	Ntungamo District	Mother Francisca Lechner HC IV	106a - TB08. New and Relapse TB Patients Registered	15+ Yrs	Male
Jan to Mar 2021	Ntungamo District	Mother Francisca Lechner HC IV	106a - TB08. New and Relapse TB Patients Registered	15+ Yrs	Female
Jan to Mar 2021	Ntungamo District	Mother Francisca Lechner HC IV	106a - TB08. New and Relapse TB Patients Registered	15+ Yrs	Male	1
Jan to Mar 2021	Ntungamo District	Mother Francisca Lechner HC IV	106a - TB08. New and Relapse TB Patients Registered	15+ Yrs	Female
Jan to Mar 2021	Ntungamo District	Mother Francisca Lechner HC IV	106a - TB08. New and Relapse TB Patients Registered	15+ Yrs	Male
Jan to Mar 2021	Ntungamo District	Mother Francisca Lechner HC IV	106a - TB08. New and Relapse TB Patients Registered	15+ Yrs	Female
Jan to Mar 2021	Ntungamo District	Mother Francisca Lechner HC IV	106a - TB08. New and Relapse TB Patients Registered	15+ Yrs	Male	4
Jan to Mar 2021	Rwampara District	Ndeija HC III	106a-HC31-Active on ART screened for TB at last visit in the quarter	0-4Yrs	Female	1
Jan to Mar 2021	Rwampara District	Ndeija HC III	106a-HC31-Active on ART screened for TB at last visit in the quarter	0-4Yrs	Male
Jan to Mar 2021	Rwampara District	Ndeija HC III	106a-HC31-Active on ART screened for TB at last visit in the quarter	0-4Yrs	Female	1
Jan to Mar 2021	Rwampara District	Ndeija HC III	106a-HC31-Active on ART screened for TB at last visit in the quarter	0-4Yrs	Male	1
Jan to Mar 2021	Rwampara District	Ndeija HC III	106a-HC31-Active on ART screened for TB at last visit in the quarter	5-14Yrs	Female	6
Jan to Mar 2021	Rwampara District	Ndeija HC III	106a-HC31-Active on ART screened for TB at last visit in the quarter	5-14Yrs	Male	7
Jan to Mar 2021	Rwampara District	Ndeija HC III	106a-HC31-Active on ART screened for TB at last visit in the quarter	5-14Yrs	Female	6
Jan to Mar 2021	Rwampara District	Ndeija HC III	106a-HC31-Active on ART screened for TB at last visit in the quarter	5-14Yrs	Male	3
Jan to Mar 2021	Rwampara District	Ndeija HC III	106a-HC31-Active on ART screened for TB at last visit in the quarter	15+ Yrs	Female	8
Jan to Mar 2021	Rwampara District	Ndeija HC III	106a-HC31-Active on ART screened for TB at last visit in the quarter	15+ Yrs	Male	5
Jan to Mar 2021	Rwampara District	Ndeija HC III	106a-HC31-Active on ART screened for TB at last visit in the quarter	15+ Yrs	Female	58
Jan to Mar 2021	Rwampara District	Ndeija HC III	106a-HC31-Active on ART screened for TB at last visit in the quarter	15+ Yrs	Male	7
Jan to Mar 2021	Rwampara District	Ndeija HC III	106a-HC31-Active on ART screened for TB at last visit in the quarter	15+ Yrs	Female	113
Jan to Mar 2021	Rwampara District	Ndeija HC III	106a-HC31-Active on ART screened for TB at last visit in the quarter	15+ Yrs	Male	29
Jan to Mar 2021	Rwampara District	Ndeija HC III	106a-HC31-Active on ART screened for TB at last visit in the quarter	15+ Yrs	Female	85
Jan to Mar 2021	Rwampara District	Ndeija HC III	106a-HC31-Active on ART screened for TB at last visit in the quarter	15+ Yrs	Male	48
Jan to Mar 2021	Rwampara District	Ndeija HC III	106a-HC31-Active on ART screened for TB at last visit in the quarter	15+ Yrs	Female	68
Jan to Mar 2021	Rwampara District	Ndeija HC III	106a-HC31-Active on ART screened for TB at last visit in the quarter	15+ Yrs	Male	24
Jan to Mar 2021	Rwampara District	Ndeija HC III	106a-HC31-Active on ART screened for TB at last visit in the quarter	15+ Yrs	Female	36
Jan to Mar 2021	Rwampara District	Ndeija HC III	106a-HC31-Active on ART screened for TB at last visit in the quarter	15+ Yrs	Male	34
Jan to Mar 2021	Rwampara District	Ndeija HC III	106a-HC31-Active on ART screened for TB at last visit in the quarter	15+ Yrs	Female	26
Jan to Mar 2021	Rwampara District	Ndeija HC III	106a-HC31-Active on ART screened for TB at last visit in the quarter	15+ Yrs	Male	23
Jan to Mar 2021	Rwampara District	Ndeija HC III	106a-HC31-Active on ART screened for TB at last visit in the quarter	15+ Yrs	Female	28
Jan to Mar 2021	Rwampara District	Ndeija HC III	106a-HC31-Active on ART screened for TB at last visit in the quarter	15+ Yrs	Male	30
Jan to Mar 2021	Rwampara District	Ndeija HC III	106a-HC32-Active on ART with presumptive TB during the quarter	0-4Yrs	Female
Jan to Mar 2021	Rwampara District	Ndeija HC III	106a-HC32-Active on ART with presumptive TB during the quarter	0-4Yrs	Male
Jan to Mar 2021	Rwampara District	Ndeija HC III	106a-HC32-Active on ART with presumptive TB during the quarter	0-4Yrs	Female
Jan to Mar 2021	Rwampara District	Ndeija HC III	106a-HC32-Active on ART with presumptive TB during the quarter	0-4Yrs	Male
Jan to Mar 2021	Rwampara District	Ndeija HC III	106a-HC32-Active on ART with presumptive TB during the quarter	5-14Yrs	Female
Jan to Mar 2021	Rwampara District	Ndeija HC III	106a-HC32-Active on ART with presumptive TB during the quarter	5-14Yrs	Male
Jan to Mar 2021	Rwampara District	Ndeija HC III	106a-HC32-Active on ART with presumptive TB during the quarter	5-14Yrs	Female
Jan to Mar 2021	Rwampara District	Ndeija HC III	106a-HC32-Active on ART with presumptive TB during the quarter	5-14Yrs	Male
Jan to Mar 2021	Rwampara District	Ndeija HC III	106a-HC32-Active on ART with presumptive TB during the quarter	15+ Yrs	Female
Jan to Mar 2021	Rwampara District	Ndeija HC III	106a-HC32-Active on ART with presumptive TB during the quarter	15+ Yrs	Male
Jan to Mar 2021	Rwampara District	Ndeija HC III	106a-HC32-Active on ART with presumptive TB during the quarter	15+ Yrs	Female	6
Jan to Mar 2021	Rwampara District	Ndeija HC III	106a-HC32-Active on ART with presumptive TB during the quarter	15+ Yrs	Female	14
Jan to Mar 2021	Rwampara District	Ndeija HC III	106a-HC32-Active on ART with presumptive TB during the quarter	15+ Yrs	Male
Jan to Mar 2021	Rwampara District	Ndeija HC III	106a-HC32-Active on ART with presumptive TB during the quarter	15+ Yrs	Female	2
Jan to Mar 2021	Rwampara District	Ndeija HC III	106a-HC32-Active on ART with presumptive TB during the quarter	15+ Yrs	Male
Jan to Mar 2021	Rwampara District	Ndeija HC III	106a-HC32-Active on ART with presumptive TB during the quarter	15+ Yrs	Female	4
Jan to Mar 2021	Rwampara District	Ndeija HC III	106a-HC32-Active on ART with presumptive TB during the quarter	15+ Yrs	Male
Jan to Mar 2021	Rwampara District	Ndeija HC III	106a-HC32-Active on ART with presumptive TB during the quarter	15+ Yrs	Female	12
Jan to Mar 2021	Rwampara District	Ndeija HC III	106a-HC32-Active on ART with presumptive TB during the quarter	15+ Yrs	Male	4
Jan to Mar 2021	Rwampara District	Ndeija HC III	106a-HC32-Active on ART with presumptive TB during the quarter	15+ Yrs	Female	7
Jan to Mar 2021	Rwampara District	Ndeija HC III	106a-HC32-Active on ART with presumptive TB during the quarter	15+ Yrs	Male	1
Jan to Mar 2021	Rwampara District	Ndeija HC III	106a-HC32-Active on ART with presumptive TB during the quarter	15+ Yrs	Female	10
Jan to Mar 2021	Rwampara District	Ndeija HC III	106a-HC32-Active on ART with presumptive TB during the quarter	15+ Yrs	Male	8
Jan to Mar 2021	Rwampara District	Ndeija HC III	106a - TB08. New and Relapse TB Patients Registered	0-4Yrs	Female
Jan to Mar 2021	Rwampara District	Ndeija HC III	106a - TB08. New and Relapse TB Patients Registered	0-4Yrs	Male
Jan to Mar 2021	Rwampara District	Ndeija HC III	106a - TB08. New and Relapse TB Patients Registered	0-4Yrs	Female	4
Jan to Mar 2021	Rwampara District	Ndeija HC III	106a - TB08. New and Relapse TB Patients Registered	0-4Yrs	Male
Jan to Mar 2021	Rwampara District	Ndeija HC III	106a - TB08. New and Relapse TB Patients Registered	5-14Yrs	Female	2
Jan to Mar 2021	Rwampara District	Ndeija HC III	106a - TB08. New and Relapse TB Patients Registered	5-14Yrs	Male	5
Jan to Mar 2021	Rwampara District	Ndeija HC III	106a - TB08. New and Relapse TB Patients Registered	5-14Yrs	Female
Jan to Mar 2021	Rwampara District	Ndeija HC III	106a - TB08. New and Relapse TB Patients Registered	5-14Yrs	Male	1
Jan to Mar 2021	Rwampara District	Ndeija HC III	106a - TB08. New and Relapse TB Patients Registered	15+ Yrs	Female
Jan to Mar 2021	Rwampara District	Ndeija HC III	106a - TB08. New and Relapse TB Patients Registered	15+ Yrs	Male	1
Jan to Mar 2021	Rwampara District	Ndeija HC III	106a - TB08. New and Relapse TB Patients Registered	15+ Yrs	Female
Jan to Mar 2021	Rwampara District	Ndeija HC III	106a - TB08. New and Relapse TB Patients Registered	15+ Yrs	Male
Jan to Mar 2021	Rwampara District	Ndeija HC III	106a - TB08. New and Relapse TB Patients Registered	15+ Yrs	Female	1
Jan to Mar 2021	Rwampara District	Ndeija HC III	106a - TB08. New and Relapse TB Patients Registered	15+ Yrs	Male	1
Jan to Mar 2021	Rwampara District	Ndeija HC III	106a - TB08. New and Relapse TB Patients Registered	15+ Yrs	Female	1
Jan to Mar 2021	Rwampara District	Ndeija HC III	106a - TB08. New and Relapse TB Patients Registered	15+ Yrs	Male	2
Jan to Mar 2021	Rwampara District	Ndeija HC III	106a - TB08. New and Relapse TB Patients Registered	15+ Yrs	Female	1
Jan to Mar 2021	Rwampara District	Ndeija HC III	106a - TB08. New and Relapse TB Patients Registered	15+ Yrs	Male
Jan to Mar 2021	Rwampara District	Ndeija HC III	106a - TB08. New and Relapse TB Patients Registered	15+ Yrs	Female
Jan to Mar 2021	Rwampara District	Ndeija HC III	106a - TB08. New and Relapse TB Patients Registered	15+ Yrs	Male	2
Jan to Mar 2021	Rwampara District	Ndeija HC III	106a - TB08. New and Relapse TB Patients Registered	15+ Yrs	Female
Jan to Mar 2021	Rwampara District	Ndeija HC III	106a - TB08. New and Relapse TB Patients Registered	15+ Yrs	Male	2
Jan to Mar 2021	Rwampara District	Ndeija HC III	106a - TB08. New and Relapse TB Patients Registered	15+ Yrs	Female	1
Jan to Mar 2021	Rwampara District	Ndeija HC III	106a - TB08. New and Relapse TB Patients Registered	15+ Yrs	Male	3
Jan to Mar 2021	Ntungamo District	Ngoma HC III	106a-HC31-Active on ART screened for TB at last visit in the quarter	0-4Yrs	Female
Jan to Mar 2021	Ntungamo District	Ngoma HC III	106a-HC31-Active on ART screened for TB at last visit in the quarter	0-4Yrs	Male
Jan to Mar 2021	Ntungamo District	Ngoma HC III	106a-HC31-Active on ART screened for TB at last visit in the quarter	0-4Yrs	Female
Jan to Mar 2021	Ntungamo District	Ngoma HC III	106a-HC31-Active on ART screened for TB at last visit in the quarter	0-4Yrs	Male	1
Jan to Mar 2021	Ntungamo District	Ngoma HC III	106a-HC31-Active on ART screened for TB at last visit in the quarter	5-14Yrs	Female	1
Jan to Mar 2021	Ntungamo District	Ngoma HC III	106a-HC31-Active on ART screened for TB at last visit in the quarter	5-14Yrs	Male	3
Jan to Mar 2021	Ntungamo District	Ngoma HC III	106a-HC31-Active on ART screened for TB at last visit in the quarter	5-14Yrs	Female	1
Jan to Mar 2021	Ntungamo District	Ngoma HC III	106a-HC31-Active on ART screened for TB at last visit in the quarter	5-14Yrs	Male	2
Jan to Mar 2021	Ntungamo District	Ngoma HC III	106a-HC31-Active on ART screened for TB at last visit in the quarter	15+ Yrs	Female	4
Jan to Mar 2021	Ntungamo District	Ngoma HC III	106a-HC31-Active on ART screened for TB at last visit in the quarter	15+ Yrs	Female	12
Jan to Mar 2021	Ntungamo District	Ngoma HC III	106a-HC31-Active on ART screened for TB at last visit in the quarter	15+ Yrs	Female	30
Jan to Mar 2021	Ntungamo District	Ngoma HC III	106a-HC31-Active on ART screened for TB at last visit in the quarter	15+ Yrs	Male	6
Jan to Mar 2021	Ntungamo District	Ngoma HC III	106a-HC31-Active on ART screened for TB at last visit in the quarter	15+ Yrs	Female	46
Jan to Mar 2021	Ntungamo District	Ngoma HC III	106a-HC31-Active on ART screened for TB at last visit in the quarter	15+ Yrs	Male	6
Jan to Mar 2021	Ntungamo District	Ngoma HC III	106a-HC31-Active on ART screened for TB at last visit in the quarter	15+ Yrs	Female	21
Jan to Mar 2021	Ntungamo District	Ngoma HC III	106a-HC31-Active on ART screened for TB at last visit in the quarter	15+ Yrs	Male	17
Jan to Mar 2021	Ntungamo District	Ngoma HC III	106a-HC31-Active on ART screened for TB at last visit in the quarter	15+ Yrs	Female	12
Jan to Mar 2021	Ntungamo District	Ngoma HC III	106a-HC31-Active on ART screened for TB at last visit in the quarter	15+ Yrs	Male	9
Jan to Mar 2021	Ntungamo District	Ngoma HC III	106a-HC31-Active on ART screened for TB at last visit in the quarter	15+ Yrs	Female	14
Jan to Mar 2021	Ntungamo District	Ngoma HC III	106a-HC31-Active on ART screened for TB at last visit in the quarter	15+ Yrs	Male	7
Jan to Mar 2021	Ntungamo District	Ngoma HC III	106a-HC31-Active on ART screened for TB at last visit in the quarter	15+ Yrs	Female	11
Jan to Mar 2021	Ntungamo District	Ngoma HC III	106a-HC31-Active on ART screened for TB at last visit in the quarter	15+ Yrs	Male	31
Jan to Mar 2021	Ntungamo District	Ngoma HC III	106a-HC32-Active on ART with presumptive TB during the quarter	0-4Yrs	Female
Jan to Mar 2021	Ntungamo District	Ngoma HC III	106a-HC32-Active on ART with presumptive TB during the quarter	0-4Yrs	Male
Jan to Mar 2021	Ntungamo District	Ngoma HC III	106a-HC32-Active on ART with presumptive TB during the quarter	0-4Yrs	Female
Jan to Mar 2021	Ntungamo District	Ngoma HC III	106a-HC32-Active on ART with presumptive TB during the quarter	0-4Yrs	Male
Jan to Mar 2021	Ntungamo District	Ngoma HC III	106a-HC32-Active on ART with presumptive TB during the quarter	5-14Yrs	Female
Jan to Mar 2021	Ntungamo District	Ngoma HC III	106a-HC32-Active on ART with presumptive TB during the quarter	5-14Yrs	Male
Jan to Mar 2021	Ntungamo District	Ngoma HC III	106a-HC32-Active on ART with presumptive TB during the quarter	5-14Yrs	Female
Jan to Mar 2021	Ntungamo District	Ngoma HC III	106a-HC32-Active on ART with presumptive TB during the quarter	5-14Yrs	Male
Jan to Mar 2021	Ntungamo District	Ngoma HC III	106a-HC32-Active on ART with presumptive TB during the quarter	15+ Yrs	Female
Jan to Mar 2021	Ntungamo District	Ngoma HC III	106a-HC32-Active on ART with presumptive TB during the quarter	15+ Yrs	Male
Jan to Mar 2021	Ntungamo District	Ngoma HC III	106a-HC32-Active on ART with presumptive TB during the quarter	15+ Yrs	Female
Jan to Mar 2021	Ntungamo District	Ngoma HC III	106a-HC32-Active on ART with presumptive TB during the quarter	15+ Yrs	Female	2
Jan to Mar 2021	Ntungamo District	Ngoma HC III	106a-HC32-Active on ART with presumptive TB during the quarter	15+ Yrs	Male	1
Jan to Mar 2021	Ntungamo District	Ngoma HC III	106a-HC32-Active on ART with presumptive TB during the quarter	15+ Yrs	Female
Jan to Mar 2021	Ntungamo District	Ngoma HC III	106a-HC32-Active on ART with presumptive TB during the quarter	15+ Yrs	Male
Jan to Mar 2021	Ntungamo District	Ngoma HC III	106a-HC32-Active on ART with presumptive TB during the quarter	15+ Yrs	Female	4
Jan to Mar 2021	Ntungamo District	Ngoma HC III	106a-HC32-Active on ART with presumptive TB during the quarter	15+ Yrs	Male	4
Jan to Mar 2021	Ntungamo District	Ngoma HC III	106a-HC32-Active on ART with presumptive TB during the quarter	15+ Yrs	Female
Jan to Mar 2021	Ntungamo District	Ngoma HC III	106a-HC32-Active on ART with presumptive TB during the quarter	15+ Yrs	Male	3
Jan to Mar 2021	Ntungamo District	Ngoma HC III	106a-HC32-Active on ART with presumptive TB during the quarter	15+ Yrs	Female	2
Jan to Mar 2021	Ntungamo District	Ngoma HC III	106a-HC32-Active on ART with presumptive TB during the quarter	15+ Yrs	Male	2
Jan to Mar 2021	Ntungamo District	Ngoma HC III	106a - TB08. New and Relapse TB Patients Registered	0-4Yrs	Female
Jan to Mar 2021	Ntungamo District	Ngoma HC III	106a - TB08. New and Relapse TB Patients Registered	0-4Yrs	Male
Jan to Mar 2021	Ntungamo District	Ngoma HC III	106a - TB08. New and Relapse TB Patients Registered	0-4Yrs	Female	2
Jan to Mar 2021	Ntungamo District	Ngoma HC III	106a - TB08. New and Relapse TB Patients Registered	0-4Yrs	Male
Jan to Mar 2021	Ntungamo District	Ngoma HC III	106a - TB08. New and Relapse TB Patients Registered	5-14Yrs	Female	2
Jan to Mar 2021	Ntungamo District	Ngoma HC III	106a - TB08. New and Relapse TB Patients Registered	5-14Yrs	Male	1
Jan to Mar 2021	Ntungamo District	Ngoma HC III	106a - TB08. New and Relapse TB Patients Registered	5-14Yrs	Female
Jan to Mar 2021	Ntungamo District	Ngoma HC III	106a - TB08. New and Relapse TB Patients Registered	5-14Yrs	Male
Jan to Mar 2021	Ntungamo District	Ngoma HC III	106a - TB08. New and Relapse TB Patients Registered	15+ Yrs	Female
Jan to Mar 2021	Ntungamo District	Ngoma HC III	106a - TB08. New and Relapse TB Patients Registered	15+ Yrs	Male
Jan to Mar 2021	Ntungamo District	Ngoma HC III	106a - TB08. New and Relapse TB Patients Registered	15+ Yrs	Female
Jan to Mar 2021	Ntungamo District	Ngoma HC III	106a - TB08. New and Relapse TB Patients Registered	15+ Yrs	Male	1
Jan to Mar 2021	Ntungamo District	Ngoma HC III	106a - TB08. New and Relapse TB Patients Registered	15+ Yrs	Female
Jan to Mar 2021	Ntungamo District	Ngoma HC III	106a - TB08. New and Relapse TB Patients Registered	15+ Yrs	Male
Jan to Mar 2021	Ntungamo District	Ngoma HC III	106a - TB08. New and Relapse TB Patients Registered	15+ Yrs	Female
Jan to Mar 2021	Ntungamo District	Ngoma HC III	106a - TB08. New and Relapse TB Patients Registered	15+ Yrs	Male
Jan to Mar 2021	Ntungamo District	Ngoma HC III	106a - TB08. New and Relapse TB Patients Registered	15+ Yrs	Female	1
Jan to Mar 2021	Ntungamo District	Ngoma HC III	106a - TB08. New and Relapse TB Patients Registered	15+ Yrs	Male
Jan to Mar 2021	Ntungamo District	Ngoma HC III	106a - TB08. New and Relapse TB Patients Registered	15+ Yrs	Female	1
Jan to Mar 2021	Ntungamo District	Ngoma HC III	106a - TB08. New and Relapse TB Patients Registered	15+ Yrs	Male
Jan to Mar 2021	Ntungamo District	Ngoma HC III	106a - TB08. New and Relapse TB Patients Registered	15+ Yrs	Female
Jan to Mar 2021	Ntungamo District	Ngoma HC III	106a - TB08. New and Relapse TB Patients Registered	15+ Yrs	Male
Jan to Mar 2021	Ntungamo District	Ngoma HC III	106a - TB08. New and Relapse TB Patients Registered	15+ Yrs	Female
Jan to Mar 2021	Ntungamo District	Ngoma HC III	106a - TB08. New and Relapse TB Patients Registered	15+ Yrs	Male	7
Jan to Mar 2021	Ntungamo District	Rwashamaire HC IV	106a-HC31-Active on ART screened for TB at last visit in the quarter	0-4Yrs	Female
Jan to Mar 2021	Ntungamo District	Rwashamaire HC IV	106a-HC31-Active on ART screened for TB at last visit in the quarter	0-4Yrs	Male	1
Jan to Mar 2021	Ntungamo District	Rwashamaire HC IV	106a-HC31-Active on ART screened for TB at last visit in the quarter	0-4Yrs	Female	3
Jan to Mar 2021	Ntungamo District	Rwashamaire HC IV	106a-HC31-Active on ART screened for TB at last visit in the quarter	0-4Yrs	Male	9
Jan to Mar 2021	Ntungamo District	Rwashamaire HC IV	106a-HC31-Active on ART screened for TB at last visit in the quarter	5-14Yrs	Female	8
Jan to Mar 2021	Ntungamo District	Rwashamaire HC IV	106a-HC31-Active on ART screened for TB at last visit in the quarter	5-14Yrs	Male	18
Jan to Mar 2021	Ntungamo District	Rwashamaire HC IV	106a-HC31-Active on ART screened for TB at last visit in the quarter	5-14Yrs	Female	19
Jan to Mar 2021	Ntungamo District	Rwashamaire HC IV	106a-HC31-Active on ART screened for TB at last visit in the quarter	5-14Yrs	Male	32
Jan to Mar 2021	Ntungamo District	Rwashamaire HC IV	106a-HC31-Active on ART screened for TB at last visit in the quarter	15+ Yrs	Female	28
Jan to Mar 2021	Ntungamo District	Rwashamaire HC IV	106a-HC31-Active on ART screened for TB at last visit in the quarter	15+ Yrs	Male	12
Jan to Mar 2021	Ntungamo District	Rwashamaire HC IV	106a-HC31-Active on ART screened for TB at last visit in the quarter	15+ Yrs	Female	72
Jan to Mar 2021	Ntungamo District	Rwashamaire HC IV	106a-HC31-Active on ART screened for TB at last visit in the quarter	15+ Yrs	Male	12
Jan to Mar 2021	Ntungamo District	Rwashamaire HC IV	106a-HC31-Active on ART screened for TB at last visit in the quarter	15+ Yrs	Female	115
Jan to Mar 2021	Ntungamo District	Rwashamaire HC IV	106a-HC31-Active on ART screened for TB at last visit in the quarter	15+ Yrs	Male	36
Jan to Mar 2021	Ntungamo District	Rwashamaire HC IV	106a-HC31-Active on ART screened for TB at last visit in the quarter	15+ Yrs	Female	160
Jan to Mar 2021	Ntungamo District	Rwashamaire HC IV	106a-HC31-Active on ART screened for TB at last visit in the quarter	15+ Yrs	Male	59
Jan to Mar 2021	Ntungamo District	Rwashamaire HC IV	106a-HC31-Active on ART screened for TB at last visit in the quarter	15+ Yrs	Female	152
Jan to Mar 2021	Ntungamo District	Rwashamaire HC IV	106a-HC31-Active on ART screened for TB at last visit in the quarter	15+ Yrs	Male	75
Jan to Mar 2021	Ntungamo District	Rwashamaire HC IV	106a-HC31-Active on ART screened for TB at last visit in the quarter	15+ Yrs	Female	139
Jan to Mar 2021	Ntungamo District	Rwashamaire HC IV	106a-HC31-Active on ART screened for TB at last visit in the quarter	15+ Yrs	Male	118
Jan to Mar 2021	Ntungamo District	Rwashamaire HC IV	106a-HC31-Active on ART screened for TB at last visit in the quarter	15+ Yrs	Female	110
Jan to Mar 2021	Ntungamo District	Rwashamaire HC IV	106a-HC31-Active on ART screened for TB at last visit in the quarter	15+ Yrs	Male	82
Jan to Mar 2021	Ntungamo District	Rwashamaire HC IV	106a-HC31-Active on ART screened for TB at last visit in the quarter	15+ Yrs	Female	168
Jan to Mar 2021	Ntungamo District	Rwashamaire HC IV	106a-HC31-Active on ART screened for TB at last visit in the quarter	15+ Yrs	Male	141
Jan to Mar 2021	Ntungamo District	Rwashamaire HC IV	106a-HC32-Active on ART with presumptive TB during the quarter	0-4Yrs	Female
Jan to Mar 2021	Ntungamo District	Rwashamaire HC IV	106a-HC32-Active on ART with presumptive TB during the quarter	0-4Yrs	Male
Jan to Mar 2021	Ntungamo District	Rwashamaire HC IV	106a-HC32-Active on ART with presumptive TB during the quarter	0-4Yrs	Female
Jan to Mar 2021	Ntungamo District	Rwashamaire HC IV	106a-HC32-Active on ART with presumptive TB during the quarter	0-4Yrs	Male
Jan to Mar 2021	Ntungamo District	Rwashamaire HC IV	106a-HC32-Active on ART with presumptive TB during the quarter	5-14Yrs	Female	4
Jan to Mar 2021	Ntungamo District	Rwashamaire HC IV	106a-HC32-Active on ART with presumptive TB during the quarter	5-14Yrs	Male
Jan to Mar 2021	Ntungamo District	Rwashamaire HC IV	106a-HC32-Active on ART with presumptive TB during the quarter	5-14Yrs	Female	1
Jan to Mar 2021	Ntungamo District	Rwashamaire HC IV	106a-HC32-Active on ART with presumptive TB during the quarter	5-14Yrs	Male	3
Jan to Mar 2021	Ntungamo District	Rwashamaire HC IV	106a-HC32-Active on ART with presumptive TB during the quarter	15+ Yrs	Female	1
Jan to Mar 2021	Ntungamo District	Rwashamaire HC IV	106a-HC32-Active on ART with presumptive TB during the quarter	15+ Yrs	Male
Jan to Mar 2021	Ntungamo District	Rwashamaire HC IV	106a-HC32-Active on ART with presumptive TB during the quarter	15+ Yrs	Female	6
Jan to Mar 2021	Ntungamo District	Rwashamaire HC IV	106a-HC32-Active on ART with presumptive TB during the quarter	15+ Yrs	Female	2
Jan to Mar 2021	Ntungamo District	Rwashamaire HC IV	106a-HC32-Active on ART with presumptive TB during the quarter	15+ Yrs	Male	2
Jan to Mar 2021	Ntungamo District	Rwashamaire HC IV	106a-HC32-Active on ART with presumptive TB during the quarter	15+ Yrs	Female	4
Jan to Mar 2021	Ntungamo District	Rwashamaire HC IV	106a-HC32-Active on ART with presumptive TB during the quarter	15+ Yrs	Male	5
Jan to Mar 2021	Ntungamo District	Rwashamaire HC IV	106a-HC32-Active on ART with presumptive TB during the quarter	15+ Yrs	Female	2
Jan to Mar 2021	Ntungamo District	Rwashamaire HC IV	106a-HC32-Active on ART with presumptive TB during the quarter	15+ Yrs	Male	6
Jan to Mar 2021	Ntungamo District	Rwashamaire HC IV	106a-HC32-Active on ART with presumptive TB during the quarter	15+ Yrs	Female	3
Jan to Mar 2021	Ntungamo District	Rwashamaire HC IV	106a-HC32-Active on ART with presumptive TB during the quarter	15+ Yrs	Male	4
Jan to Mar 2021	Ntungamo District	Rwashamaire HC IV	106a-HC32-Active on ART with presumptive TB during the quarter	15+ Yrs	Female	8
Jan to Mar 2021	Ntungamo District	Rwashamaire HC IV	106a-HC32-Active on ART with presumptive TB during the quarter	15+ Yrs	Male	5
Jan to Mar 2021	Ntungamo District	Rwashamaire HC IV	106a-HC32-Active on ART with presumptive TB during the quarter	15+ Yrs	Female	9
Jan to Mar 2021	Ntungamo District	Rwashamaire HC IV	106a-HC32-Active on ART with presumptive TB during the quarter	15+ Yrs	Male	10
Jan to Mar 2021	Ntungamo District	Rwashamaire HC IV	106a - TB08. New and Relapse TB Patients Registered	0-4Yrs	Female
Jan to Mar 2021	Ntungamo District	Rwashamaire HC IV	106a - TB08. New and Relapse TB Patients Registered	0-4Yrs	Male	2
Jan to Mar 2021	Ntungamo District	Rwashamaire HC IV	106a - TB08. New and Relapse TB Patients Registered	0-4Yrs	Female	4
Jan to Mar 2021	Ntungamo District	Rwashamaire HC IV	106a - TB08. New and Relapse TB Patients Registered	0-4Yrs	Male	1
Jan to Mar 2021	Ntungamo District	Rwashamaire HC IV	106a - TB08. New and Relapse TB Patients Registered	5-14Yrs	Female	2
Jan to Mar 2021	Ntungamo District	Rwashamaire HC IV	106a - TB08. New and Relapse TB Patients Registered	5-14Yrs	Male
Jan to Mar 2021	Ntungamo District	Rwashamaire HC IV	106a - TB08. New and Relapse TB Patients Registered	5-14Yrs	Female	3
Jan to Mar 2021	Ntungamo District	Rwashamaire HC IV	106a - TB08. New and Relapse TB Patients Registered	5-14Yrs	Male
Jan to Mar 2021	Ntungamo District	Rwashamaire HC IV	106a - TB08. New and Relapse TB Patients Registered	15+ Yrs	Female
Jan to Mar 2021	Ntungamo District	Rwashamaire HC IV	106a - TB08. New and Relapse TB Patients Registered	15+ Yrs	Male
Jan to Mar 2021	Ntungamo District	Rwashamaire HC IV	106a - TB08. New and Relapse TB Patients Registered	15+ Yrs	Female	1
Jan to Mar 2021	Ntungamo District	Rwashamaire HC IV	106a - TB08. New and Relapse TB Patients Registered	15+ Yrs	Male	1
Jan to Mar 2021	Ntungamo District	Rwashamaire HC IV	106a - TB08. New and Relapse TB Patients Registered	15+ Yrs	Female
Jan to Mar 2021	Ntungamo District	Rwashamaire HC IV	106a - TB08. New and Relapse TB Patients Registered	15+ Yrs	Male	1
Jan to Mar 2021	Ntungamo District	Rwashamaire HC IV	106a - TB08. New and Relapse TB Patients Registered	15+ Yrs	Female	3
Jan to Mar 2021	Ntungamo District	Rwashamaire HC IV	106a - TB08. New and Relapse TB Patients Registered	15+ Yrs	Male	1
Jan to Mar 2021	Ntungamo District	Rwashamaire HC IV	106a - TB08. New and Relapse TB Patients Registered	15+ Yrs	Female
Jan to Mar 2021	Ntungamo District	Rwashamaire HC IV	106a - TB08. New and Relapse TB Patients Registered	15+ Yrs	Male	4
Jan to Mar 2021	Ntungamo District	Rwashamaire HC IV	106a - TB08. New and Relapse TB Patients Registered	15+ Yrs	Female
Jan to Mar 2021	Ntungamo District	Rwashamaire HC IV	106a - TB08. New and Relapse TB Patients Registered	15+ Yrs	Male	1
Jan to Mar 2021	Ntungamo District	Rwashamaire HC IV	106a - TB08. New and Relapse TB Patients Registered	15+ Yrs	Female	2
Jan to Mar 2021	Ntungamo District	Rwashamaire HC IV	106a - TB08. New and Relapse TB Patients Registered	15+ Yrs	Male	4
Jan to Mar 2021	Ntungamo District	Rwashamaire HC IV	106a - TB08. New and Relapse TB Patients Registered	15+ Yrs	Female	3
Jan to Mar 2021	Ntungamo District	Rwashamaire HC IV	106a - TB08. New and Relapse TB Patients Registered	15+ Yrs	Male	5
Apr to Jun 2021	Sheema District	Bugongi HC III	106a-HC31-Active on ART screened for TB at last visit in the quarter	0-4Yrs	Female
Apr to Jun 2021	Sheema District	Bugongi HC III	106a-HC31-Active on ART screened for TB at last visit in the quarter	0-4Yrs	Male
Apr to Jun 2021	Sheema District	Bugongi HC III	106a-HC31-Active on ART screened for TB at last visit in the quarter	0-4Yrs	Female
Apr to Jun 2021	Sheema District	Bugongi HC III	106a-HC31-Active on ART screened for TB at last visit in the quarter	0-4Yrs	Male	2
Apr to Jun 2021	Sheema District	Bugongi HC III	106a-HC31-Active on ART screened for TB at last visit in the quarter	5-14Yrs	Female	6
Apr to Jun 2021	Sheema District	Bugongi HC III	106a-HC31-Active on ART screened for TB at last visit in the quarter	5-14Yrs	Male	4
Apr to Jun 2021	Sheema District	Bugongi HC III	106a-HC31-Active on ART screened for TB at last visit in the quarter	5-14Yrs	Female	5
Apr to Jun 2021	Sheema District	Bugongi HC III	106a-HC31-Active on ART screened for TB at last visit in the quarter	5-14Yrs	Male	2
Apr to Jun 2021	Sheema District	Bugongi HC III	106a-HC31-Active on ART screened for TB at last visit in the quarter	15+ Yrs	Female	1
Apr to Jun 2021	Sheema District	Bugongi HC III	106a-HC31-Active on ART screened for TB at last visit in the quarter	15+ Yrs	Male	1
Apr to Jun 2021	Sheema District	Bugongi HC III	106a-HC31-Active on ART screened for TB at last visit in the quarter	15+ Yrs	Female	11
Apr to Jun 2021	Sheema District	Bugongi HC III	106a-HC31-Active on ART screened for TB at last visit in the quarter	15+ Yrs	Male	4
Apr to Jun 2021	Sheema District	Bugongi HC III	106a-HC31-Active on ART screened for TB at last visit in the quarter	15+ Yrs	Female	5
Apr to Jun 2021	Sheema District	Bugongi HC III	106a-HC31-Active on ART screened for TB at last visit in the quarter	15+ Yrs	Male	1
Apr to Jun 2021	Sheema District	Bugongi HC III	106a-HC31-Active on ART screened for TB at last visit in the quarter	15+ Yrs	Female	18
Apr to Jun 2021	Sheema District	Bugongi HC III	106a-HC31-Active on ART screened for TB at last visit in the quarter	15+ Yrs	Male	1
Apr to Jun 2021	Sheema District	Bugongi HC III	106a-HC31-Active on ART screened for TB at last visit in the quarter	15+ Yrs	Female	4
Apr to Jun 2021	Sheema District	Bugongi HC III	106a-HC31-Active on ART screened for TB at last visit in the quarter	15+ Yrs	Male	1
Apr to Jun 2021	Sheema District	Bugongi HC III	106a-HC31-Active on ART screened for TB at last visit in the quarter	15+ Yrs	Female	5
Apr to Jun 2021	Sheema District	Bugongi HC III	106a-HC31-Active on ART screened for TB at last visit in the quarter	15+ Yrs	Male	14
Apr to Jun 2021	Sheema District	Bugongi HC III	106a-HC31-Active on ART screened for TB at last visit in the quarter	15+ Yrs	Female	10
Apr to Jun 2021	Sheema District	Bugongi HC III	106a-HC31-Active on ART screened for TB at last visit in the quarter	15+ Yrs	Male	7
Apr to Jun 2021	Sheema District	Bugongi HC III	106a-HC31-Active on ART screened for TB at last visit in the quarter	15+ Yrs	Female	2
Apr to Jun 2021	Sheema District	Bugongi HC III	106a-HC31-Active on ART screened for TB at last visit in the quarter	15+ Yrs	Male	1
Apr to Jun 2021	Sheema District	Bugongi HC III	106a-HC32-Active on ART with presumptive TB during the quarter	0-4Yrs	Female
Apr to Jun 2021	Sheema District	Bugongi HC III	106a-HC32-Active on ART with presumptive TB during the quarter	0-4Yrs	Male
Apr to Jun 2021	Sheema District	Bugongi HC III	106a-HC32-Active on ART with presumptive TB during the quarter	0-4Yrs	Female
Apr to Jun 2021	Sheema District	Bugongi HC III	106a-HC32-Active on ART with presumptive TB during the quarter	0-4Yrs	Male
Apr to Jun 2021	Sheema District	Bugongi HC III	106a-HC32-Active on ART with presumptive TB during the quarter	5-14Yrs	Female	1
Apr to Jun 2021	Sheema District	Bugongi HC III	106a-HC32-Active on ART with presumptive TB during the quarter	5-14Yrs	Male
Apr to Jun 2021	Sheema District	Bugongi HC III	106a-HC32-Active on ART with presumptive TB during the quarter	5-14Yrs	Female
Apr to Jun 2021	Sheema District	Bugongi HC III	106a-HC32-Active on ART with presumptive TB during the quarter	5-14Yrs	Male
Apr to Jun 2021	Sheema District	Bugongi HC III	106a-HC32-Active on ART with presumptive TB during the quarter	15+ Yrs	Female
Apr to Jun 2021	Sheema District	Bugongi HC III	106a-HC32-Active on ART with presumptive TB during the quarter	15+ Yrs	Male
Apr to Jun 2021	Sheema District	Bugongi HC III	106a-HC32-Active on ART with presumptive TB during the quarter	15+ Yrs	Female	1
Apr to Jun 2021	Sheema District	Bugongi HC III	106a-HC32-Active on ART with presumptive TB during the quarter	15+ Yrs	Female	1
Apr to Jun 2021	Sheema District	Bugongi HC III	106a-HC32-Active on ART with presumptive TB during the quarter	15+ Yrs	Male	1
Apr to Jun 2021	Sheema District	Bugongi HC III	106a-HC32-Active on ART with presumptive TB during the quarter	15+ Yrs	Female	1
Apr to Jun 2021	Sheema District	Bugongi HC III	106a-HC32-Active on ART with presumptive TB during the quarter	15+ Yrs	Male	1
Apr to Jun 2021	Sheema District	Bugongi HC III	106a-HC32-Active on ART with presumptive TB during the quarter	15+ Yrs	Female	1
Apr to Jun 2021	Sheema District	Bugongi HC III	106a-HC32-Active on ART with presumptive TB during the quarter	15+ Yrs	Male	1
Apr to Jun 2021	Sheema District	Bugongi HC III	106a-HC32-Active on ART with presumptive TB during the quarter	15+ Yrs	Female
Apr to Jun 2021	Sheema District	Bugongi HC III	106a-HC32-Active on ART with presumptive TB during the quarter	15+ Yrs	Male
Apr to Jun 2021	Sheema District	Bugongi HC III	106a-HC32-Active on ART with presumptive TB during the quarter	15+ Yrs	Female	3
Apr to Jun 2021	Sheema District	Bugongi HC III	106a-HC32-Active on ART with presumptive TB during the quarter	15+ Yrs	Male	1
Apr to Jun 2021	Sheema District	Bugongi HC III	106a - TB08. New and Relapse TB Patients Registered	0-4Yrs	Female	3
Apr to Jun 2021	Sheema District	Bugongi HC III	106a - TB08. New and Relapse TB Patients Registered	0-4Yrs	Male
Apr to Jun 2021	Sheema District	Bugongi HC III	106a - TB08. New and Relapse TB Patients Registered	0-4Yrs	Female
Apr to Jun 2021	Sheema District	Bugongi HC III	106a - TB08. New and Relapse TB Patients Registered	0-4Yrs	Male	1
Apr to Jun 2021	Sheema District	Bugongi HC III	106a - TB08. New and Relapse TB Patients Registered	5-14Yrs	Female	2
Apr to Jun 2021	Sheema District	Bugongi HC III	106a - TB08. New and Relapse TB Patients Registered	5-14Yrs	Male
Apr to Jun 2021	Sheema District	Bugongi HC III	106a - TB08. New and Relapse TB Patients Registered	5-14Yrs	Female
Apr to Jun 2021	Sheema District	Bugongi HC III	106a - TB08. New and Relapse TB Patients Registered	5-14Yrs	Male
Apr to Jun 2021	Sheema District	Bugongi HC III	106a - TB08. New and Relapse TB Patients Registered	15+ Yrs	Female
Apr to Jun 2021	Sheema District	Bugongi HC III	106a - TB08. New and Relapse TB Patients Registered	15+ Yrs	Male
Apr to Jun 2021	Sheema District	Bugongi HC III	106a - TB08. New and Relapse TB Patients Registered	15+ Yrs	Female	1
Apr to Jun 2021	Sheema District	Bugongi HC III	106a - TB08. New and Relapse TB Patients Registered	15+ Yrs	Male
Apr to Jun 2021	Sheema District	Bugongi HC III	106a - TB08. New and Relapse TB Patients Registered	15+ Yrs	Female	1
Apr to Jun 2021	Sheema District	Bugongi HC III	106a - TB08. New and Relapse TB Patients Registered	15+ Yrs	Male
Apr to Jun 2021	Sheema District	Bugongi HC III	106a - TB08. New and Relapse TB Patients Registered	15+ Yrs	Female
Apr to Jun 2021	Sheema District	Bugongi HC III	106a - TB08. New and Relapse TB Patients Registered	15+ Yrs	Male
Apr to Jun 2021	Sheema District	Bugongi HC III	106a - TB08. New and Relapse TB Patients Registered	15+ Yrs	Female
Apr to Jun 2021	Sheema District	Bugongi HC III	106a - TB08. New and Relapse TB Patients Registered	15+ Yrs	Male
Apr to Jun 2021	Sheema District	Bugongi HC III	106a - TB08. New and Relapse TB Patients Registered	15+ Yrs	Female
Apr to Jun 2021	Sheema District	Bugongi HC III	106a - TB08. New and Relapse TB Patients Registered	15+ Yrs	Male
Apr to Jun 2021	Sheema District	Bugongi HC III	106a - TB08. New and Relapse TB Patients Registered	15+ Yrs	Female
Apr to Jun 2021	Sheema District	Bugongi HC III	106a - TB08. New and Relapse TB Patients Registered	15+ Yrs	Male
Apr to Jun 2021	Sheema District	Bugongi HC III	106a - TB08. New and Relapse TB Patients Registered	15+ Yrs	Female	3
Apr to Jun 2021	Sheema District	Bugongi HC III	106a - TB08. New and Relapse TB Patients Registered	15+ Yrs	Male	2
Apr to Jun 2021	Ntungamo District	Bwongyera HC III	106a-HC31-Active on ART screened for TB at last visit in the quarter	0-4Yrs	Female	1
Apr to Jun 2021	Ntungamo District	Bwongyera HC III	106a-HC31-Active on ART screened for TB at last visit in the quarter	0-4Yrs	Male
Apr to Jun 2021	Ntungamo District	Bwongyera HC III	106a-HC31-Active on ART screened for TB at last visit in the quarter	0-4Yrs	Female	1
Apr to Jun 2021	Ntungamo District	Bwongyera HC III	106a-HC31-Active on ART screened for TB at last visit in the quarter	0-4Yrs	Male	1
Apr to Jun 2021	Ntungamo District	Bwongyera HC III	106a-HC31-Active on ART screened for TB at last visit in the quarter	5-14Yrs	Female	3
Apr to Jun 2021	Ntungamo District	Bwongyera HC III	106a-HC31-Active on ART screened for TB at last visit in the quarter	5-14Yrs	Male	2
Apr to Jun 2021	Ntungamo District	Bwongyera HC III	106a-HC31-Active on ART screened for TB at last visit in the quarter	5-14Yrs	Female	4
Apr to Jun 2021	Ntungamo District	Bwongyera HC III	106a-HC31-Active on ART screened for TB at last visit in the quarter	5-14Yrs	Male	2
Apr to Jun 2021	Ntungamo District	Bwongyera HC III	106a-HC31-Active on ART screened for TB at last visit in the quarter	15+ Yrs	Female	2
Apr to Jun 2021	Ntungamo District	Bwongyera HC III	106a-HC31-Active on ART screened for TB at last visit in the quarter	15+ Yrs	Female	20
Apr to Jun 2021	Ntungamo District	Bwongyera HC III	106a-HC31-Active on ART screened for TB at last visit in the quarter	15+ Yrs	Male	1
Apr to Jun 2021	Ntungamo District	Bwongyera HC III	106a-HC31-Active on ART screened for TB at last visit in the quarter	15+ Yrs	Female	29
Apr to Jun 2021	Ntungamo District	Bwongyera HC III	106a-HC31-Active on ART screened for TB at last visit in the quarter	15+ Yrs	Male	8
Apr to Jun 2021	Ntungamo District	Bwongyera HC III	106a-HC31-Active on ART screened for TB at last visit in the quarter	15+ Yrs	Female	31
Apr to Jun 2021	Ntungamo District	Bwongyera HC III	106a-HC31-Active on ART screened for TB at last visit in the quarter	15+ Yrs	Male	7
Apr to Jun 2021	Ntungamo District	Bwongyera HC III	106a-HC31-Active on ART screened for TB at last visit in the quarter	15+ Yrs	Female	23
Apr to Jun 2021	Ntungamo District	Bwongyera HC III	106a-HC31-Active on ART screened for TB at last visit in the quarter	15+ Yrs	Male	19
Apr to Jun 2021	Ntungamo District	Bwongyera HC III	106a-HC31-Active on ART screened for TB at last visit in the quarter	15+ Yrs	Female	14
Apr to Jun 2021	Ntungamo District	Bwongyera HC III	106a-HC31-Active on ART screened for TB at last visit in the quarter	15+ Yrs	Male	8
Apr to Jun 2021	Ntungamo District	Bwongyera HC III	106a-HC31-Active on ART screened for TB at last visit in the quarter	15+ Yrs	Female	9
Apr to Jun 2021	Ntungamo District	Bwongyera HC III	106a-HC31-Active on ART screened for TB at last visit in the quarter	15+ Yrs	Male	5
Apr to Jun 2021	Ntungamo District	Bwongyera HC III	106a-HC31-Active on ART screened for TB at last visit in the quarter	15+ Yrs	Female	12
Apr to Jun 2021	Ntungamo District	Bwongyera HC III	106a-HC31-Active on ART screened for TB at last visit in the quarter	15+ Yrs	Male	18
Apr to Jun 2021	Ntungamo District	Bwongyera HC III	106a-HC32-Active on ART with presumptive TB during the quarter	0-4Yrs	Female
Apr to Jun 2021	Ntungamo District	Bwongyera HC III	106a-HC32-Active on ART with presumptive TB during the quarter	0-4Yrs	Male
Apr to Jun 2021	Ntungamo District	Bwongyera HC III	106a-HC32-Active on ART with presumptive TB during the quarter	0-4Yrs	Female
Apr to Jun 2021	Ntungamo District	Bwongyera HC III	106a-HC32-Active on ART with presumptive TB during the quarter	0-4Yrs	Male
Apr to Jun 2021	Ntungamo District	Bwongyera HC III	106a-HC32-Active on ART with presumptive TB during the quarter	5-14Yrs	Female
Apr to Jun 2021	Ntungamo District	Bwongyera HC III	106a-HC32-Active on ART with presumptive TB during the quarter	5-14Yrs	Male
Apr to Jun 2021	Ntungamo District	Bwongyera HC III	106a-HC32-Active on ART with presumptive TB during the quarter	5-14Yrs	Female	1
Apr to Jun 2021	Ntungamo District	Bwongyera HC III	106a-HC32-Active on ART with presumptive TB during the quarter	5-14Yrs	Male
Apr to Jun 2021	Ntungamo District	Bwongyera HC III	106a-HC32-Active on ART with presumptive TB during the quarter	15+ Yrs	Female
Apr to Jun 2021	Ntungamo District	Bwongyera HC III	106a-HC32-Active on ART with presumptive TB during the quarter	15+ Yrs	Male
Apr to Jun 2021	Ntungamo District	Bwongyera HC III	106a-HC32-Active on ART with presumptive TB during the quarter	15+ Yrs	Female
Apr to Jun 2021	Ntungamo District	Bwongyera HC III	106a-HC32-Active on ART with presumptive TB during the quarter	15+ Yrs	Female
Apr to Jun 2021	Ntungamo District	Bwongyera HC III	106a-HC32-Active on ART with presumptive TB during the quarter	15+ Yrs	Male
Apr to Jun 2021	Ntungamo District	Bwongyera HC III	106a-HC32-Active on ART with presumptive TB during the quarter	15+ Yrs	Female
Apr to Jun 2021	Ntungamo District	Bwongyera HC III	106a-HC32-Active on ART with presumptive TB during the quarter	15+ Yrs	Male
Apr to Jun 2021	Ntungamo District	Bwongyera HC III	106a-HC32-Active on ART with presumptive TB during the quarter	15+ Yrs	Female
Apr to Jun 2021	Ntungamo District	Bwongyera HC III	106a-HC32-Active on ART with presumptive TB during the quarter	15+ Yrs	Male	1
Apr to Jun 2021	Ntungamo District	Bwongyera HC III	106a-HC32-Active on ART with presumptive TB during the quarter	15+ Yrs	Female	2
Apr to Jun 2021	Ntungamo District	Bwongyera HC III	106a-HC32-Active on ART with presumptive TB during the quarter	15+ Yrs	Male	1
Apr to Jun 2021	Ntungamo District	Bwongyera HC III	106a-HC32-Active on ART with presumptive TB during the quarter	15+ Yrs	Female	2
Apr to Jun 2021	Ntungamo District	Bwongyera HC III	106a-HC32-Active on ART with presumptive TB during the quarter	15+ Yrs	Male	1
Apr to Jun 2021	Ntungamo District	Bwongyera HC III	106a-HC32-Active on ART with presumptive TB during the quarter	15+ Yrs	Female	3
Apr to Jun 2021	Ntungamo District	Bwongyera HC III	106a-HC32-Active on ART with presumptive TB during the quarter	15+ Yrs	Male	4
Apr to Jun 2021	Ntungamo District	Bwongyera HC III	106a - TB08. New and Relapse TB Patients Registered	0-4Yrs	Female
Apr to Jun 2021	Ntungamo District	Bwongyera HC III	106a - TB08. New and Relapse TB Patients Registered	0-4Yrs	Male
Apr to Jun 2021	Ntungamo District	Bwongyera HC III	106a - TB08. New and Relapse TB Patients Registered	0-4Yrs	Female	2
Apr to Jun 2021	Ntungamo District	Bwongyera HC III	106a - TB08. New and Relapse TB Patients Registered	0-4Yrs	Male
Apr to Jun 2021	Ntungamo District	Bwongyera HC III	106a - TB08. New and Relapse TB Patients Registered	5-14Yrs	Female
Apr to Jun 2021	Ntungamo District	Bwongyera HC III	106a - TB08. New and Relapse TB Patients Registered	5-14Yrs	Male
Apr to Jun 2021	Ntungamo District	Bwongyera HC III	106a - TB08. New and Relapse TB Patients Registered	5-14Yrs	Female	1
Apr to Jun 2021	Ntungamo District	Bwongyera HC III	106a - TB08. New and Relapse TB Patients Registered	5-14Yrs	Male
Apr to Jun 2021	Ntungamo District	Bwongyera HC III	106a - TB08. New and Relapse TB Patients Registered	15+ Yrs	Female
Apr to Jun 2021	Ntungamo District	Bwongyera HC III	106a - TB08. New and Relapse TB Patients Registered	15+ Yrs	Male
Apr to Jun 2021	Ntungamo District	Bwongyera HC III	106a - TB08. New and Relapse TB Patients Registered	15+ Yrs	Female
Apr to Jun 2021	Ntungamo District	Bwongyera HC III	106a - TB08. New and Relapse TB Patients Registered	15+ Yrs	Male
Apr to Jun 2021	Ntungamo District	Bwongyera HC III	106a - TB08. New and Relapse TB Patients Registered	15+ Yrs	Female
Apr to Jun 2021	Ntungamo District	Bwongyera HC III	106a - TB08. New and Relapse TB Patients Registered	15+ Yrs	Male
Apr to Jun 2021	Ntungamo District	Bwongyera HC III	106a - TB08. New and Relapse TB Patients Registered	15+ Yrs	Female
Apr to Jun 2021	Ntungamo District	Bwongyera HC III	106a - TB08. New and Relapse TB Patients Registered	15+ Yrs	Male
Apr to Jun 2021	Ntungamo District	Bwongyera HC III	106a - TB08. New and Relapse TB Patients Registered	15+ Yrs	Female
Apr to Jun 2021	Ntungamo District	Bwongyera HC III	106a - TB08. New and Relapse TB Patients Registered	15+ Yrs	Male
Apr to Jun 2021	Ntungamo District	Bwongyera HC III	106a - TB08. New and Relapse TB Patients Registered	15+ Yrs	Female
Apr to Jun 2021	Ntungamo District	Bwongyera HC III	106a - TB08. New and Relapse TB Patients Registered	15+ Yrs	Male	1
Apr to Jun 2021	Ntungamo District	Bwongyera HC III	106a - TB08. New and Relapse TB Patients Registered	15+ Yrs	Female	2
Apr to Jun 2021	Ntungamo District	Bwongyera HC III	106a - TB08. New and Relapse TB Patients Registered	15+ Yrs	Male	1
Apr to Jun 2021	Ntungamo District	Bwongyera HC III	106a - TB08. New and Relapse TB Patients Registered	15+ Yrs	Female
Apr to Jun 2021	Ntungamo District	Bwongyera HC III	106a - TB08. New and Relapse TB Patients Registered	15+ Yrs	Male	6
Apr to Jun 2021	Sheema District	Kabwohe HC IV	106a-HC31-Active on ART screened for TB at last visit in the quarter	0-4Yrs	Female
Apr to Jun 2021	Sheema District	Kabwohe HC IV	106a-HC31-Active on ART screened for TB at last visit in the quarter	0-4Yrs	Male	1
Apr to Jun 2021	Sheema District	Kabwohe HC IV	106a-HC31-Active on ART screened for TB at last visit in the quarter	0-4Yrs	Female	7
Apr to Jun 2021	Sheema District	Kabwohe HC IV	106a-HC31-Active on ART screened for TB at last visit in the quarter	0-4Yrs	Male	5
Apr to Jun 2021	Sheema District	Kabwohe HC IV	106a-HC31-Active on ART screened for TB at last visit in the quarter	5-14Yrs	Female	28
Apr to Jun 2021	Sheema District	Kabwohe HC IV	106a-HC31-Active on ART screened for TB at last visit in the quarter	5-14Yrs	Male	23
Apr to Jun 2021	Sheema District	Kabwohe HC IV	106a-HC31-Active on ART screened for TB at last visit in the quarter	5-14Yrs	Female	18
Apr to Jun 2021	Sheema District	Kabwohe HC IV	106a-HC31-Active on ART screened for TB at last visit in the quarter	5-14Yrs	Male	21
Apr to Jun 2021	Sheema District	Kabwohe HC IV	106a-HC31-Active on ART screened for TB at last visit in the quarter	15+ Yrs	Female	28
Apr to Jun 2021	Sheema District	Kabwohe HC IV	106a-HC31-Active on ART screened for TB at last visit in the quarter	15+ Yrs	Male	11
Apr to Jun 2021	Sheema District	Kabwohe HC IV	106a-HC31-Active on ART screened for TB at last visit in the quarter	15+ Yrs	Female	133
Apr to Jun 2021	Sheema District	Kabwohe HC IV	106a-HC31-Active on ART screened for TB at last visit in the quarter	15+ Yrs	Male	18
Apr to Jun 2021	Sheema District	Kabwohe HC IV	106a-HC31-Active on ART screened for TB at last visit in the quarter	15+ Yrs	Female	314
Apr to Jun 2021	Sheema District	Kabwohe HC IV	106a-HC31-Active on ART screened for TB at last visit in the quarter	15+ Yrs	Male	67
Apr to Jun 2021	Sheema District	Kabwohe HC IV	106a-HC31-Active on ART screened for TB at last visit in the quarter	15+ Yrs	Female	272
Apr to Jun 2021	Sheema District	Kabwohe HC IV	106a-HC31-Active on ART screened for TB at last visit in the quarter	15+ Yrs	Male	104
Apr to Jun 2021	Sheema District	Kabwohe HC IV	106a-HC31-Active on ART screened for TB at last visit in the quarter	15+ Yrs	Female	231
Apr to Jun 2021	Sheema District	Kabwohe HC IV	106a-HC31-Active on ART screened for TB at last visit in the quarter	15+ Yrs	Male	125
Apr to Jun 2021	Sheema District	Kabwohe HC IV	106a-HC31-Active on ART screened for TB at last visit in the quarter	15+ Yrs	Female	142
Apr to Jun 2021	Sheema District	Kabwohe HC IV	106a-HC31-Active on ART screened for TB at last visit in the quarter	15+ Yrs	Male	125
Apr to Jun 2021	Sheema District	Kabwohe HC IV	106a-HC31-Active on ART screened for TB at last visit in the quarter	15+ Yrs	Female	100
Apr to Jun 2021	Sheema District	Kabwohe HC IV	106a-HC31-Active on ART screened for TB at last visit in the quarter	15+ Yrs	Male	88
Apr to Jun 2021	Sheema District	Kabwohe HC IV	106a-HC31-Active on ART screened for TB at last visit in the quarter	15+ Yrs	Female	118
Apr to Jun 2021	Sheema District	Kabwohe HC IV	106a-HC31-Active on ART screened for TB at last visit in the quarter	15+ Yrs	Male	147
Apr to Jun 2021	Sheema District	Kabwohe HC IV	106a-HC32-Active on ART with presumptive TB during the quarter	0-4Yrs	Female
Apr to Jun 2021	Sheema District	Kabwohe HC IV	106a-HC32-Active on ART with presumptive TB during the quarter	0-4Yrs	Male
Apr to Jun 2021	Sheema District	Kabwohe HC IV	106a-HC32-Active on ART with presumptive TB during the quarter	0-4Yrs	Female	1
Apr to Jun 2021	Sheema District	Kabwohe HC IV	106a-HC32-Active on ART with presumptive TB during the quarter	0-4Yrs	Male
Apr to Jun 2021	Sheema District	Kabwohe HC IV	106a-HC32-Active on ART with presumptive TB during the quarter	5-14Yrs	Female	5
Apr to Jun 2021	Sheema District	Kabwohe HC IV	106a-HC32-Active on ART with presumptive TB during the quarter	5-14Yrs	Male	5
Apr to Jun 2021	Sheema District	Kabwohe HC IV	106a-HC32-Active on ART with presumptive TB during the quarter	5-14Yrs	Female	4
Apr to Jun 2021	Sheema District	Kabwohe HC IV	106a-HC32-Active on ART with presumptive TB during the quarter	5-14Yrs	Male	4
Apr to Jun 2021	Sheema District	Kabwohe HC IV	106a-HC32-Active on ART with presumptive TB during the quarter	15+ Yrs	Female	2
Apr to Jun 2021	Sheema District	Kabwohe HC IV	106a-HC32-Active on ART with presumptive TB during the quarter	15+ Yrs	Male
Apr to Jun 2021	Sheema District	Kabwohe HC IV	106a-HC32-Active on ART with presumptive TB during the quarter	15+ Yrs	Female	8
Apr to Jun 2021	Sheema District	Kabwohe HC IV	106a-HC32-Active on ART with presumptive TB during the quarter	15+ Yrs	Female	13
Apr to Jun 2021	Sheema District	Kabwohe HC IV	106a-HC32-Active on ART with presumptive TB during the quarter	15+ Yrs	Male	3
Apr to Jun 2021	Sheema District	Kabwohe HC IV	106a-HC32-Active on ART with presumptive TB during the quarter	15+ Yrs	Female	14
Apr to Jun 2021	Sheema District	Kabwohe HC IV	106a-HC32-Active on ART with presumptive TB during the quarter	15+ Yrs	Male	3
Apr to Jun 2021	Sheema District	Kabwohe HC IV	106a-HC32-Active on ART with presumptive TB during the quarter	15+ Yrs	Female	11
Apr to Jun 2021	Sheema District	Kabwohe HC IV	106a-HC32-Active on ART with presumptive TB during the quarter	15+ Yrs	Male	4
Apr to Jun 2021	Sheema District	Kabwohe HC IV	106a-HC32-Active on ART with presumptive TB during the quarter	15+ Yrs	Female	7
Apr to Jun 2021	Sheema District	Kabwohe HC IV	106a-HC32-Active on ART with presumptive TB during the quarter	15+ Yrs	Male	4
Apr to Jun 2021	Sheema District	Kabwohe HC IV	106a-HC32-Active on ART with presumptive TB during the quarter	15+ Yrs	Female	5
Apr to Jun 2021	Sheema District	Kabwohe HC IV	106a-HC32-Active on ART with presumptive TB during the quarter	15+ Yrs	Male	1
Apr to Jun 2021	Sheema District	Kabwohe HC IV	106a-HC32-Active on ART with presumptive TB during the quarter	15+ Yrs	Female	9
Apr to Jun 2021	Sheema District	Kabwohe HC IV	106a-HC32-Active on ART with presumptive TB during the quarter	15+ Yrs	Male	6
Apr to Jun 2021	Sheema District	Kabwohe HC IV	106a - TB08. New and Relapse TB Patients Registered	0-4Yrs	Female
Apr to Jun 2021	Sheema District	Kabwohe HC IV	106a - TB08. New and Relapse TB Patients Registered	0-4Yrs	Male
Apr to Jun 2021	Sheema District	Kabwohe HC IV	106a - TB08. New and Relapse TB Patients Registered	0-4Yrs	Female	2
Apr to Jun 2021	Sheema District	Kabwohe HC IV	106a - TB08. New and Relapse TB Patients Registered	0-4Yrs	Male
Apr to Jun 2021	Sheema District	Kabwohe HC IV	106a - TB08. New and Relapse TB Patients Registered	5-14Yrs	Female
Apr to Jun 2021	Sheema District	Kabwohe HC IV	106a - TB08. New and Relapse TB Patients Registered	5-14Yrs	Male
Apr to Jun 2021	Sheema District	Kabwohe HC IV	106a - TB08. New and Relapse TB Patients Registered	5-14Yrs	Female
Apr to Jun 2021	Sheema District	Kabwohe HC IV	106a - TB08. New and Relapse TB Patients Registered	5-14Yrs	Male
Apr to Jun 2021	Sheema District	Kabwohe HC IV	106a - TB08. New and Relapse TB Patients Registered	15+ Yrs	Female
Apr to Jun 2021	Sheema District	Kabwohe HC IV	106a - TB08. New and Relapse TB Patients Registered	15+ Yrs	Male
Apr to Jun 2021	Sheema District	Kabwohe HC IV	106a - TB08. New and Relapse TB Patients Registered	15+ Yrs	Female	1
Apr to Jun 2021	Sheema District	Kabwohe HC IV	106a - TB08. New and Relapse TB Patients Registered	15+ Yrs	Male
Apr to Jun 2021	Sheema District	Kabwohe HC IV	106a - TB08. New and Relapse TB Patients Registered	15+ Yrs	Female
Apr to Jun 2021	Sheema District	Kabwohe HC IV	106a - TB08. New and Relapse TB Patients Registered	15+ Yrs	Male	1
Apr to Jun 2021	Sheema District	Kabwohe HC IV	106a - TB08. New and Relapse TB Patients Registered	15+ Yrs	Female
Apr to Jun 2021	Sheema District	Kabwohe HC IV	106a - TB08. New and Relapse TB Patients Registered	15+ Yrs	Male	1
Apr to Jun 2021	Sheema District	Kabwohe HC IV	106a - TB08. New and Relapse TB Patients Registered	15+ Yrs	Female	1
Apr to Jun 2021	Sheema District	Kabwohe HC IV	106a - TB08. New and Relapse TB Patients Registered	15+ Yrs	Male
Apr to Jun 2021	Sheema District	Kabwohe HC IV	106a - TB08. New and Relapse TB Patients Registered	15+ Yrs	Female	1
Apr to Jun 2021	Sheema District	Kabwohe HC IV	106a - TB08. New and Relapse TB Patients Registered	15+ Yrs	Male	2
Apr to Jun 2021	Sheema District	Kabwohe HC IV	106a - TB08. New and Relapse TB Patients Registered	15+ Yrs	Female
Apr to Jun 2021	Sheema District	Kabwohe HC IV	106a - TB08. New and Relapse TB Patients Registered	15+ Yrs	Male
Apr to Jun 2021	Sheema District	Kabwohe HC IV	106a - TB08. New and Relapse TB Patients Registered	15+ Yrs	Female	1
Apr to Jun 2021	Sheema District	Kabwohe HC IV	106a - TB08. New and Relapse TB Patients Registered	15+ Yrs	Male	3
Apr to Jun 2021	Sheema District	Kigarama (Kigarama) HC III	106a-HC31-Active on ART screened for TB at last visit in the quarter	0-4Yrs	Female
Apr to Jun 2021	Sheema District	Kigarama (Kigarama) HC III	106a-HC31-Active on ART screened for TB at last visit in the quarter	0-4Yrs	Male	1
Apr to Jun 2021	Sheema District	Kigarama (Kigarama) HC III	106a-HC31-Active on ART screened for TB at last visit in the quarter	0-4Yrs	Female
Apr to Jun 2021	Sheema District	Kigarama (Kigarama) HC III	106a-HC31-Active on ART screened for TB at last visit in the quarter	0-4Yrs	Male	4
Apr to Jun 2021	Sheema District	Kigarama (Kigarama) HC III	106a-HC31-Active on ART screened for TB at last visit in the quarter	5-14Yrs	Female	8
Apr to Jun 2021	Sheema District	Kigarama (Kigarama) HC III	106a-HC31-Active on ART screened for TB at last visit in the quarter	5-14Yrs	Male	4
Apr to Jun 2021	Sheema District	Kigarama (Kigarama) HC III	106a-HC31-Active on ART screened for TB at last visit in the quarter	5-14Yrs	Female	5
Apr to Jun 2021	Sheema District	Kigarama (Kigarama) HC III	106a-HC31-Active on ART screened for TB at last visit in the quarter	5-14Yrs	Male	1
Apr to Jun 2021	Sheema District	Kigarama (Kigarama) HC III	106a-HC31-Active on ART screened for TB at last visit in the quarter	15+ Yrs	Female	12
Apr to Jun 2021	Sheema District	Kigarama (Kigarama) HC III	106a-HC31-Active on ART screened for TB at last visit in the quarter	15+ Yrs	Male	3
Apr to Jun 2021	Sheema District	Kigarama (Kigarama) HC III	106a-HC31-Active on ART screened for TB at last visit in the quarter	15+ Yrs	Female	54
Apr to Jun 2021	Sheema District	Kigarama (Kigarama) HC III	106a-HC31-Active on ART screened for TB at last visit in the quarter	15+ Yrs	Male	12
Apr to Jun 2021	Sheema District	Kigarama (Kigarama) HC III	106a-HC31-Active on ART screened for TB at last visit in the quarter	15+ Yrs	Female	91
Apr to Jun 2021	Sheema District	Kigarama (Kigarama) HC III	106a-HC31-Active on ART screened for TB at last visit in the quarter	15+ Yrs	Male	32
Apr to Jun 2021	Sheema District	Kigarama (Kigarama) HC III	106a-HC31-Active on ART screened for TB at last visit in the quarter	15+ Yrs	Female	90
Apr to Jun 2021	Sheema District	Kigarama (Kigarama) HC III	106a-HC31-Active on ART screened for TB at last visit in the quarter	15+ Yrs	Male	37
Apr to Jun 2021	Sheema District	Kigarama (Kigarama) HC III	106a-HC31-Active on ART screened for TB at last visit in the quarter	15+ Yrs	Female	63
Apr to Jun 2021	Sheema District	Kigarama (Kigarama) HC III	106a-HC31-Active on ART screened for TB at last visit in the quarter	15+ Yrs	Male	42
Apr to Jun 2021	Sheema District	Kigarama (Kigarama) HC III	106a-HC31-Active on ART screened for TB at last visit in the quarter	15+ Yrs	Female	44
Apr to Jun 2021	Sheema District	Kigarama (Kigarama) HC III	106a-HC31-Active on ART screened for TB at last visit in the quarter	15+ Yrs	Male	33
Apr to Jun 2021	Sheema District	Kigarama (Kigarama) HC III	106a-HC31-Active on ART screened for TB at last visit in the quarter	15+ Yrs	Female	26
Apr to Jun 2021	Sheema District	Kigarama (Kigarama) HC III	106a-HC31-Active on ART screened for TB at last visit in the quarter	15+ Yrs	Male	37
Apr to Jun 2021	Sheema District	Kigarama (Kigarama) HC III	106a-HC31-Active on ART screened for TB at last visit in the quarter	15+ Yrs	Female	53
Apr to Jun 2021	Sheema District	Kigarama (Kigarama) HC III	106a-HC31-Active on ART screened for TB at last visit in the quarter	15+ Yrs	Male	39
Apr to Jun 2021	Sheema District	Kigarama (Kigarama) HC III	106a-HC32-Active on ART with presumptive TB during the quarter	0-4Yrs	Female
Apr to Jun 2021	Sheema District	Kigarama (Kigarama) HC III	106a-HC32-Active on ART with presumptive TB during the quarter	0-4Yrs	Male
Apr to Jun 2021	Sheema District	Kigarama (Kigarama) HC III	106a-HC32-Active on ART with presumptive TB during the quarter	0-4Yrs	Female
Apr to Jun 2021	Sheema District	Kigarama (Kigarama) HC III	106a-HC32-Active on ART with presumptive TB during the quarter	0-4Yrs	Male	1
Apr to Jun 2021	Sheema District	Kigarama (Kigarama) HC III	106a-HC32-Active on ART with presumptive TB during the quarter	5-14Yrs	Female
Apr to Jun 2021	Sheema District	Kigarama (Kigarama) HC III	106a-HC32-Active on ART with presumptive TB during the quarter	5-14Yrs	Male
Apr to Jun 2021	Sheema District	Kigarama (Kigarama) HC III	106a-HC32-Active on ART with presumptive TB during the quarter	5-14Yrs	Female
Apr to Jun 2021	Sheema District	Kigarama (Kigarama) HC III	106a-HC32-Active on ART with presumptive TB during the quarter	5-14Yrs	Male
Apr to Jun 2021	Sheema District	Kigarama (Kigarama) HC III	106a-HC32-Active on ART with presumptive TB during the quarter	15+ Yrs	Female
Apr to Jun 2021	Sheema District	Kigarama (Kigarama) HC III	106a-HC32-Active on ART with presumptive TB during the quarter	15+ Yrs	Male
Apr to Jun 2021	Sheema District	Kigarama (Kigarama) HC III	106a-HC32-Active on ART with presumptive TB during the quarter	15+ Yrs	Female	1
Apr to Jun 2021	Sheema District	Kigarama (Kigarama) HC III	106a-HC32-Active on ART with presumptive TB during the quarter	15+ Yrs	Female	1
Apr to Jun 2021	Sheema District	Kigarama (Kigarama) HC III	106a-HC32-Active on ART with presumptive TB during the quarter	15+ Yrs	Male	2
Apr to Jun 2021	Sheema District	Kigarama (Kigarama) HC III	106a-HC32-Active on ART with presumptive TB during the quarter	15+ Yrs	Female	2
Apr to Jun 2021	Sheema District	Kigarama (Kigarama) HC III	106a-HC32-Active on ART with presumptive TB during the quarter	15+ Yrs	Male
Apr to Jun 2021	Sheema District	Kigarama (Kigarama) HC III	106a-HC32-Active on ART with presumptive TB during the quarter	15+ Yrs	Female
Apr to Jun 2021	Sheema District	Kigarama (Kigarama) HC III	106a-HC32-Active on ART with presumptive TB during the quarter	15+ Yrs	Male	2
Apr to Jun 2021	Sheema District	Kigarama (Kigarama) HC III	106a-HC32-Active on ART with presumptive TB during the quarter	15+ Yrs	Female	2
Apr to Jun 2021	Sheema District	Kigarama (Kigarama) HC III	106a-HC32-Active on ART with presumptive TB during the quarter	15+ Yrs	Male	2
Apr to Jun 2021	Sheema District	Kigarama (Kigarama) HC III	106a-HC32-Active on ART with presumptive TB during the quarter	15+ Yrs	Female	2
Apr to Jun 2021	Sheema District	Kigarama (Kigarama) HC III	106a-HC32-Active on ART with presumptive TB during the quarter	15+ Yrs	Male	1
Apr to Jun 2021	Sheema District	Kigarama (Kigarama) HC III	106a-HC32-Active on ART with presumptive TB during the quarter	15+ Yrs	Female	3
Apr to Jun 2021	Sheema District	Kigarama (Kigarama) HC III	106a-HC32-Active on ART with presumptive TB during the quarter	15+ Yrs	Male	1
Apr to Jun 2021	Sheema District	Kigarama (Kigarama) HC III	106a - TB08. New and Relapse TB Patients Registered	0-4Yrs	Female	1
Apr to Jun 2021	Sheema District	Kigarama (Kigarama) HC III	106a - TB08. New and Relapse TB Patients Registered	0-4Yrs	Male
Apr to Jun 2021	Sheema District	Kigarama (Kigarama) HC III	106a - TB08. New and Relapse TB Patients Registered	0-4Yrs	Female
Apr to Jun 2021	Sheema District	Kigarama (Kigarama) HC III	106a - TB08. New and Relapse TB Patients Registered	0-4Yrs	Male	1
Apr to Jun 2021	Sheema District	Kigarama (Kigarama) HC III	106a - TB08. New and Relapse TB Patients Registered	5-14Yrs	Female
Apr to Jun 2021	Sheema District	Kigarama (Kigarama) HC III	106a - TB08. New and Relapse TB Patients Registered	5-14Yrs	Male
Apr to Jun 2021	Sheema District	Kigarama (Kigarama) HC III	106a - TB08. New and Relapse TB Patients Registered	5-14Yrs	Female
Apr to Jun 2021	Sheema District	Kigarama (Kigarama) HC III	106a - TB08. New and Relapse TB Patients Registered	5-14Yrs	Male
Apr to Jun 2021	Sheema District	Kigarama (Kigarama) HC III	106a - TB08. New and Relapse TB Patients Registered	15+ Yrs	Female	1
Apr to Jun 2021	Sheema District	Kigarama (Kigarama) HC III	106a - TB08. New and Relapse TB Patients Registered	15+ Yrs	Male
Apr to Jun 2021	Sheema District	Kigarama (Kigarama) HC III	106a - TB08. New and Relapse TB Patients Registered	15+ Yrs	Female
Apr to Jun 2021	Sheema District	Kigarama (Kigarama) HC III	106a - TB08. New and Relapse TB Patients Registered	15+ Yrs	Male
Apr to Jun 2021	Sheema District	Kigarama (Kigarama) HC III	106a - TB08. New and Relapse TB Patients Registered	15+ Yrs	Female
Apr to Jun 2021	Sheema District	Kigarama (Kigarama) HC III	106a - TB08. New and Relapse TB Patients Registered	15+ Yrs	Male
Apr to Jun 2021	Sheema District	Kigarama (Kigarama) HC III	106a - TB08. New and Relapse TB Patients Registered	15+ Yrs	Female
Apr to Jun 2021	Sheema District	Kigarama (Kigarama) HC III	106a - TB08. New and Relapse TB Patients Registered	15+ Yrs	Male
Apr to Jun 2021	Sheema District	Kigarama (Kigarama) HC III	106a - TB08. New and Relapse TB Patients Registered	15+ Yrs	Female
Apr to Jun 2021	Sheema District	Kigarama (Kigarama) HC III	106a - TB08. New and Relapse TB Patients Registered	15+ Yrs	Male
Apr to Jun 2021	Sheema District	Kigarama (Kigarama) HC III	106a - TB08. New and Relapse TB Patients Registered	15+ Yrs	Female
Apr to Jun 2021	Sheema District	Kigarama (Kigarama) HC III	106a - TB08. New and Relapse TB Patients Registered	15+ Yrs	Male
Apr to Jun 2021	Sheema District	Kigarama (Kigarama) HC III	106a - TB08. New and Relapse TB Patients Registered	15+ Yrs	Female
Apr to Jun 2021	Sheema District	Kigarama (Kigarama) HC III	106a - TB08. New and Relapse TB Patients Registered	15+ Yrs	Male
Apr to Jun 2021	Sheema District	Kigarama (Kigarama) HC III	106a - TB08. New and Relapse TB Patients Registered	15+ Yrs	Female	4
Apr to Jun 2021	Sheema District	Kigarama (Kigarama) HC III	106a - TB08. New and Relapse TB Patients Registered	15+ Yrs	Male	5
Apr to Jun 2021	Rwampara District	Kinoni HC IV	106a-HC31-Active on ART screened for TB at last visit in the quarter	0-4Yrs	Female
Apr to Jun 2021	Rwampara District	Kinoni HC IV	106a-HC31-Active on ART screened for TB at last visit in the quarter	0-4Yrs	Male	2
Apr to Jun 2021	Rwampara District	Kinoni HC IV	106a-HC31-Active on ART screened for TB at last visit in the quarter	0-4Yrs	Female	5
Apr to Jun 2021	Rwampara District	Kinoni HC IV	106a-HC31-Active on ART screened for TB at last visit in the quarter	0-4Yrs	Male	5
Apr to Jun 2021	Rwampara District	Kinoni HC IV	106a-HC31-Active on ART screened for TB at last visit in the quarter	5-14Yrs	Female	14
Apr to Jun 2021	Rwampara District	Kinoni HC IV	106a-HC31-Active on ART screened for TB at last visit in the quarter	5-14Yrs	Male	9
Apr to Jun 2021	Rwampara District	Kinoni HC IV	106a-HC31-Active on ART screened for TB at last visit in the quarter	5-14Yrs	Female	25
Apr to Jun 2021	Rwampara District	Kinoni HC IV	106a-HC31-Active on ART screened for TB at last visit in the quarter	5-14Yrs	Male	15
Apr to Jun 2021	Rwampara District	Kinoni HC IV	106a-HC31-Active on ART screened for TB at last visit in the quarter	15+ Yrs	Female	19
Apr to Jun 2021	Rwampara District	Kinoni HC IV	106a-HC31-Active on ART screened for TB at last visit in the quarter	15+ Yrs	Male	5
Apr to Jun 2021	Rwampara District	Kinoni HC IV	106a-HC31-Active on ART screened for TB at last visit in the quarter	15+ Yrs	Female	88
Apr to Jun 2021	Rwampara District	Kinoni HC IV	106a-HC31-Active on ART screened for TB at last visit in the quarter	15+ Yrs	Male	16
Apr to Jun 2021	Rwampara District	Kinoni HC IV	106a-HC31-Active on ART screened for TB at last visit in the quarter	15+ Yrs	Female	190
Apr to Jun 2021	Rwampara District	Kinoni HC IV	106a-HC31-Active on ART screened for TB at last visit in the quarter	15+ Yrs	Male	48
Apr to Jun 2021	Rwampara District	Kinoni HC IV	106a-HC31-Active on ART screened for TB at last visit in the quarter	15+ Yrs	Female	194
Apr to Jun 2021	Rwampara District	Kinoni HC IV	106a-HC31-Active on ART screened for TB at last visit in the quarter	15+ Yrs	Male	94
Apr to Jun 2021	Rwampara District	Kinoni HC IV	106a-HC31-Active on ART screened for TB at last visit in the quarter	15+ Yrs	Female	107
Apr to Jun 2021	Rwampara District	Kinoni HC IV	106a-HC31-Active on ART screened for TB at last visit in the quarter	15+ Yrs	Male	78
Apr to Jun 2021	Rwampara District	Kinoni HC IV	106a-HC31-Active on ART screened for TB at last visit in the quarter	15+ Yrs	Female	73
Apr to Jun 2021	Rwampara District	Kinoni HC IV	106a-HC31-Active on ART screened for TB at last visit in the quarter	15+ Yrs	Male	72
Apr to Jun 2021	Rwampara District	Kinoni HC IV	106a-HC31-Active on ART screened for TB at last visit in the quarter	15+ Yrs	Female	55
Apr to Jun 2021	Rwampara District	Kinoni HC IV	106a-HC31-Active on ART screened for TB at last visit in the quarter	15+ Yrs	Male	47
Apr to Jun 2021	Rwampara District	Kinoni HC IV	106a-HC31-Active on ART screened for TB at last visit in the quarter	15+ Yrs	Female	75
Apr to Jun 2021	Rwampara District	Kinoni HC IV	106a-HC31-Active on ART screened for TB at last visit in the quarter	15+ Yrs	Male	71
Apr to Jun 2021	Rwampara District	Kinoni HC IV	106a-HC32-Active on ART with presumptive TB during the quarter	0-4Yrs	Female
Apr to Jun 2021	Rwampara District	Kinoni HC IV	106a-HC32-Active on ART with presumptive TB during the quarter	0-4Yrs	Male
Apr to Jun 2021	Rwampara District	Kinoni HC IV	106a-HC32-Active on ART with presumptive TB during the quarter	0-4Yrs	Female	1
Apr to Jun 2021	Rwampara District	Kinoni HC IV	106a-HC32-Active on ART with presumptive TB during the quarter	0-4Yrs	Male
Apr to Jun 2021	Rwampara District	Kinoni HC IV	106a-HC32-Active on ART with presumptive TB during the quarter	5-14Yrs	Female	1
Apr to Jun 2021	Rwampara District	Kinoni HC IV	106a-HC32-Active on ART with presumptive TB during the quarter	5-14Yrs	Male	1
Apr to Jun 2021	Rwampara District	Kinoni HC IV	106a-HC32-Active on ART with presumptive TB during the quarter	5-14Yrs	Female
Apr to Jun 2021	Rwampara District	Kinoni HC IV	106a-HC32-Active on ART with presumptive TB during the quarter	5-14Yrs	Male	1
Apr to Jun 2021	Rwampara District	Kinoni HC IV	106a-HC32-Active on ART with presumptive TB during the quarter	15+ Yrs	Female
Apr to Jun 2021	Rwampara District	Kinoni HC IV	106a-HC32-Active on ART with presumptive TB during the quarter	15+ Yrs	Male	2
Apr to Jun 2021	Rwampara District	Kinoni HC IV	106a-HC32-Active on ART with presumptive TB during the quarter	15+ Yrs	Female
Apr to Jun 2021	Rwampara District	Kinoni HC IV	106a-HC32-Active on ART with presumptive TB during the quarter	15+ Yrs	Female	2
Apr to Jun 2021	Rwampara District	Kinoni HC IV	106a-HC32-Active on ART with presumptive TB during the quarter	15+ Yrs	Male	1
Apr to Jun 2021	Rwampara District	Kinoni HC IV	106a-HC32-Active on ART with presumptive TB during the quarter	15+ Yrs	Female	3
Apr to Jun 2021	Rwampara District	Kinoni HC IV	106a-HC32-Active on ART with presumptive TB during the quarter	15+ Yrs	Male
Apr to Jun 2021	Rwampara District	Kinoni HC IV	106a-HC32-Active on ART with presumptive TB during the quarter	15+ Yrs	Female	2
Apr to Jun 2021	Rwampara District	Kinoni HC IV	106a-HC32-Active on ART with presumptive TB during the quarter	15+ Yrs	Male	2
Apr to Jun 2021	Rwampara District	Kinoni HC IV	106a-HC32-Active on ART with presumptive TB during the quarter	15+ Yrs	Female	1
Apr to Jun 2021	Rwampara District	Kinoni HC IV	106a-HC32-Active on ART with presumptive TB during the quarter	15+ Yrs	Male	1
Apr to Jun 2021	Rwampara District	Kinoni HC IV	106a-HC32-Active on ART with presumptive TB during the quarter	15+ Yrs	Female
Apr to Jun 2021	Rwampara District	Kinoni HC IV	106a-HC32-Active on ART with presumptive TB during the quarter	15+ Yrs	Male
Apr to Jun 2021	Rwampara District	Kinoni HC IV	106a-HC32-Active on ART with presumptive TB during the quarter	15+ Yrs	Female	1
Apr to Jun 2021	Rwampara District	Kinoni HC IV	106a-HC32-Active on ART with presumptive TB during the quarter	15+ Yrs	Male	2
Apr to Jun 2021	Rwampara District	Kinoni HC IV	106a - TB08. New and Relapse TB Patients Registered	0-4Yrs	Female	1
Apr to Jun 2021	Rwampara District	Kinoni HC IV	106a - TB08. New and Relapse TB Patients Registered	0-4Yrs	Male
Apr to Jun 2021	Rwampara District	Kinoni HC IV	106a - TB08. New and Relapse TB Patients Registered	0-4Yrs	Female	3
Apr to Jun 2021	Rwampara District	Kinoni HC IV	106a - TB08. New and Relapse TB Patients Registered	0-4Yrs	Male	1
Apr to Jun 2021	Rwampara District	Kinoni HC IV	106a - TB08. New and Relapse TB Patients Registered	5-14Yrs	Female
Apr to Jun 2021	Rwampara District	Kinoni HC IV	106a - TB08. New and Relapse TB Patients Registered	5-14Yrs	Male	3
Apr to Jun 2021	Rwampara District	Kinoni HC IV	106a - TB08. New and Relapse TB Patients Registered	5-14Yrs	Female
Apr to Jun 2021	Rwampara District	Kinoni HC IV	106a - TB08. New and Relapse TB Patients Registered	5-14Yrs	Male
Apr to Jun 2021	Rwampara District	Kinoni HC IV	106a - TB08. New and Relapse TB Patients Registered	15+ Yrs	Female
Apr to Jun 2021	Rwampara District	Kinoni HC IV	106a - TB08. New and Relapse TB Patients Registered	15+ Yrs	Male
Apr to Jun 2021	Rwampara District	Kinoni HC IV	106a - TB08. New and Relapse TB Patients Registered	15+ Yrs	Female
Apr to Jun 2021	Rwampara District	Kinoni HC IV	106a - TB08. New and Relapse TB Patients Registered	15+ Yrs	Male	1
Apr to Jun 2021	Rwampara District	Kinoni HC IV	106a - TB08. New and Relapse TB Patients Registered	15+ Yrs	Female
Apr to Jun 2021	Rwampara District	Kinoni HC IV	106a - TB08. New and Relapse TB Patients Registered	15+ Yrs	Male
Apr to Jun 2021	Rwampara District	Kinoni HC IV	106a - TB08. New and Relapse TB Patients Registered	15+ Yrs	Female
Apr to Jun 2021	Rwampara District	Kinoni HC IV	106a - TB08. New and Relapse TB Patients Registered	15+ Yrs	Male	1
Apr to Jun 2021	Rwampara District	Kinoni HC IV	106a - TB08. New and Relapse TB Patients Registered	15+ Yrs	Female
Apr to Jun 2021	Rwampara District	Kinoni HC IV	106a - TB08. New and Relapse TB Patients Registered	15+ Yrs	Male	2
Apr to Jun 2021	Rwampara District	Kinoni HC IV	106a - TB08. New and Relapse TB Patients Registered	15+ Yrs	Female
Apr to Jun 2021	Rwampara District	Kinoni HC IV	106a - TB08. New and Relapse TB Patients Registered	15+ Yrs	Male	1
Apr to Jun 2021	Rwampara District	Kinoni HC IV	106a - TB08. New and Relapse TB Patients Registered	15+ Yrs	Female	1
Apr to Jun 2021	Rwampara District	Kinoni HC IV	106a - TB08. New and Relapse TB Patients Registered	15+ Yrs	Male	1
Apr to Jun 2021	Rwampara District	Kinoni HC IV	106a - TB08. New and Relapse TB Patients Registered	15+ Yrs	Female	1
Apr to Jun 2021	Rwampara District	Kinoni HC IV	106a - TB08. New and Relapse TB Patients Registered	15+ Yrs	Male	6
Apr to Jun 2021	Sheema District	Kitagata Hospital	106a-HC31-Active on ART screened for TB at last visit in the quarter	0-4Yrs	Female
Apr to Jun 2021	Sheema District	Kitagata Hospital	106a-HC31-Active on ART screened for TB at last visit in the quarter	0-4Yrs	Male
Apr to Jun 2021	Sheema District	Kitagata Hospital	106a-HC31-Active on ART screened for TB at last visit in the quarter	0-4Yrs	Female	3
Apr to Jun 2021	Sheema District	Kitagata Hospital	106a-HC31-Active on ART screened for TB at last visit in the quarter	0-4Yrs	Male	8
Apr to Jun 2021	Sheema District	Kitagata Hospital	106a-HC31-Active on ART screened for TB at last visit in the quarter	5-14Yrs	Female	15
Apr to Jun 2021	Sheema District	Kitagata Hospital	106a-HC31-Active on ART screened for TB at last visit in the quarter	5-14Yrs	Male	20
Apr to Jun 2021	Sheema District	Kitagata Hospital	106a-HC31-Active on ART screened for TB at last visit in the quarter	5-14Yrs	Female	21
Apr to Jun 2021	Sheema District	Kitagata Hospital	106a-HC31-Active on ART screened for TB at last visit in the quarter	5-14Yrs	Male	27
Apr to Jun 2021	Sheema District	Kitagata Hospital	106a-HC31-Active on ART screened for TB at last visit in the quarter	15+ Yrs	Female	18
Apr to Jun 2021	Sheema District	Kitagata Hospital	106a-HC31-Active on ART screened for TB at last visit in the quarter	15+ Yrs	Male	17
Apr to Jun 2021	Sheema District	Kitagata Hospital	106a-HC31-Active on ART screened for TB at last visit in the quarter	15+ Yrs	Female	60
Apr to Jun 2021	Sheema District	Kitagata Hospital	106a-HC31-Active on ART screened for TB at last visit in the quarter	15+ Yrs	Male	24
Apr to Jun 2021	Sheema District	Kitagata Hospital	106a-HC31-Active on ART screened for TB at last visit in the quarter	15+ Yrs	Female	189
Apr to Jun 2021	Sheema District	Kitagata Hospital	106a-HC31-Active on ART screened for TB at last visit in the quarter	15+ Yrs	Male	52
Apr to Jun 2021	Sheema District	Kitagata Hospital	106a-HC31-Active on ART screened for TB at last visit in the quarter	15+ Yrs	Female	225
Apr to Jun 2021	Sheema District	Kitagata Hospital	106a-HC31-Active on ART screened for TB at last visit in the quarter	15+ Yrs	Male	94
Apr to Jun 2021	Sheema District	Kitagata Hospital	106a-HC31-Active on ART screened for TB at last visit in the quarter	15+ Yrs	Female	248
Apr to Jun 2021	Sheema District	Kitagata Hospital	106a-HC31-Active on ART screened for TB at last visit in the quarter	15+ Yrs	Male	166
Apr to Jun 2021	Sheema District	Kitagata Hospital	106a-HC31-Active on ART screened for TB at last visit in the quarter	15+ Yrs	Female	213
Apr to Jun 2021	Sheema District	Kitagata Hospital	106a-HC31-Active on ART screened for TB at last visit in the quarter	15+ Yrs	Male	151
Apr to Jun 2021	Sheema District	Kitagata Hospital	106a-HC31-Active on ART screened for TB at last visit in the quarter	15+ Yrs	Female	206
Apr to Jun 2021	Sheema District	Kitagata Hospital	106a-HC31-Active on ART screened for TB at last visit in the quarter	15+ Yrs	Male	133
Apr to Jun 2021	Sheema District	Kitagata Hospital	106a-HC31-Active on ART screened for TB at last visit in the quarter	15+ Yrs	Female	284
Apr to Jun 2021	Sheema District	Kitagata Hospital	106a-HC31-Active on ART screened for TB at last visit in the quarter	15+ Yrs	Male	276
Apr to Jun 2021	Sheema District	Kitagata Hospital	106a-HC32-Active on ART with presumptive TB during the quarter	0-4Yrs	Female
Apr to Jun 2021	Sheema District	Kitagata Hospital	106a-HC32-Active on ART with presumptive TB during the quarter	0-4Yrs	Male
Apr to Jun 2021	Sheema District	Kitagata Hospital	106a-HC32-Active on ART with presumptive TB during the quarter	0-4Yrs	Female	1
Apr to Jun 2021	Sheema District	Kitagata Hospital	106a-HC32-Active on ART with presumptive TB during the quarter	0-4Yrs	Male	2
Apr to Jun 2021	Sheema District	Kitagata Hospital	106a-HC32-Active on ART with presumptive TB during the quarter	5-14Yrs	Female	2
Apr to Jun 2021	Sheema District	Kitagata Hospital	106a-HC32-Active on ART with presumptive TB during the quarter	5-14Yrs	Male	2
Apr to Jun 2021	Sheema District	Kitagata Hospital	106a-HC32-Active on ART with presumptive TB during the quarter	5-14Yrs	Female	2
Apr to Jun 2021	Sheema District	Kitagata Hospital	106a-HC32-Active on ART with presumptive TB during the quarter	5-14Yrs	Male	6
Apr to Jun 2021	Sheema District	Kitagata Hospital	106a-HC32-Active on ART with presumptive TB during the quarter	15+ Yrs	Female	2
Apr to Jun 2021	Sheema District	Kitagata Hospital	106a-HC32-Active on ART with presumptive TB during the quarter	15+ Yrs	Male	1
Apr to Jun 2021	Sheema District	Kitagata Hospital	106a-HC32-Active on ART with presumptive TB during the quarter	15+ Yrs	Female	4
Apr to Jun 2021	Sheema District	Kitagata Hospital	106a-HC32-Active on ART with presumptive TB during the quarter	15+ Yrs	Male	1
Apr to Jun 2021	Sheema District	Kitagata Hospital	106a-HC32-Active on ART with presumptive TB during the quarter	15+ Yrs	Female	7
Apr to Jun 2021	Sheema District	Kitagata Hospital	106a-HC32-Active on ART with presumptive TB during the quarter	15+ Yrs	Male	4
Apr to Jun 2021	Sheema District	Kitagata Hospital	106a-HC32-Active on ART with presumptive TB during the quarter	15+ Yrs	Female	12
Apr to Jun 2021	Sheema District	Kitagata Hospital	106a-HC32-Active on ART with presumptive TB during the quarter	15+ Yrs	Male	3
Apr to Jun 2021	Sheema District	Kitagata Hospital	106a-HC32-Active on ART with presumptive TB during the quarter	15+ Yrs	Female	10
Apr to Jun 2021	Sheema District	Kitagata Hospital	106a-HC32-Active on ART with presumptive TB during the quarter	15+ Yrs	Male	6
Apr to Jun 2021	Sheema District	Kitagata Hospital	106a-HC32-Active on ART with presumptive TB during the quarter	15+ Yrs	Female	14
Apr to Jun 2021	Sheema District	Kitagata Hospital	106a-HC32-Active on ART with presumptive TB during the quarter	15+ Yrs	Male	5
Apr to Jun 2021	Sheema District	Kitagata Hospital	106a-HC32-Active on ART with presumptive TB during the quarter	15+ Yrs	Female	10
Apr to Jun 2021	Sheema District	Kitagata Hospital	106a-HC32-Active on ART with presumptive TB during the quarter	15+ Yrs	Male	6
Apr to Jun 2021	Sheema District	Kitagata Hospital	106a-HC32-Active on ART with presumptive TB during the quarter	15+ Yrs	Female	40
Apr to Jun 2021	Sheema District	Kitagata Hospital	106a-HC32-Active on ART with presumptive TB during the quarter	15+ Yrs	Male	18
Apr to Jun 2021	Sheema District	Kitagata Hospital	106a - TB08. New and Relapse TB Patients Registered	0-4Yrs	Female
Apr to Jun 2021	Sheema District	Kitagata Hospital	106a - TB08. New and Relapse TB Patients Registered	0-4Yrs	Male	2
Apr to Jun 2021	Sheema District	Kitagata Hospital	106a - TB08. New and Relapse TB Patients Registered	0-4Yrs	Female
Apr to Jun 2021	Sheema District	Kitagata Hospital	106a - TB08. New and Relapse TB Patients Registered	0-4Yrs	Male	1
Apr to Jun 2021	Sheema District	Kitagata Hospital	106a - TB08. New and Relapse TB Patients Registered	5-14Yrs	Female
Apr to Jun 2021	Sheema District	Kitagata Hospital	106a - TB08. New and Relapse TB Patients Registered	5-14Yrs	Male
Apr to Jun 2021	Sheema District	Kitagata Hospital	106a - TB08. New and Relapse TB Patients Registered	5-14Yrs	Female
Apr to Jun 2021	Sheema District	Kitagata Hospital	106a - TB08. New and Relapse TB Patients Registered	5-14Yrs	Male
Apr to Jun 2021	Sheema District	Kitagata Hospital	106a - TB08. New and Relapse TB Patients Registered	15+ Yrs	Female
Apr to Jun 2021	Sheema District	Kitagata Hospital	106a - TB08. New and Relapse TB Patients Registered	15+ Yrs	Male
Apr to Jun 2021	Sheema District	Kitagata Hospital	106a - TB08. New and Relapse TB Patients Registered	15+ Yrs	Female	1
Apr to Jun 2021	Sheema District	Kitagata Hospital	106a - TB08. New and Relapse TB Patients Registered	15+ Yrs	Male	2
Apr to Jun 2021	Sheema District	Kitagata Hospital	106a - TB08. New and Relapse TB Patients Registered	15+ Yrs	Female
Apr to Jun 2021	Sheema District	Kitagata Hospital	106a - TB08. New and Relapse TB Patients Registered	15+ Yrs	Male	3
Apr to Jun 2021	Sheema District	Kitagata Hospital	106a - TB08. New and Relapse TB Patients Registered	15+ Yrs	Female	1
Apr to Jun 2021	Sheema District	Kitagata Hospital	106a - TB08. New and Relapse TB Patients Registered	15+ Yrs	Male
Apr to Jun 2021	Sheema District	Kitagata Hospital	106a - TB08. New and Relapse TB Patients Registered	15+ Yrs	Female	1
Apr to Jun 2021	Sheema District	Kitagata Hospital	106a - TB08. New and Relapse TB Patients Registered	15+ Yrs	Male	1
Apr to Jun 2021	Sheema District	Kitagata Hospital	106a - TB08. New and Relapse TB Patients Registered	15+ Yrs	Female	1
Apr to Jun 2021	Sheema District	Kitagata Hospital	106a - TB08. New and Relapse TB Patients Registered	15+ Yrs	Male	1
Apr to Jun 2021	Sheema District	Kitagata Hospital	106a - TB08. New and Relapse TB Patients Registered	15+ Yrs	Female
Apr to Jun 2021	Sheema District	Kitagata Hospital	106a - TB08. New and Relapse TB Patients Registered	15+ Yrs	Male	1
Apr to Jun 2021	Sheema District	Kitagata Hospital	106a - TB08. New and Relapse TB Patients Registered	15+ Yrs	Female	4
Apr to Jun 2021	Sheema District	Kitagata Hospital	106a - TB08. New and Relapse TB Patients Registered	15+ Yrs	Male	5
Apr to Jun 2021	Ntungamo District	Kitwe HC IV	106a-HC31-Active on ART screened for TB at last visit in the quarter	0-4Yrs	Female
Apr to Jun 2021	Ntungamo District	Kitwe HC IV	106a-HC31-Active on ART screened for TB at last visit in the quarter	0-4Yrs	Male	2
Apr to Jun 2021	Ntungamo District	Kitwe HC IV	106a-HC31-Active on ART screened for TB at last visit in the quarter	0-4Yrs	Female	9
Apr to Jun 2021	Ntungamo District	Kitwe HC IV	106a-HC31-Active on ART screened for TB at last visit in the quarter	0-4Yrs	Male	8
Apr to Jun 2021	Ntungamo District	Kitwe HC IV	106a-HC31-Active on ART screened for TB at last visit in the quarter	5-14Yrs	Female	21
Apr to Jun 2021	Ntungamo District	Kitwe HC IV	106a-HC31-Active on ART screened for TB at last visit in the quarter	5-14Yrs	Male	16
Apr to Jun 2021	Ntungamo District	Kitwe HC IV	106a-HC31-Active on ART screened for TB at last visit in the quarter	5-14Yrs	Female	21
Apr to Jun 2021	Ntungamo District	Kitwe HC IV	106a-HC31-Active on ART screened for TB at last visit in the quarter	5-14Yrs	Male	34
Apr to Jun 2021	Ntungamo District	Kitwe HC IV	106a-HC31-Active on ART screened for TB at last visit in the quarter	15+ Yrs	Female	32
Apr to Jun 2021	Ntungamo District	Kitwe HC IV	106a-HC31-Active on ART screened for TB at last visit in the quarter	15+ Yrs	Male	16
Apr to Jun 2021	Ntungamo District	Kitwe HC IV	106a-HC31-Active on ART screened for TB at last visit in the quarter	15+ Yrs	Female	117
Apr to Jun 2021	Ntungamo District	Kitwe HC IV	106a-HC31-Active on ART screened for TB at last visit in the quarter	15+ Yrs	Male	11
Apr to Jun 2021	Ntungamo District	Kitwe HC IV	106a-HC31-Active on ART screened for TB at last visit in the quarter	15+ Yrs	Female	242
Apr to Jun 2021	Ntungamo District	Kitwe HC IV	106a-HC31-Active on ART screened for TB at last visit in the quarter	15+ Yrs	Male	61
Apr to Jun 2021	Ntungamo District	Kitwe HC IV	106a-HC31-Active on ART screened for TB at last visit in the quarter	15+ Yrs	Female	299
Apr to Jun 2021	Ntungamo District	Kitwe HC IV	106a-HC31-Active on ART screened for TB at last visit in the quarter	15+ Yrs	Male	100
Apr to Jun 2021	Ntungamo District	Kitwe HC IV	106a-HC31-Active on ART screened for TB at last visit in the quarter	15+ Yrs	Female	237
Apr to Jun 2021	Ntungamo District	Kitwe HC IV	106a-HC31-Active on ART screened for TB at last visit in the quarter	15+ Yrs	Male	149
Apr to Jun 2021	Ntungamo District	Kitwe HC IV	106a-HC31-Active on ART screened for TB at last visit in the quarter	15+ Yrs	Female	185
Apr to Jun 2021	Ntungamo District	Kitwe HC IV	106a-HC31-Active on ART screened for TB at last visit in the quarter	15+ Yrs	Male	130
Apr to Jun 2021	Ntungamo District	Kitwe HC IV	106a-HC31-Active on ART screened for TB at last visit in the quarter	15+ Yrs	Female	159
Apr to Jun 2021	Ntungamo District	Kitwe HC IV	106a-HC31-Active on ART screened for TB at last visit in the quarter	15+ Yrs	Male	112
Apr to Jun 2021	Ntungamo District	Kitwe HC IV	106a-HC31-Active on ART screened for TB at last visit in the quarter	15+ Yrs	Female	239
Apr to Jun 2021	Ntungamo District	Kitwe HC IV	106a-HC31-Active on ART screened for TB at last visit in the quarter	15+ Yrs	Male	211
Apr to Jun 2021	Ntungamo District	Kitwe HC IV	106a-HC32-Active on ART with presumptive TB during the quarter	0-4Yrs	Female
Apr to Jun 2021	Ntungamo District	Kitwe HC IV	106a-HC32-Active on ART with presumptive TB during the quarter	0-4Yrs	Male
Apr to Jun 2021	Ntungamo District	Kitwe HC IV	106a-HC32-Active on ART with presumptive TB during the quarter	0-4Yrs	Female
Apr to Jun 2021	Ntungamo District	Kitwe HC IV	106a-HC32-Active on ART with presumptive TB during the quarter	0-4Yrs	Male
Apr to Jun 2021	Ntungamo District	Kitwe HC IV	106a-HC32-Active on ART with presumptive TB during the quarter	5-14Yrs	Female
Apr to Jun 2021	Ntungamo District	Kitwe HC IV	106a-HC32-Active on ART with presumptive TB during the quarter	5-14Yrs	Male	1
Apr to Jun 2021	Ntungamo District	Kitwe HC IV	106a-HC32-Active on ART with presumptive TB during the quarter	5-14Yrs	Female
Apr to Jun 2021	Ntungamo District	Kitwe HC IV	106a-HC32-Active on ART with presumptive TB during the quarter	5-14Yrs	Male
Apr to Jun 2021	Ntungamo District	Kitwe HC IV	106a-HC32-Active on ART with presumptive TB during the quarter	15+ Yrs	Female
Apr to Jun 2021	Ntungamo District	Kitwe HC IV	106a-HC32-Active on ART with presumptive TB during the quarter	15+ Yrs	Male
Apr to Jun 2021	Ntungamo District	Kitwe HC IV	106a-HC32-Active on ART with presumptive TB during the quarter	15+ Yrs	Female	1
Apr to Jun 2021	Ntungamo District	Kitwe HC IV	106a-HC32-Active on ART with presumptive TB during the quarter	15+ Yrs	Male	2
Apr to Jun 2021	Ntungamo District	Kitwe HC IV	106a-HC32-Active on ART with presumptive TB during the quarter	15+ Yrs	Female
Apr to Jun 2021	Ntungamo District	Kitwe HC IV	106a-HC32-Active on ART with presumptive TB during the quarter	15+ Yrs	Male	1
Apr to Jun 2021	Ntungamo District	Kitwe HC IV	106a-HC32-Active on ART with presumptive TB during the quarter	15+ Yrs	Female	2
Apr to Jun 2021	Ntungamo District	Kitwe HC IV	106a-HC32-Active on ART with presumptive TB during the quarter	15+ Yrs	Male	3
Apr to Jun 2021	Ntungamo District	Kitwe HC IV	106a-HC32-Active on ART with presumptive TB during the quarter	15+ Yrs	Female	6
Apr to Jun 2021	Ntungamo District	Kitwe HC IV	106a-HC32-Active on ART with presumptive TB during the quarter	15+ Yrs	Male	2
Apr to Jun 2021	Ntungamo District	Kitwe HC IV	106a-HC32-Active on ART with presumptive TB during the quarter	15+ Yrs	Female	1
Apr to Jun 2021	Ntungamo District	Kitwe HC IV	106a-HC32-Active on ART with presumptive TB during the quarter	15+ Yrs	Male	1
Apr to Jun 2021	Ntungamo District	Kitwe HC IV	106a-HC32-Active on ART with presumptive TB during the quarter	15+ Yrs	Female	4
Apr to Jun 2021	Ntungamo District	Kitwe HC IV	106a-HC32-Active on ART with presumptive TB during the quarter	15+ Yrs	Male	1
Apr to Jun 2021	Ntungamo District	Kitwe HC IV	106a-HC32-Active on ART with presumptive TB during the quarter	15+ Yrs	Female	4
Apr to Jun 2021	Ntungamo District	Kitwe HC IV	106a-HC32-Active on ART with presumptive TB during the quarter	15+ Yrs	Male	12
Apr to Jun 2021	Ntungamo District	Kitwe HC IV	106a - TB08. New and Relapse TB Patients Registered	0-4Yrs	Female
Apr to Jun 2021	Ntungamo District	Kitwe HC IV	106a - TB08. New and Relapse TB Patients Registered	0-4Yrs	Male
Apr to Jun 2021	Ntungamo District	Kitwe HC IV	106a - TB08. New and Relapse TB Patients Registered	0-4Yrs	Female
Apr to Jun 2021	Ntungamo District	Kitwe HC IV	106a - TB08. New and Relapse TB Patients Registered	0-4Yrs	Male	2
Apr to Jun 2021	Ntungamo District	Kitwe HC IV	106a - TB08. New and Relapse TB Patients Registered	5-14Yrs	Female	1
Apr to Jun 2021	Ntungamo District	Kitwe HC IV	106a - TB08. New and Relapse TB Patients Registered	5-14Yrs	Male
Apr to Jun 2021	Ntungamo District	Kitwe HC IV	106a - TB08. New and Relapse TB Patients Registered	5-14Yrs	Female	1
Apr to Jun 2021	Ntungamo District	Kitwe HC IV	106a - TB08. New and Relapse TB Patients Registered	5-14Yrs	Male	1
Apr to Jun 2021	Ntungamo District	Kitwe HC IV	106a - TB08. New and Relapse TB Patients Registered	15+ Yrs	Female
Apr to Jun 2021	Ntungamo District	Kitwe HC IV	106a - TB08. New and Relapse TB Patients Registered	15+ Yrs	Male	1
Apr to Jun 2021	Ntungamo District	Kitwe HC IV	106a - TB08. New and Relapse TB Patients Registered	15+ Yrs	Female	1
Apr to Jun 2021	Ntungamo District	Kitwe HC IV	106a - TB08. New and Relapse TB Patients Registered	15+ Yrs	Male	2
Apr to Jun 2021	Ntungamo District	Kitwe HC IV	106a - TB08. New and Relapse TB Patients Registered	15+ Yrs	Female
Apr to Jun 2021	Ntungamo District	Kitwe HC IV	106a - TB08. New and Relapse TB Patients Registered	15+ Yrs	Male	1
Apr to Jun 2021	Ntungamo District	Kitwe HC IV	106a - TB08. New and Relapse TB Patients Registered	15+ Yrs	Female	1
Apr to Jun 2021	Ntungamo District	Kitwe HC IV	106a - TB08. New and Relapse TB Patients Registered	15+ Yrs	Male	4
Apr to Jun 2021	Ntungamo District	Kitwe HC IV	106a - TB08. New and Relapse TB Patients Registered	15+ Yrs	Female
Apr to Jun 2021	Ntungamo District	Kitwe HC IV	106a - TB08. New and Relapse TB Patients Registered	15+ Yrs	Male	5
Apr to Jun 2021	Ntungamo District	Kitwe HC IV	106a - TB08. New and Relapse TB Patients Registered	15+ Yrs	Female	1
Apr to Jun 2021	Ntungamo District	Kitwe HC IV	106a - TB08. New and Relapse TB Patients Registered	15+ Yrs	Male	2
Apr to Jun 2021	Ntungamo District	Kitwe HC IV	106a - TB08. New and Relapse TB Patients Registered	15+ Yrs	Female	1
Apr to Jun 2021	Ntungamo District	Kitwe HC IV	106a - TB08. New and Relapse TB Patients Registered	15+ Yrs	Male	3
Apr to Jun 2021	Ntungamo District	Kitwe HC IV	106a - TB08. New and Relapse TB Patients Registered	15+ Yrs	Female	4
Apr to Jun 2021	Ntungamo District	Kitwe HC IV	106a - TB08. New and Relapse TB Patients Registered	15+ Yrs	Male	9
Apr to Jun 2021	Sheema District	Kyangyenyi HC III	106a-HC31-Active on ART screened for TB at last visit in the quarter	0-4Yrs	Female
Apr to Jun 2021	Sheema District	Kyangyenyi HC III	106a-HC31-Active on ART screened for TB at last visit in the quarter	0-4Yrs	Male
Apr to Jun 2021	Sheema District	Kyangyenyi HC III	106a-HC31-Active on ART screened for TB at last visit in the quarter	0-4Yrs	Female
Apr to Jun 2021	Sheema District	Kyangyenyi HC III	106a-HC31-Active on ART screened for TB at last visit in the quarter	0-4Yrs	Male	1
Apr to Jun 2021	Sheema District	Kyangyenyi HC III	106a-HC31-Active on ART screened for TB at last visit in the quarter	5-14Yrs	Female
Apr to Jun 2021	Sheema District	Kyangyenyi HC III	106a-HC31-Active on ART screened for TB at last visit in the quarter	5-14Yrs	Male	4
Apr to Jun 2021	Sheema District	Kyangyenyi HC III	106a-HC31-Active on ART screened for TB at last visit in the quarter	5-14Yrs	Female	1
Apr to Jun 2021	Sheema District	Kyangyenyi HC III	106a-HC31-Active on ART screened for TB at last visit in the quarter	15+ Yrs	Female	8
Apr to Jun 2021	Sheema District	Kyangyenyi HC III	106a-HC31-Active on ART screened for TB at last visit in the quarter	15+ Yrs	Male	3
Apr to Jun 2021	Sheema District	Kyangyenyi HC III	106a-HC31-Active on ART screened for TB at last visit in the quarter	15+ Yrs	Female	40
Apr to Jun 2021	Sheema District	Kyangyenyi HC III	106a-HC31-Active on ART screened for TB at last visit in the quarter	15+ Yrs	Male	1
Apr to Jun 2021	Sheema District	Kyangyenyi HC III	106a-HC31-Active on ART screened for TB at last visit in the quarter	15+ Yrs	Female	40
Apr to Jun 2021	Sheema District	Kyangyenyi HC III	106a-HC31-Active on ART screened for TB at last visit in the quarter	15+ Yrs	Male	10
Apr to Jun 2021	Sheema District	Kyangyenyi HC III	106a-HC31-Active on ART screened for TB at last visit in the quarter	15+ Yrs	Female	29
Apr to Jun 2021	Sheema District	Kyangyenyi HC III	106a-HC31-Active on ART screened for TB at last visit in the quarter	15+ Yrs	Male	13
Apr to Jun 2021	Sheema District	Kyangyenyi HC III	106a-HC31-Active on ART screened for TB at last visit in the quarter	15+ Yrs	Female	14
Apr to Jun 2021	Sheema District	Kyangyenyi HC III	106a-HC31-Active on ART screened for TB at last visit in the quarter	15+ Yrs	Male	11
Apr to Jun 2021	Sheema District	Kyangyenyi HC III	106a-HC31-Active on ART screened for TB at last visit in the quarter	15+ Yrs	Female	15
Apr to Jun 2021	Sheema District	Kyangyenyi HC III	106a-HC31-Active on ART screened for TB at last visit in the quarter	15+ Yrs	Male	12
Apr to Jun 2021	Sheema District	Kyangyenyi HC III	106a-HC31-Active on ART screened for TB at last visit in the quarter	15+ Yrs	Female	5
Apr to Jun 2021	Sheema District	Kyangyenyi HC III	106a-HC31-Active on ART screened for TB at last visit in the quarter	15+ Yrs	Male	4
Apr to Jun 2021	Sheema District	Kyangyenyi HC III	106a-HC31-Active on ART screened for TB at last visit in the quarter	15+ Yrs	Female	6
Apr to Jun 2021	Sheema District	Kyangyenyi HC III	106a-HC31-Active on ART screened for TB at last visit in the quarter	15+ Yrs	Male	11
Apr to Jun 2021	Sheema District	Kyangyenyi HC III	106a-HC32-Active on ART with presumptive TB during the quarter	0-4Yrs	Female
Apr to Jun 2021	Sheema District	Kyangyenyi HC III	106a-HC32-Active on ART with presumptive TB during the quarter	0-4Yrs	Male
Apr to Jun 2021	Sheema District	Kyangyenyi HC III	106a-HC32-Active on ART with presumptive TB during the quarter	0-4Yrs	Female
Apr to Jun 2021	Sheema District	Kyangyenyi HC III	106a-HC32-Active on ART with presumptive TB during the quarter	0-4Yrs	Male
Apr to Jun 2021	Sheema District	Kyangyenyi HC III	106a-HC32-Active on ART with presumptive TB during the quarter	5-14Yrs	Female
Apr to Jun 2021	Sheema District	Kyangyenyi HC III	106a-HC32-Active on ART with presumptive TB during the quarter	5-14Yrs	Male
Apr to Jun 2021	Sheema District	Kyangyenyi HC III	106a-HC32-Active on ART with presumptive TB during the quarter	5-14Yrs	Female
Apr to Jun 2021	Sheema District	Kyangyenyi HC III	106a-HC32-Active on ART with presumptive TB during the quarter	5-14Yrs	Male
Apr to Jun 2021	Sheema District	Kyangyenyi HC III	106a-HC32-Active on ART with presumptive TB during the quarter	15+ Yrs	Female
Apr to Jun 2021	Sheema District	Kyangyenyi HC III	106a-HC32-Active on ART with presumptive TB during the quarter	15+ Yrs	Male
Apr to Jun 2021	Sheema District	Kyangyenyi HC III	106a-HC32-Active on ART with presumptive TB during the quarter	15+ Yrs	Female	2
Apr to Jun 2021	Sheema District	Kyangyenyi HC III	106a-HC32-Active on ART with presumptive TB during the quarter	15+ Yrs	Female
Apr to Jun 2021	Sheema District	Kyangyenyi HC III	106a-HC32-Active on ART with presumptive TB during the quarter	15+ Yrs	Male
Apr to Jun 2021	Sheema District	Kyangyenyi HC III	106a-HC32-Active on ART with presumptive TB during the quarter	15+ Yrs	Female	2
Apr to Jun 2021	Sheema District	Kyangyenyi HC III	106a-HC32-Active on ART with presumptive TB during the quarter	15+ Yrs	Male
Apr to Jun 2021	Sheema District	Kyangyenyi HC III	106a-HC32-Active on ART with presumptive TB during the quarter	15+ Yrs	Female
Apr to Jun 2021	Sheema District	Kyangyenyi HC III	106a-HC32-Active on ART with presumptive TB during the quarter	15+ Yrs	Male	1
Apr to Jun 2021	Sheema District	Kyangyenyi HC III	106a-HC32-Active on ART with presumptive TB during the quarter	15+ Yrs	Female	1
Apr to Jun 2021	Sheema District	Kyangyenyi HC III	106a-HC32-Active on ART with presumptive TB during the quarter	15+ Yrs	Female	2
Apr to Jun 2021	Sheema District	Kyangyenyi HC III	106a-HC32-Active on ART with presumptive TB during the quarter	15+ Yrs	Male
Apr to Jun 2021	Sheema District	Kyangyenyi HC III	106a-HC32-Active on ART with presumptive TB during the quarter	15+ Yrs	Female	1
Apr to Jun 2021	Sheema District	Kyangyenyi HC III	106a-HC32-Active on ART with presumptive TB during the quarter	15+ Yrs	Male	2
Apr to Jun 2021	Sheema District	Kyangyenyi HC III	106a - TB08. New and Relapse TB Patients Registered	0-4Yrs	Female
Apr to Jun 2021	Sheema District	Kyangyenyi HC III	106a - TB08. New and Relapse TB Patients Registered	0-4Yrs	Male
Apr to Jun 2021	Sheema District	Kyangyenyi HC III	106a - TB08. New and Relapse TB Patients Registered	0-4Yrs	Female	1
Apr to Jun 2021	Sheema District	Kyangyenyi HC III	106a - TB08. New and Relapse TB Patients Registered	0-4Yrs	Male	1
Apr to Jun 2021	Sheema District	Kyangyenyi HC III	106a - TB08. New and Relapse TB Patients Registered	5-14Yrs	Female
Apr to Jun 2021	Sheema District	Kyangyenyi HC III	106a - TB08. New and Relapse TB Patients Registered	5-14Yrs	Male	1
Apr to Jun 2021	Sheema District	Kyangyenyi HC III	106a - TB08. New and Relapse TB Patients Registered	5-14Yrs	Female
Apr to Jun 2021	Sheema District	Kyangyenyi HC III	106a - TB08. New and Relapse TB Patients Registered	5-14Yrs	Male
Apr to Jun 2021	Sheema District	Kyangyenyi HC III	106a - TB08. New and Relapse TB Patients Registered	15+ Yrs	Female
Apr to Jun 2021	Sheema District	Kyangyenyi HC III	106a - TB08. New and Relapse TB Patients Registered	15+ Yrs	Male
Apr to Jun 2021	Sheema District	Kyangyenyi HC III	106a - TB08. New and Relapse TB Patients Registered	15+ Yrs	Female
Apr to Jun 2021	Sheema District	Kyangyenyi HC III	106a - TB08. New and Relapse TB Patients Registered	15+ Yrs	Male
Apr to Jun 2021	Sheema District	Kyangyenyi HC III	106a - TB08. New and Relapse TB Patients Registered	15+ Yrs	Female	1
Apr to Jun 2021	Sheema District	Kyangyenyi HC III	106a - TB08. New and Relapse TB Patients Registered	15+ Yrs	Male
Apr to Jun 2021	Sheema District	Kyangyenyi HC III	106a - TB08. New and Relapse TB Patients Registered	15+ Yrs	Female
Apr to Jun 2021	Sheema District	Kyangyenyi HC III	106a - TB08. New and Relapse TB Patients Registered	15+ Yrs	Male
Apr to Jun 2021	Sheema District	Kyangyenyi HC III	106a - TB08. New and Relapse TB Patients Registered	15+ Yrs	Female
Apr to Jun 2021	Sheema District	Kyangyenyi HC III	106a - TB08. New and Relapse TB Patients Registered	15+ Yrs	Male
Apr to Jun 2021	Sheema District	Kyangyenyi HC III	106a - TB08. New and Relapse TB Patients Registered	15+ Yrs	Female	1
Apr to Jun 2021	Sheema District	Kyangyenyi HC III	106a - TB08. New and Relapse TB Patients Registered	15+ Yrs	Male	1
Apr to Jun 2021	Sheema District	Kyangyenyi HC III	106a - TB08. New and Relapse TB Patients Registered	15+ Yrs	Female	1
Apr to Jun 2021	Sheema District	Kyangyenyi HC III	106a - TB08. New and Relapse TB Patients Registered	15+ Yrs	Male
Apr to Jun 2021	Sheema District	Kyangyenyi HC III	106a - TB08. New and Relapse TB Patients Registered	15+ Yrs	Female	2
Apr to Jun 2021	Sheema District	Kyangyenyi HC III	106a - TB08. New and Relapse TB Patients Registered	15+ Yrs	Male	4
Apr to Jun 2021	Ntungamo District	Mother Francisca Lechner HC IV	106a-HC31-Active on ART screened for TB at last visit in the quarter	0-4Yrs	Female
Apr to Jun 2021	Ntungamo District	Mother Francisca Lechner HC IV	106a-HC31-Active on ART screened for TB at last visit in the quarter	0-4Yrs	Male
Apr to Jun 2021	Ntungamo District	Mother Francisca Lechner HC IV	106a-HC31-Active on ART screened for TB at last visit in the quarter	0-4Yrs	Female	2
Apr to Jun 2021	Ntungamo District	Mother Francisca Lechner HC IV	106a-HC31-Active on ART screened for TB at last visit in the quarter	0-4Yrs	Male	3
Apr to Jun 2021	Ntungamo District	Mother Francisca Lechner HC IV	106a-HC31-Active on ART screened for TB at last visit in the quarter	5-14Yrs	Female	12
Apr to Jun 2021	Ntungamo District	Mother Francisca Lechner HC IV	106a-HC31-Active on ART screened for TB at last visit in the quarter	5-14Yrs	Male	15
Apr to Jun 2021	Ntungamo District	Mother Francisca Lechner HC IV	106a-HC31-Active on ART screened for TB at last visit in the quarter	5-14Yrs	Female	18
Apr to Jun 2021	Ntungamo District	Mother Francisca Lechner HC IV	106a-HC31-Active on ART screened for TB at last visit in the quarter	5-14Yrs	Male	14
Apr to Jun 2021	Ntungamo District	Mother Francisca Lechner HC IV	106a-HC31-Active on ART screened for TB at last visit in the quarter	15+ Yrs	Female	14
Apr to Jun 2021	Ntungamo District	Mother Francisca Lechner HC IV	106a-HC31-Active on ART screened for TB at last visit in the quarter	15+ Yrs	Male	10
Apr to Jun 2021	Ntungamo District	Mother Francisca Lechner HC IV	106a-HC31-Active on ART screened for TB at last visit in the quarter	15+ Yrs	Female	27
Apr to Jun 2021	Ntungamo District	Mother Francisca Lechner HC IV	106a-HC31-Active on ART screened for TB at last visit in the quarter	15+ Yrs	Male	10
Apr to Jun 2021	Ntungamo District	Mother Francisca Lechner HC IV	106a-HC31-Active on ART screened for TB at last visit in the quarter	15+ Yrs	Female	88
Apr to Jun 2021	Ntungamo District	Mother Francisca Lechner HC IV	106a-HC31-Active on ART screened for TB at last visit in the quarter	15+ Yrs	Male	33
Apr to Jun 2021	Ntungamo District	Mother Francisca Lechner HC IV	106a-HC31-Active on ART screened for TB at last visit in the quarter	15+ Yrs	Female	112
Apr to Jun 2021	Ntungamo District	Mother Francisca Lechner HC IV	106a-HC31-Active on ART screened for TB at last visit in the quarter	15+ Yrs	Male	45
Apr to Jun 2021	Ntungamo District	Mother Francisca Lechner HC IV	106a-HC31-Active on ART screened for TB at last visit in the quarter	15+ Yrs	Female	92
Apr to Jun 2021	Ntungamo District	Mother Francisca Lechner HC IV	106a-HC31-Active on ART screened for TB at last visit in the quarter	15+ Yrs	Male	74
Apr to Jun 2021	Ntungamo District	Mother Francisca Lechner HC IV	106a-HC31-Active on ART screened for TB at last visit in the quarter	15+ Yrs	Female	85
Apr to Jun 2021	Ntungamo District	Mother Francisca Lechner HC IV	106a-HC31-Active on ART screened for TB at last visit in the quarter	15+ Yrs	Male	59
Apr to Jun 2021	Ntungamo District	Mother Francisca Lechner HC IV	106a-HC31-Active on ART screened for TB at last visit in the quarter	15+ Yrs	Female	83
Apr to Jun 2021	Ntungamo District	Mother Francisca Lechner HC IV	106a-HC31-Active on ART screened for TB at last visit in the quarter	15+ Yrs	Male	54
Apr to Jun 2021	Ntungamo District	Mother Francisca Lechner HC IV	106a-HC31-Active on ART screened for TB at last visit in the quarter	15+ Yrs	Female	112
Apr to Jun 2021	Ntungamo District	Mother Francisca Lechner HC IV	106a-HC31-Active on ART screened for TB at last visit in the quarter	15+ Yrs	Male	108
Apr to Jun 2021	Ntungamo District	Mother Francisca Lechner HC IV	106a-HC32-Active on ART with presumptive TB during the quarter	0-4Yrs	Female
Apr to Jun 2021	Ntungamo District	Mother Francisca Lechner HC IV	106a-HC32-Active on ART with presumptive TB during the quarter	0-4Yrs	Male
Apr to Jun 2021	Ntungamo District	Mother Francisca Lechner HC IV	106a-HC32-Active on ART with presumptive TB during the quarter	0-4Yrs	Female
Apr to Jun 2021	Ntungamo District	Mother Francisca Lechner HC IV	106a-HC32-Active on ART with presumptive TB during the quarter	0-4Yrs	Male
Apr to Jun 2021	Ntungamo District	Mother Francisca Lechner HC IV	106a-HC32-Active on ART with presumptive TB during the quarter	5-14Yrs	Female	2
Apr to Jun 2021	Ntungamo District	Mother Francisca Lechner HC IV	106a-HC32-Active on ART with presumptive TB during the quarter	5-14Yrs	Male
Apr to Jun 2021	Ntungamo District	Mother Francisca Lechner HC IV	106a-HC32-Active on ART with presumptive TB during the quarter	5-14Yrs	Female	1
Apr to Jun 2021	Ntungamo District	Mother Francisca Lechner HC IV	106a-HC32-Active on ART with presumptive TB during the quarter	5-14Yrs	Male	1
Apr to Jun 2021	Ntungamo District	Mother Francisca Lechner HC IV	106a-HC32-Active on ART with presumptive TB during the quarter	15+ Yrs	Female	1
Apr to Jun 2021	Ntungamo District	Mother Francisca Lechner HC IV	106a-HC32-Active on ART with presumptive TB during the quarter	15+ Yrs	Male
Apr to Jun 2021	Ntungamo District	Mother Francisca Lechner HC IV	106a-HC32-Active on ART with presumptive TB during the quarter	15+ Yrs	Female	4
Apr to Jun 2021	Ntungamo District	Mother Francisca Lechner HC IV	106a-HC32-Active on ART with presumptive TB during the quarter	15+ Yrs	Female	3
Apr to Jun 2021	Ntungamo District	Mother Francisca Lechner HC IV	106a-HC32-Active on ART with presumptive TB during the quarter	15+ Yrs	Male	4
Apr to Jun 2021	Ntungamo District	Mother Francisca Lechner HC IV	106a-HC32-Active on ART with presumptive TB during the quarter	15+ Yrs	Female	2
Apr to Jun 2021	Ntungamo District	Mother Francisca Lechner HC IV	106a-HC32-Active on ART with presumptive TB during the quarter	15+ Yrs	Male
Apr to Jun 2021	Ntungamo District	Mother Francisca Lechner HC IV	106a-HC32-Active on ART with presumptive TB during the quarter	15+ Yrs	Female	2
Apr to Jun 2021	Ntungamo District	Mother Francisca Lechner HC IV	106a-HC32-Active on ART with presumptive TB during the quarter	15+ Yrs	Male	4
Apr to Jun 2021	Ntungamo District	Mother Francisca Lechner HC IV	106a-HC32-Active on ART with presumptive TB during the quarter	15+ Yrs	Female	5
Apr to Jun 2021	Ntungamo District	Mother Francisca Lechner HC IV	106a-HC32-Active on ART with presumptive TB during the quarter	15+ Yrs	Male	1
Apr to Jun 2021	Ntungamo District	Mother Francisca Lechner HC IV	106a-HC32-Active on ART with presumptive TB during the quarter	15+ Yrs	Female	4
Apr to Jun 2021	Ntungamo District	Mother Francisca Lechner HC IV	106a-HC32-Active on ART with presumptive TB during the quarter	15+ Yrs	Male
Apr to Jun 2021	Ntungamo District	Mother Francisca Lechner HC IV	106a-HC32-Active on ART with presumptive TB during the quarter	15+ Yrs	Female	8
Apr to Jun 2021	Ntungamo District	Mother Francisca Lechner HC IV	106a-HC32-Active on ART with presumptive TB during the quarter	15+ Yrs	Male	6
Apr to Jun 2021	Ntungamo District	Mother Francisca Lechner HC IV	106a - TB08. New and Relapse TB Patients Registered	0-4Yrs	Female
Apr to Jun 2021	Ntungamo District	Mother Francisca Lechner HC IV	106a - TB08. New and Relapse TB Patients Registered	0-4Yrs	Male	1
Apr to Jun 2021	Ntungamo District	Mother Francisca Lechner HC IV	106a - TB08. New and Relapse TB Patients Registered	0-4Yrs	Female	2
Apr to Jun 2021	Ntungamo District	Mother Francisca Lechner HC IV	106a - TB08. New and Relapse TB Patients Registered	0-4Yrs	Male	1
Apr to Jun 2021	Ntungamo District	Mother Francisca Lechner HC IV	106a - TB08. New and Relapse TB Patients Registered	5-14Yrs	Female	1
Apr to Jun 2021	Ntungamo District	Mother Francisca Lechner HC IV	106a - TB08. New and Relapse TB Patients Registered	5-14Yrs	Male
Apr to Jun 2021	Ntungamo District	Mother Francisca Lechner HC IV	106a - TB08. New and Relapse TB Patients Registered	5-14Yrs	Female
Apr to Jun 2021	Ntungamo District	Mother Francisca Lechner HC IV	106a - TB08. New and Relapse TB Patients Registered	5-14Yrs	Male
Apr to Jun 2021	Ntungamo District	Mother Francisca Lechner HC IV	106a - TB08. New and Relapse TB Patients Registered	15+ Yrs	Female
Apr to Jun 2021	Ntungamo District	Mother Francisca Lechner HC IV	106a - TB08. New and Relapse TB Patients Registered	15+ Yrs	Male
Apr to Jun 2021	Ntungamo District	Mother Francisca Lechner HC IV	106a - TB08. New and Relapse TB Patients Registered	15+ Yrs	Female	1
Apr to Jun 2021	Ntungamo District	Mother Francisca Lechner HC IV	106a - TB08. New and Relapse TB Patients Registered	15+ Yrs	Male
Apr to Jun 2021	Ntungamo District	Mother Francisca Lechner HC IV	106a - TB08. New and Relapse TB Patients Registered	15+ Yrs	Female
Apr to Jun 2021	Ntungamo District	Mother Francisca Lechner HC IV	106a - TB08. New and Relapse TB Patients Registered	15+ Yrs	Male
Apr to Jun 2021	Ntungamo District	Mother Francisca Lechner HC IV	106a - TB08. New and Relapse TB Patients Registered	15+ Yrs	Female
Apr to Jun 2021	Ntungamo District	Mother Francisca Lechner HC IV	106a - TB08. New and Relapse TB Patients Registered	15+ Yrs	Male
Apr to Jun 2021	Ntungamo District	Mother Francisca Lechner HC IV	106a - TB08. New and Relapse TB Patients Registered	15+ Yrs	Female	2
Apr to Jun 2021	Ntungamo District	Mother Francisca Lechner HC IV	106a - TB08. New and Relapse TB Patients Registered	15+ Yrs	Male	1
Apr to Jun 2021	Ntungamo District	Mother Francisca Lechner HC IV	106a - TB08. New and Relapse TB Patients Registered	15+ Yrs	Female
Apr to Jun 2021	Ntungamo District	Mother Francisca Lechner HC IV	106a - TB08. New and Relapse TB Patients Registered	15+ Yrs	Male
Apr to Jun 2021	Ntungamo District	Mother Francisca Lechner HC IV	106a - TB08. New and Relapse TB Patients Registered	15+ Yrs	Female	1
Apr to Jun 2021	Ntungamo District	Mother Francisca Lechner HC IV	106a - TB08. New and Relapse TB Patients Registered	15+ Yrs	Male	1
Apr to Jun 2021	Ntungamo District	Mother Francisca Lechner HC IV	106a - TB08. New and Relapse TB Patients Registered	15+ Yrs	Female	2
Apr to Jun 2021	Ntungamo District	Mother Francisca Lechner HC IV	106a - TB08. New and Relapse TB Patients Registered	15+ Yrs	Male	3
Apr to Jun 2021	Rwampara District	Ndeija HC III	106a-HC31-Active on ART screened for TB at last visit in the quarter	0-4Yrs	Female	1
Apr to Jun 2021	Rwampara District	Ndeija HC III	106a-HC31-Active on ART screened for TB at last visit in the quarter	0-4Yrs	Male
Apr to Jun 2021	Rwampara District	Ndeija HC III	106a-HC31-Active on ART screened for TB at last visit in the quarter	0-4Yrs	Female	1
Apr to Jun 2021	Rwampara District	Ndeija HC III	106a-HC31-Active on ART screened for TB at last visit in the quarter	0-4Yrs	Male	1
Apr to Jun 2021	Rwampara District	Ndeija HC III	106a-HC31-Active on ART screened for TB at last visit in the quarter	5-14Yrs	Female	6
Apr to Jun 2021	Rwampara District	Ndeija HC III	106a-HC31-Active on ART screened for TB at last visit in the quarter	5-14Yrs	Male	7
Apr to Jun 2021	Rwampara District	Ndeija HC III	106a-HC31-Active on ART screened for TB at last visit in the quarter	5-14Yrs	Female	6
Apr to Jun 2021	Rwampara District	Ndeija HC III	106a-HC31-Active on ART screened for TB at last visit in the quarter	5-14Yrs	Male	3
Apr to Jun 2021	Rwampara District	Ndeija HC III	106a-HC31-Active on ART screened for TB at last visit in the quarter	15+ Yrs	Female	7
Apr to Jun 2021	Rwampara District	Ndeija HC III	106a-HC31-Active on ART screened for TB at last visit in the quarter	15+ Yrs	Male	4
Apr to Jun 2021	Rwampara District	Ndeija HC III	106a-HC31-Active on ART screened for TB at last visit in the quarter	15+ Yrs	Female	62
Apr to Jun 2021	Rwampara District	Ndeija HC III	106a-HC31-Active on ART screened for TB at last visit in the quarter	15+ Yrs	Male	8
Apr to Jun 2021	Rwampara District	Ndeija HC III	106a-HC31-Active on ART screened for TB at last visit in the quarter	15+ Yrs	Female	112
Apr to Jun 2021	Rwampara District	Ndeija HC III	106a-HC31-Active on ART screened for TB at last visit in the quarter	15+ Yrs	Male	26
Apr to Jun 2021	Rwampara District	Ndeija HC III	106a-HC31-Active on ART screened for TB at last visit in the quarter	15+ Yrs	Female	87
Apr to Jun 2021	Rwampara District	Ndeija HC III	106a-HC31-Active on ART screened for TB at last visit in the quarter	15+ Yrs	Male	49
Apr to Jun 2021	Rwampara District	Ndeija HC III	106a-HC31-Active on ART screened for TB at last visit in the quarter	15+ Yrs	Female	65
Apr to Jun 2021	Rwampara District	Ndeija HC III	106a-HC31-Active on ART screened for TB at last visit in the quarter	15+ Yrs	Male	28
Apr to Jun 2021	Rwampara District	Ndeija HC III	106a-HC31-Active on ART screened for TB at last visit in the quarter	15+ Yrs	Female	39
Apr to Jun 2021	Rwampara District	Ndeija HC III	106a-HC31-Active on ART screened for TB at last visit in the quarter	15+ Yrs	Male	33
Apr to Jun 2021	Rwampara District	Ndeija HC III	106a-HC31-Active on ART screened for TB at last visit in the quarter	15+ Yrs	Female	24
Apr to Jun 2021	Rwampara District	Ndeija HC III	106a-HC31-Active on ART screened for TB at last visit in the quarter	15+ Yrs	Male	21
Apr to Jun 2021	Rwampara District	Ndeija HC III	106a-HC31-Active on ART screened for TB at last visit in the quarter	15+ Yrs	Female	29
Apr to Jun 2021	Rwampara District	Ndeija HC III	106a-HC31-Active on ART screened for TB at last visit in the quarter	15+ Yrs	Male	33
Apr to Jun 2021	Rwampara District	Ndeija HC III	106a-HC32-Active on ART with presumptive TB during the quarter	0-4Yrs	Female
Apr to Jun 2021	Rwampara District	Ndeija HC III	106a-HC32-Active on ART with presumptive TB during the quarter	0-4Yrs	Male
Apr to Jun 2021	Rwampara District	Ndeija HC III	106a-HC32-Active on ART with presumptive TB during the quarter	0-4Yrs	Female	1
Apr to Jun 2021	Rwampara District	Ndeija HC III	106a-HC32-Active on ART with presumptive TB during the quarter	0-4Yrs	Male
Apr to Jun 2021	Rwampara District	Ndeija HC III	106a-HC32-Active on ART with presumptive TB during the quarter	5-14Yrs	Female	1
Apr to Jun 2021	Rwampara District	Ndeija HC III	106a-HC32-Active on ART with presumptive TB during the quarter	5-14Yrs	Male
Apr to Jun 2021	Rwampara District	Ndeija HC III	106a-HC32-Active on ART with presumptive TB during the quarter	5-14Yrs	Female	1
Apr to Jun 2021	Rwampara District	Ndeija HC III	106a-HC32-Active on ART with presumptive TB during the quarter	5-14Yrs	Male	1
Apr to Jun 2021	Rwampara District	Ndeija HC III	106a-HC32-Active on ART with presumptive TB during the quarter	15+ Yrs	Female
Apr to Jun 2021	Rwampara District	Ndeija HC III	106a-HC32-Active on ART with presumptive TB during the quarter	15+ Yrs	Male
Apr to Jun 2021	Rwampara District	Ndeija HC III	106a-HC32-Active on ART with presumptive TB during the quarter	15+ Yrs	Female	5
Apr to Jun 2021	Rwampara District	Ndeija HC III	106a-HC32-Active on ART with presumptive TB during the quarter	15+ Yrs	Female	3
Apr to Jun 2021	Rwampara District	Ndeija HC III	106a-HC32-Active on ART with presumptive TB during the quarter	15+ Yrs	Male
Apr to Jun 2021	Rwampara District	Ndeija HC III	106a-HC32-Active on ART with presumptive TB during the quarter	15+ Yrs	Female	2
Apr to Jun 2021	Rwampara District	Ndeija HC III	106a-HC32-Active on ART with presumptive TB during the quarter	15+ Yrs	Male	2
Apr to Jun 2021	Rwampara District	Ndeija HC III	106a-HC32-Active on ART with presumptive TB during the quarter	15+ Yrs	Female	6
Apr to Jun 2021	Rwampara District	Ndeija HC III	106a-HC32-Active on ART with presumptive TB during the quarter	15+ Yrs	Male	2
Apr to Jun 2021	Rwampara District	Ndeija HC III	106a-HC32-Active on ART with presumptive TB during the quarter	15+ Yrs	Male	4
Apr to Jun 2021	Rwampara District	Ndeija HC III	106a-HC32-Active on ART with presumptive TB during the quarter	15+ Yrs	Female
Apr to Jun 2021	Rwampara District	Ndeija HC III	106a-HC32-Active on ART with presumptive TB during the quarter	15+ Yrs	Male	1
Apr to Jun 2021	Rwampara District	Ndeija HC III	106a-HC32-Active on ART with presumptive TB during the quarter	15+ Yrs	Female	3
Apr to Jun 2021	Rwampara District	Ndeija HC III	106a-HC32-Active on ART with presumptive TB during the quarter	15+ Yrs	Male	1
Apr to Jun 2021	Rwampara District	Ndeija HC III	106a - TB08. New and Relapse TB Patients Registered	0-4Yrs	Female
Apr to Jun 2021	Rwampara District	Ndeija HC III	106a - TB08. New and Relapse TB Patients Registered	0-4Yrs	Male
Apr to Jun 2021	Rwampara District	Ndeija HC III	106a - TB08. New and Relapse TB Patients Registered	0-4Yrs	Female
Apr to Jun 2021	Rwampara District	Ndeija HC III	106a - TB08. New and Relapse TB Patients Registered	0-4Yrs	Male	2
Apr to Jun 2021	Rwampara District	Ndeija HC III	106a - TB08. New and Relapse TB Patients Registered	5-14Yrs	Female
Apr to Jun 2021	Rwampara District	Ndeija HC III	106a - TB08. New and Relapse TB Patients Registered	5-14Yrs	Male	1
Apr to Jun 2021	Rwampara District	Ndeija HC III	106a - TB08. New and Relapse TB Patients Registered	5-14Yrs	Female
Apr to Jun 2021	Rwampara District	Ndeija HC III	106a - TB08. New and Relapse TB Patients Registered	5-14Yrs	Male
Apr to Jun 2021	Rwampara District	Ndeija HC III	106a - TB08. New and Relapse TB Patients Registered	15+ Yrs	Female
Apr to Jun 2021	Rwampara District	Ndeija HC III	106a - TB08. New and Relapse TB Patients Registered	15+ Yrs	Male
Apr to Jun 2021	Rwampara District	Ndeija HC III	106a - TB08. New and Relapse TB Patients Registered	15+ Yrs	Female
Apr to Jun 2021	Rwampara District	Ndeija HC III	106a - TB08. New and Relapse TB Patients Registered	15+ Yrs	Male	2
Apr to Jun 2021	Rwampara District	Ndeija HC III	106a - TB08. New and Relapse TB Patients Registered	15+ Yrs	Female
Apr to Jun 2021	Rwampara District	Ndeija HC III	106a - TB08. New and Relapse TB Patients Registered	15+ Yrs	Male
Apr to Jun 2021	Rwampara District	Ndeija HC III	106a - TB08. New and Relapse TB Patients Registered	15+ Yrs	Female
Apr to Jun 2021	Rwampara District	Ndeija HC III	106a - TB08. New and Relapse TB Patients Registered	15+ Yrs	Male	1
Apr to Jun 2021	Rwampara District	Ndeija HC III	106a - TB08. New and Relapse TB Patients Registered	15+ Yrs	Female	1
Apr to Jun 2021	Rwampara District	Ndeija HC III	106a - TB08. New and Relapse TB Patients Registered	15+ Yrs	Male	3
Apr to Jun 2021	Rwampara District	Ndeija HC III	106a - TB08. New and Relapse TB Patients Registered	15+ Yrs	Female	1
Apr to Jun 2021	Rwampara District	Ndeija HC III	106a - TB08. New and Relapse TB Patients Registered	15+ Yrs	Male
Apr to Jun 2021	Rwampara District	Ndeija HC III	106a - TB08. New and Relapse TB Patients Registered	15+ Yrs	Female	1
Apr to Jun 2021	Rwampara District	Ndeija HC III	106a - TB08. New and Relapse TB Patients Registered	15+ Yrs	Male
Apr to Jun 2021	Rwampara District	Ndeija HC III	106a - TB08. New and Relapse TB Patients Registered	15+ Yrs	Female	1
Apr to Jun 2021	Rwampara District	Ndeija HC III	106a - TB08. New and Relapse TB Patients Registered	15+ Yrs	Male	3
Apr to Jun 2021	Ntungamo District	Ngoma HC III	106a-HC31-Active on ART screened for TB at last visit in the quarter	0-4Yrs	Female
Apr to Jun 2021	Ntungamo District	Ngoma HC III	106a-HC31-Active on ART screened for TB at last visit in the quarter	0-4Yrs	Male
Apr to Jun 2021	Ntungamo District	Ngoma HC III	106a-HC31-Active on ART screened for TB at last visit in the quarter	0-4Yrs	Female	1
Apr to Jun 2021	Ntungamo District	Ngoma HC III	106a-HC31-Active on ART screened for TB at last visit in the quarter	0-4Yrs	Male	1
Apr to Jun 2021	Ntungamo District	Ngoma HC III	106a-HC31-Active on ART screened for TB at last visit in the quarter	5-14Yrs	Female	1
Apr to Jun 2021	Ntungamo District	Ngoma HC III	106a-HC31-Active on ART screened for TB at last visit in the quarter	5-14Yrs	Male	2
Apr to Jun 2021	Ntungamo District	Ngoma HC III	106a-HC31-Active on ART screened for TB at last visit in the quarter	5-14Yrs	Female	2
Apr to Jun 2021	Ntungamo District	Ngoma HC III	106a-HC31-Active on ART screened for TB at last visit in the quarter	5-14Yrs	Male	2
Apr to Jun 2021	Ntungamo District	Ngoma HC III	106a-HC31-Active on ART screened for TB at last visit in the quarter	15+ Yrs	Female	3
Apr to Jun 2021	Ntungamo District	Ngoma HC III	106a-HC31-Active on ART screened for TB at last visit in the quarter	15+ Yrs	Female	11
Apr to Jun 2021	Ntungamo District	Ngoma HC III	106a-HC31-Active on ART screened for TB at last visit in the quarter	15+ Yrs	Female	29
Apr to Jun 2021	Ntungamo District	Ngoma HC III	106a-HC31-Active on ART screened for TB at last visit in the quarter	15+ Yrs	Male	7
Apr to Jun 2021	Ntungamo District	Ngoma HC III	106a-HC31-Active on ART screened for TB at last visit in the quarter	15+ Yrs	Female	36
Apr to Jun 2021	Ntungamo District	Ngoma HC III	106a-HC31-Active on ART screened for TB at last visit in the quarter	15+ Yrs	Male	6
Apr to Jun 2021	Ntungamo District	Ngoma HC III	106a-HC31-Active on ART screened for TB at last visit in the quarter	15+ Yrs	Female	20
Apr to Jun 2021	Ntungamo District	Ngoma HC III	106a-HC31-Active on ART screened for TB at last visit in the quarter	15+ Yrs	Male	14
Apr to Jun 2021	Ntungamo District	Ngoma HC III	106a-HC31-Active on ART screened for TB at last visit in the quarter	15+ Yrs	Female	25
Apr to Jun 2021	Ntungamo District	Ngoma HC III	106a-HC31-Active on ART screened for TB at last visit in the quarter	15+ Yrs	Male	11
Apr to Jun 2021	Ntungamo District	Ngoma HC III	106a-HC31-Active on ART screened for TB at last visit in the quarter	15+ Yrs	Female	10
Apr to Jun 2021	Ntungamo District	Ngoma HC III	106a-HC31-Active on ART screened for TB at last visit in the quarter	15+ Yrs	Male	9
Apr to Jun 2021	Ntungamo District	Ngoma HC III	106a-HC31-Active on ART screened for TB at last visit in the quarter	15+ Yrs	Female	16
Apr to Jun 2021	Ntungamo District	Ngoma HC III	106a-HC31-Active on ART screened for TB at last visit in the quarter	15+ Yrs	Male	31
Apr to Jun 2021	Ntungamo District	Ngoma HC III	106a-HC32-Active on ART with presumptive TB during the quarter	0-4Yrs	Female
Apr to Jun 2021	Ntungamo District	Ngoma HC III	106a-HC32-Active on ART with presumptive TB during the quarter	0-4Yrs	Male
Apr to Jun 2021	Ntungamo District	Ngoma HC III	106a-HC32-Active on ART with presumptive TB during the quarter	0-4Yrs	Female	1
Apr to Jun 2021	Ntungamo District	Ngoma HC III	106a-HC32-Active on ART with presumptive TB during the quarter	0-4Yrs	Male
Apr to Jun 2021	Ntungamo District	Ngoma HC III	106a-HC32-Active on ART with presumptive TB during the quarter	5-14Yrs	Female
Apr to Jun 2021	Ntungamo District	Ngoma HC III	106a-HC32-Active on ART with presumptive TB during the quarter	5-14Yrs	Male
Apr to Jun 2021	Ntungamo District	Ngoma HC III	106a-HC32-Active on ART with presumptive TB during the quarter	5-14Yrs	Female
Apr to Jun 2021	Ntungamo District	Ngoma HC III	106a-HC32-Active on ART with presumptive TB during the quarter	5-14Yrs	Male
Apr to Jun 2021	Ntungamo District	Ngoma HC III	106a-HC32-Active on ART with presumptive TB during the quarter	15+ Yrs	Female	1
Apr to Jun 2021	Ntungamo District	Ngoma HC III	106a-HC32-Active on ART with presumptive TB during the quarter	15+ Yrs	Male
Apr to Jun 2021	Ntungamo District	Ngoma HC III	106a-HC32-Active on ART with presumptive TB during the quarter	15+ Yrs	Female
Apr to Jun 2021	Ntungamo District	Ngoma HC III	106a-HC32-Active on ART with presumptive TB during the quarter	15+ Yrs	Female	1
Apr to Jun 2021	Ntungamo District	Ngoma HC III	106a-HC32-Active on ART with presumptive TB during the quarter	15+ Yrs	Male
Apr to Jun 2021	Ntungamo District	Ngoma HC III	106a-HC32-Active on ART with presumptive TB during the quarter	15+ Yrs	Female	1
Apr to Jun 2021	Ntungamo District	Ngoma HC III	106a-HC32-Active on ART with presumptive TB during the quarter	15+ Yrs	Male	2
Apr to Jun 2021	Ntungamo District	Ngoma HC III	106a-HC32-Active on ART with presumptive TB during the quarter	15+ Yrs	Female	2
Apr to Jun 2021	Ntungamo District	Ngoma HC III	106a-HC32-Active on ART with presumptive TB during the quarter	15+ Yrs	Male
Apr to Jun 2021	Ntungamo District	Ngoma HC III	106a-HC32-Active on ART with presumptive TB during the quarter	15+ Yrs	Female	3
Apr to Jun 2021	Ntungamo District	Ngoma HC III	106a-HC32-Active on ART with presumptive TB during the quarter	15+ Yrs	Male	1
Apr to Jun 2021	Ntungamo District	Ngoma HC III	106a-HC32-Active on ART with presumptive TB during the quarter	15+ Yrs	Female	1
Apr to Jun 2021	Ntungamo District	Ngoma HC III	106a-HC32-Active on ART with presumptive TB during the quarter	15+ Yrs	Male	2
Apr to Jun 2021	Ntungamo District	Ngoma HC III	106a-HC32-Active on ART with presumptive TB during the quarter	15+ Yrs	Female	2
Apr to Jun 2021	Ntungamo District	Ngoma HC III	106a-HC32-Active on ART with presumptive TB during the quarter	15+ Yrs	Male	3
Apr to Jun 2021	Ntungamo District	Ngoma HC III	106a - TB08. New and Relapse TB Patients Registered	0-4Yrs	Female
Apr to Jun 2021	Ntungamo District	Ngoma HC III	106a - TB08. New and Relapse TB Patients Registered	0-4Yrs	Male
Apr to Jun 2021	Ntungamo District	Ngoma HC III	106a - TB08. New and Relapse TB Patients Registered	0-4Yrs	Female	3
Apr to Jun 2021	Ntungamo District	Ngoma HC III	106a - TB08. New and Relapse TB Patients Registered	0-4Yrs	Male	5
Apr to Jun 2021	Ntungamo District	Ngoma HC III	106a - TB08. New and Relapse TB Patients Registered	5-14Yrs	Female
Apr to Jun 2021	Ntungamo District	Ngoma HC III	106a - TB08. New and Relapse TB Patients Registered	5-14Yrs	Male	1
Apr to Jun 2021	Ntungamo District	Ngoma HC III	106a - TB08. New and Relapse TB Patients Registered	5-14Yrs	Female
Apr to Jun 2021	Ntungamo District	Ngoma HC III	106a - TB08. New and Relapse TB Patients Registered	5-14Yrs	Male
Apr to Jun 2021	Ntungamo District	Ngoma HC III	106a - TB08. New and Relapse TB Patients Registered	15+ Yrs	Female
Apr to Jun 2021	Ntungamo District	Ngoma HC III	106a - TB08. New and Relapse TB Patients Registered	15+ Yrs	Male
Apr to Jun 2021	Ntungamo District	Ngoma HC III	106a - TB08. New and Relapse TB Patients Registered	15+ Yrs	Female
Apr to Jun 2021	Ntungamo District	Ngoma HC III	106a - TB08. New and Relapse TB Patients Registered	15+ Yrs	Male
Apr to Jun 2021	Ntungamo District	Ngoma HC III	106a - TB08. New and Relapse TB Patients Registered	15+ Yrs	Female
Apr to Jun 2021	Ntungamo District	Ngoma HC III	106a - TB08. New and Relapse TB Patients Registered	15+ Yrs	Male
Apr to Jun 2021	Ntungamo District	Ngoma HC III	106a - TB08. New and Relapse TB Patients Registered	15+ Yrs	Female
Apr to Jun 2021	Ntungamo District	Ngoma HC III	106a - TB08. New and Relapse TB Patients Registered	15+ Yrs	Male	1
Apr to Jun 2021	Ntungamo District	Ngoma HC III	106a - TB08. New and Relapse TB Patients Registered	15+ Yrs	Female	1
Apr to Jun 2021	Ntungamo District	Ngoma HC III	106a - TB08. New and Relapse TB Patients Registered	15+ Yrs	Male	2
Apr to Jun 2021	Ntungamo District	Ngoma HC III	106a - TB08. New and Relapse TB Patients Registered	15+ Yrs	Female
Apr to Jun 2021	Ntungamo District	Ngoma HC III	106a - TB08. New and Relapse TB Patients Registered	15+ Yrs	Male	3
Apr to Jun 2021	Ntungamo District	Ngoma HC III	106a - TB08. New and Relapse TB Patients Registered	15+ Yrs	Female	1
Apr to Jun 2021	Ntungamo District	Ngoma HC III	106a - TB08. New and Relapse TB Patients Registered	15+ Yrs	Male
Apr to Jun 2021	Ntungamo District	Ngoma HC III	106a - TB08. New and Relapse TB Patients Registered	15+ Yrs	Female
Apr to Jun 2021	Ntungamo District	Ngoma HC III	106a - TB08. New and Relapse TB Patients Registered	15+ Yrs	Male	3
Apr to Jun 2021	Ntungamo District	Rwashamaire HC IV	106a-HC31-Active on ART screened for TB at last visit in the quarter	0-4Yrs	Female
Apr to Jun 2021	Ntungamo District	Rwashamaire HC IV	106a-HC31-Active on ART screened for TB at last visit in the quarter	0-4Yrs	Male	1
Apr to Jun 2021	Ntungamo District	Rwashamaire HC IV	106a-HC31-Active on ART screened for TB at last visit in the quarter	0-4Yrs	Female	3
Apr to Jun 2021	Ntungamo District	Rwashamaire HC IV	106a-HC31-Active on ART screened for TB at last visit in the quarter	0-4Yrs	Male	8
Apr to Jun 2021	Ntungamo District	Rwashamaire HC IV	106a-HC31-Active on ART screened for TB at last visit in the quarter	5-14Yrs	Female	12
Apr to Jun 2021	Ntungamo District	Rwashamaire HC IV	106a-HC31-Active on ART screened for TB at last visit in the quarter	5-14Yrs	Male	21
Apr to Jun 2021	Ntungamo District	Rwashamaire HC IV	106a-HC31-Active on ART screened for TB at last visit in the quarter	5-14Yrs	Female	21
Apr to Jun 2021	Ntungamo District	Rwashamaire HC IV	106a-HC31-Active on ART screened for TB at last visit in the quarter	5-14Yrs	Male	31
Apr to Jun 2021	Ntungamo District	Rwashamaire HC IV	106a-HC31-Active on ART screened for TB at last visit in the quarter	15+ Yrs	Female	27
Apr to Jun 2021	Ntungamo District	Rwashamaire HC IV	106a-HC31-Active on ART screened for TB at last visit in the quarter	15+ Yrs	Male	14
Apr to Jun 2021	Ntungamo District	Rwashamaire HC IV	106a-HC31-Active on ART screened for TB at last visit in the quarter	15+ Yrs	Female	77
Apr to Jun 2021	Ntungamo District	Rwashamaire HC IV	106a-HC31-Active on ART screened for TB at last visit in the quarter	15+ Yrs	Male	12
Apr to Jun 2021	Ntungamo District	Rwashamaire HC IV	106a-HC31-Active on ART screened for TB at last visit in the quarter	15+ Yrs	Female	134
Apr to Jun 2021	Ntungamo District	Rwashamaire HC IV	106a-HC31-Active on ART screened for TB at last visit in the quarter	15+ Yrs	Male	37
Apr to Jun 2021	Ntungamo District	Rwashamaire HC IV	106a-HC31-Active on ART screened for TB at last visit in the quarter	15+ Yrs	Female	166
Apr to Jun 2021	Ntungamo District	Rwashamaire HC IV	106a-HC31-Active on ART screened for TB at last visit in the quarter	15+ Yrs	Male	61
Apr to Jun 2021	Ntungamo District	Rwashamaire HC IV	106a-HC31-Active on ART screened for TB at last visit in the quarter	15+ Yrs	Female	157
Apr to Jun 2021	Ntungamo District	Rwashamaire HC IV	106a-HC31-Active on ART screened for TB at last visit in the quarter	15+ Yrs	Male	79
Apr to Jun 2021	Ntungamo District	Rwashamaire HC IV	106a-HC31-Active on ART screened for TB at last visit in the quarter	15+ Yrs	Female	144
Apr to Jun 2021	Ntungamo District	Rwashamaire HC IV	106a-HC31-Active on ART screened for TB at last visit in the quarter	15+ Yrs	Male	119
Apr to Jun 2021	Ntungamo District	Rwashamaire HC IV	106a-HC31-Active on ART screened for TB at last visit in the quarter	15+ Yrs	Female	113
Apr to Jun 2021	Ntungamo District	Rwashamaire HC IV	106a-HC31-Active on ART screened for TB at last visit in the quarter	15+ Yrs	Male	85
Apr to Jun 2021	Ntungamo District	Rwashamaire HC IV	106a-HC31-Active on ART screened for TB at last visit in the quarter	15+ Yrs	Female	168
Apr to Jun 2021	Ntungamo District	Rwashamaire HC IV	106a-HC31-Active on ART screened for TB at last visit in the quarter	15+ Yrs	Male	147
Apr to Jun 2021	Ntungamo District	Rwashamaire HC IV	106a-HC32-Active on ART with presumptive TB during the quarter	0-4Yrs	Female
Apr to Jun 2021	Ntungamo District	Rwashamaire HC IV	106a-HC32-Active on ART with presumptive TB during the quarter	0-4Yrs	Male
Apr to Jun 2021	Ntungamo District	Rwashamaire HC IV	106a-HC32-Active on ART with presumptive TB during the quarter	0-4Yrs	Female
Apr to Jun 2021	Ntungamo District	Rwashamaire HC IV	106a-HC32-Active on ART with presumptive TB during the quarter	0-4Yrs	Male
Apr to Jun 2021	Ntungamo District	Rwashamaire HC IV	106a-HC32-Active on ART with presumptive TB during the quarter	5-14Yrs	Female
Apr to Jun 2021	Ntungamo District	Rwashamaire HC IV	106a-HC32-Active on ART with presumptive TB during the quarter	5-14Yrs	Male
Apr to Jun 2021	Ntungamo District	Rwashamaire HC IV	106a-HC32-Active on ART with presumptive TB during the quarter	5-14Yrs	Female	2
Apr to Jun 2021	Ntungamo District	Rwashamaire HC IV	106a-HC32-Active on ART with presumptive TB during the quarter	5-14Yrs	Male
Apr to Jun 2021	Ntungamo District	Rwashamaire HC IV	106a-HC32-Active on ART with presumptive TB during the quarter	15+ Yrs	Female
Apr to Jun 2021	Ntungamo District	Rwashamaire HC IV	106a-HC32-Active on ART with presumptive TB during the quarter	15+ Yrs	Male	1
Apr to Jun 2021	Ntungamo District	Rwashamaire HC IV	106a-HC32-Active on ART with presumptive TB during the quarter	15+ Yrs	Female	2
Apr to Jun 2021	Ntungamo District	Rwashamaire HC IV	106a-HC32-Active on ART with presumptive TB during the quarter	15+ Yrs	Male	2
Apr to Jun 2021	Ntungamo District	Rwashamaire HC IV	106a-HC32-Active on ART with presumptive TB during the quarter	15+ Yrs	Female	5
Apr to Jun 2021	Ntungamo District	Rwashamaire HC IV	106a-HC32-Active on ART with presumptive TB during the quarter	15+ Yrs	Male	2
Apr to Jun 2021	Ntungamo District	Rwashamaire HC IV	106a-HC32-Active on ART with presumptive TB during the quarter	15+ Yrs	Female	4
Apr to Jun 2021	Ntungamo District	Rwashamaire HC IV	106a-HC32-Active on ART with presumptive TB during the quarter	15+ Yrs	Male	4
Apr to Jun 2021	Ntungamo District	Rwashamaire HC IV	106a-HC32-Active on ART with presumptive TB during the quarter	15+ Yrs	Female	3
Apr to Jun 2021	Ntungamo District	Rwashamaire HC IV	106a-HC32-Active on ART with presumptive TB during the quarter	15+ Yrs	Male	3
Apr to Jun 2021	Ntungamo District	Rwashamaire HC IV	106a-HC32-Active on ART with presumptive TB during the quarter	15+ Yrs	Female	4
Apr to Jun 2021	Ntungamo District	Rwashamaire HC IV	106a-HC32-Active on ART with presumptive TB during the quarter	15+ Yrs	Male	5
Apr to Jun 2021	Ntungamo District	Rwashamaire HC IV	106a-HC32-Active on ART with presumptive TB during the quarter	15+ Yrs	Female	2
Apr to Jun 2021	Ntungamo District	Rwashamaire HC IV	106a-HC32-Active on ART with presumptive TB during the quarter	15+ Yrs	Male	2
Apr to Jun 2021	Ntungamo District	Rwashamaire HC IV	106a-HC32-Active on ART with presumptive TB during the quarter	15+ Yrs	Female	3
Apr to Jun 2021	Ntungamo District	Rwashamaire HC IV	106a-HC32-Active on ART with presumptive TB during the quarter	15+ Yrs	Male	5
Apr to Jun 2021	Ntungamo District	Rwashamaire HC IV	106a - TB08. New and Relapse TB Patients Registered	0-4Yrs	Female
Apr to Jun 2021	Ntungamo District	Rwashamaire HC IV	106a - TB08. New and Relapse TB Patients Registered	0-4Yrs	Male
Apr to Jun 2021	Ntungamo District	Rwashamaire HC IV	106a - TB08. New and Relapse TB Patients Registered	0-4Yrs	Female	1
Apr to Jun 2021	Ntungamo District	Rwashamaire HC IV	106a - TB08. New and Relapse TB Patients Registered	0-4Yrs	Male
Apr to Jun 2021	Ntungamo District	Rwashamaire HC IV	106a - TB08. New and Relapse TB Patients Registered	5-14Yrs	Female
Apr to Jun 2021	Ntungamo District	Rwashamaire HC IV	106a - TB08. New and Relapse TB Patients Registered	5-14Yrs	Male
Apr to Jun 2021	Ntungamo District	Rwashamaire HC IV	106a - TB08. New and Relapse TB Patients Registered	5-14Yrs	Female
Apr to Jun 2021	Ntungamo District	Rwashamaire HC IV	106a - TB08. New and Relapse TB Patients Registered	5-14Yrs	Male
Apr to Jun 2021	Ntungamo District	Rwashamaire HC IV	106a - TB08. New and Relapse TB Patients Registered	15+ Yrs	Female
Apr to Jun 2021	Ntungamo District	Rwashamaire HC IV	106a - TB08. New and Relapse TB Patients Registered	15+ Yrs	Male
Apr to Jun 2021	Ntungamo District	Rwashamaire HC IV	106a - TB08. New and Relapse TB Patients Registered	15+ Yrs	Female	2
Apr to Jun 2021	Ntungamo District	Rwashamaire HC IV	106a - TB08. New and Relapse TB Patients Registered	15+ Yrs	Male	1
Apr to Jun 2021	Ntungamo District	Rwashamaire HC IV	106a - TB08. New and Relapse TB Patients Registered	15+ Yrs	Female	1
Apr to Jun 2021	Ntungamo District	Rwashamaire HC IV	106a - TB08. New and Relapse TB Patients Registered	15+ Yrs	Male	1
Apr to Jun 2021	Ntungamo District	Rwashamaire HC IV	106a - TB08. New and Relapse TB Patients Registered	15+ Yrs	Female	1
Apr to Jun 2021	Ntungamo District	Rwashamaire HC IV	106a - TB08. New and Relapse TB Patients Registered	15+ Yrs	Male	1
Apr to Jun 2021	Ntungamo District	Rwashamaire HC IV	106a - TB08. New and Relapse TB Patients Registered	15+ Yrs	Female
Apr to Jun 2021	Ntungamo District	Rwashamaire HC IV	106a - TB08. New and Relapse TB Patients Registered	15+ Yrs	Male	4
Apr to Jun 2021	Ntungamo District	Rwashamaire HC IV	106a - TB08. New and Relapse TB Patients Registered	15+ Yrs	Female	1
Apr to Jun 2021	Ntungamo District	Rwashamaire HC IV	106a - TB08. New and Relapse TB Patients Registered	15+ Yrs	Male
Apr to Jun 2021	Ntungamo District	Rwashamaire HC IV	106a - TB08. New and Relapse TB Patients Registered	15+ Yrs	Female	1
Apr to Jun 2021	Ntungamo District	Rwashamaire HC IV	106a - TB08. New and Relapse TB Patients Registered	15+ Yrs	Male
Apr to Jun 2021	Ntungamo District	Rwashamaire HC IV	106a - TB08. New and Relapse TB Patients Registered	15+ Yrs	Female	3
Apr to Jun 2021	Ntungamo District	Rwashamaire HC IV	106a - TB08. New and Relapse TB Patients Registered	15+ Yrs	Male	2
Jan to Mar 2020	Sheema District	Bugongi HC III	106a-HC31-Active on ART screened for TB at last visit in the quarter	0-4Yrs	Female
Jan to Mar 2020	Sheema District	Bugongi HC III	106a-HC31-Active on ART screened for TB at last visit in the quarter	0-4Yrs	Male
Jan to Mar 2020	Sheema District	Bugongi HC III	106a-HC31-Active on ART screened for TB at last visit in the quarter	0-4Yrs	Female
Jan to Mar 2020	Sheema District	Bugongi HC III	106a-HC31-Active on ART screened for TB at last visit in the quarter	5-14Yrs	Female
Jan to Mar 2020	Sheema District	Bugongi HC III	106a-HC32-Active on ART with presumptive TB during the quarter	0-4Yrs	Female
Jan to Mar 2020	Sheema District	Bugongi HC III	106a-HC32-Active on ART with presumptive TB during the quarter	0-4Yrs	Male
Jan to Mar 2020	Sheema District	Bugongi HC III	106a-HC32-Active on ART with presumptive TB during the quarter	0-4Yrs	Female
Jan to Mar 2020	Sheema District	Bugongi HC III	106a-HC32-Active on ART with presumptive TB during the quarter	0-4Yrs	Male
Jan to Mar 2020	Sheema District	Bugongi HC III	106a-HC32-Active on ART with presumptive TB during the quarter	5-14Yrs	Female
Jan to Mar 2020	Sheema District	Bugongi HC III	106a-HC32-Active on ART with presumptive TB during the quarter	5-14Yrs	Male
Jan to Mar 2020	Sheema District	Bugongi HC III	106a-HC32-Active on ART with presumptive TB during the quarter	5-14Yrs	Female
Jan to Mar 2020	Sheema District	Bugongi HC III	106a-HC32-Active on ART with presumptive TB during the quarter	5-14Yrs	Male
Jan to Mar 2020	Sheema District	Bugongi HC III	106a-HC32-Active on ART with presumptive TB during the quarter	15+ Yrs	Female
Jan to Mar 2020	Sheema District	Bugongi HC III	106a-HC32-Active on ART with presumptive TB during the quarter	15+ Yrs	Male
Jan to Mar 2020	Sheema District	Bugongi HC III	106a-HC32-Active on ART with presumptive TB during the quarter	15+ Yrs	Female
Jan to Mar 2020	Sheema District	Bugongi HC III	106a-HC32-Active on ART with presumptive TB during the quarter	15+ Yrs	Female
Jan to Mar 2020	Sheema District	Bugongi HC III	106a-HC32-Active on ART with presumptive TB during the quarter	15+ Yrs	Male
Jan to Mar 2020	Sheema District	Bugongi HC III	106a-HC32-Active on ART with presumptive TB during the quarter	15+ Yrs	Female
Jan to Mar 2020	Sheema District	Bugongi HC III	106a-HC32-Active on ART with presumptive TB during the quarter	15+ Yrs	Male
Jan to Mar 2020	Sheema District	Bugongi HC III	106a-HC32-Active on ART with presumptive TB during the quarter	15+ Yrs	Female
Jan to Mar 2020	Sheema District	Bugongi HC III	106a-HC32-Active on ART with presumptive TB during the quarter	15+ Yrs	Male
Jan to Mar 2020	Sheema District	Bugongi HC III	106a-HC32-Active on ART with presumptive TB during the quarter	15+ Yrs	Female
Jan to Mar 2020	Sheema District	Bugongi HC III	106a-HC32-Active on ART with presumptive TB during the quarter	15+ Yrs	Male
Jan to Mar 2020	Sheema District	Bugongi HC III	106a-HC32-Active on ART with presumptive TB during the quarter	15+ Yrs	Female
Jan to Mar 2020	Sheema District	Bugongi HC III	106a-HC32-Active on ART with presumptive TB during the quarter	15+ Yrs	Male
Jan to Mar 2020	Sheema District	Bugongi HC III	106a - TB08. New and Relapse TB Patients Registered	0-4Yrs	Female
Jan to Mar 2020	Sheema District	Bugongi HC III	106a - TB08. New and Relapse TB Patients Registered	0-4Yrs	Male	2
Jan to Mar 2020	Sheema District	Bugongi HC III	106a - TB08. New and Relapse TB Patients Registered	0-4Yrs	Female
Jan to Mar 2020	Sheema District	Bugongi HC III	106a - TB08. New and Relapse TB Patients Registered	0-4Yrs	Male
Jan to Mar 2020	Sheema District	Bugongi HC III	106a - TB08. New and Relapse TB Patients Registered	5-14Yrs	Female
Jan to Mar 2020	Sheema District	Bugongi HC III	106a - TB08. New and Relapse TB Patients Registered	5-14Yrs	Male
Jan to Mar 2020	Sheema District	Bugongi HC III	106a - TB08. New and Relapse TB Patients Registered	5-14Yrs	Female
Jan to Mar 2020	Sheema District	Bugongi HC III	106a - TB08. New and Relapse TB Patients Registered	5-14Yrs	Male	1
Jan to Mar 2020	Sheema District	Bugongi HC III	106a - TB08. New and Relapse TB Patients Registered	15+ Yrs	Female
Jan to Mar 2020	Sheema District	Bugongi HC III	106a - TB08. New and Relapse TB Patients Registered	15+ Yrs	Male
Jan to Mar 2020	Sheema District	Bugongi HC III	106a - TB08. New and Relapse TB Patients Registered	15+ Yrs	Female
Jan to Mar 2020	Sheema District	Bugongi HC III	106a - TB08. New and Relapse TB Patients Registered	15+ Yrs	Male
Jan to Mar 2020	Sheema District	Bugongi HC III	106a - TB08. New and Relapse TB Patients Registered	15+ Yrs	Female
Jan to Mar 2020	Sheema District	Bugongi HC III	106a - TB08. New and Relapse TB Patients Registered	15+ Yrs	Male
Jan to Mar 2020	Sheema District	Bugongi HC III	106a - TB08. New and Relapse TB Patients Registered	15+ Yrs	Female	1
Jan to Mar 2020	Sheema District	Bugongi HC III	106a - TB08. New and Relapse TB Patients Registered	15+ Yrs	Male
Jan to Mar 2020	Sheema District	Bugongi HC III	106a - TB08. New and Relapse TB Patients Registered	15+ Yrs	Female
Jan to Mar 2020	Sheema District	Bugongi HC III	106a - TB08. New and Relapse TB Patients Registered	15+ Yrs	Male	1
Jan to Mar 2020	Sheema District	Bugongi HC III	106a - TB08. New and Relapse TB Patients Registered	15+ Yrs	Female
Jan to Mar 2020	Sheema District	Bugongi HC III	106a - TB08. New and Relapse TB Patients Registered	15+ Yrs	Male
Jan to Mar 2020	Sheema District	Bugongi HC III	106a - TB08. New and Relapse TB Patients Registered	15+ Yrs	Female
Jan to Mar 2020	Sheema District	Bugongi HC III	106a - TB08. New and Relapse TB Patients Registered	15+ Yrs	Male	1
Jan to Mar 2020	Sheema District	Bugongi HC III	106a - TB08. New and Relapse TB Patients Registered	15+ Yrs	Female
Jan to Mar 2020	Sheema District	Bugongi HC III	106a - TB08. New and Relapse TB Patients Registered	15+ Yrs	Male
Jan to Mar 2020	Ntungamo District	Bwongyera HC III	106a-HC31-Active on ART screened for TB at last visit in the quarter	0-4Yrs	Female	1
Jan to Mar 2020	Ntungamo District	Bwongyera HC III	106a-HC31-Active on ART screened for TB at last visit in the quarter	0-4Yrs	Male
Jan to Mar 2020	Ntungamo District	Bwongyera HC III	106a-HC31-Active on ART screened for TB at last visit in the quarter	0-4Yrs	Female	2
Jan to Mar 2020	Ntungamo District	Bwongyera HC III	106a-HC31-Active on ART screened for TB at last visit in the quarter	0-4Yrs	Male	2
Jan to Mar 2020	Ntungamo District	Bwongyera HC III	106a-HC31-Active on ART screened for TB at last visit in the quarter	5-14Yrs	Female	5
Jan to Mar 2020	Ntungamo District	Bwongyera HC III	106a-HC31-Active on ART screened for TB at last visit in the quarter	5-14Yrs	Male	2
Jan to Mar 2020	Ntungamo District	Bwongyera HC III	106a-HC31-Active on ART screened for TB at last visit in the quarter	15+ Yrs	Female	10
Jan to Mar 2020	Ntungamo District	Bwongyera HC III	106a-HC31-Active on ART screened for TB at last visit in the quarter	15+ Yrs	Female	40
Jan to Mar 2020	Ntungamo District	Bwongyera HC III	106a-HC31-Active on ART screened for TB at last visit in the quarter	15+ Yrs	Male	2
Jan to Mar 2020	Ntungamo District	Bwongyera HC III	106a-HC31-Active on ART screened for TB at last visit in the quarter	15+ Yrs	Female	40
Jan to Mar 2020	Ntungamo District	Bwongyera HC III	106a-HC31-Active on ART screened for TB at last visit in the quarter	15+ Yrs	Male	9
Jan to Mar 2020	Ntungamo District	Bwongyera HC III	106a-HC31-Active on ART screened for TB at last visit in the quarter	15+ Yrs	Female	25
Jan to Mar 2020	Ntungamo District	Bwongyera HC III	106a-HC31-Active on ART screened for TB at last visit in the quarter	15+ Yrs	Male	4
Jan to Mar 2020	Ntungamo District	Bwongyera HC III	106a-HC31-Active on ART screened for TB at last visit in the quarter	15+ Yrs	Female	17
Jan to Mar 2020	Ntungamo District	Bwongyera HC III	106a-HC31-Active on ART screened for TB at last visit in the quarter	15+ Yrs	Male	17
Jan to Mar 2020	Ntungamo District	Bwongyera HC III	106a-HC31-Active on ART screened for TB at last visit in the quarter	15+ Yrs	Female	13
Jan to Mar 2020	Ntungamo District	Bwongyera HC III	106a-HC31-Active on ART screened for TB at last visit in the quarter	15+ Yrs	Male	8
Jan to Mar 2020	Ntungamo District	Bwongyera HC III	106a-HC31-Active on ART screened for TB at last visit in the quarter	15+ Yrs	Female	4
Jan to Mar 2020	Ntungamo District	Bwongyera HC III	106a-HC31-Active on ART screened for TB at last visit in the quarter	15+ Yrs	Male	4
Jan to Mar 2020	Ntungamo District	Bwongyera HC III	106a-HC31-Active on ART screened for TB at last visit in the quarter	15+ Yrs	Female	8
Jan to Mar 2020	Ntungamo District	Bwongyera HC III	106a-HC31-Active on ART screened for TB at last visit in the quarter	15+ Yrs	Male	12
Jan to Mar 2020	Ntungamo District	Bwongyera HC III	106a-HC32-Active on ART with presumptive TB during the quarter	0-4Yrs	Female
Jan to Mar 2020	Ntungamo District	Bwongyera HC III	106a-HC32-Active on ART with presumptive TB during the quarter	0-4Yrs	Male
Jan to Mar 2020	Ntungamo District	Bwongyera HC III	106a-HC32-Active on ART with presumptive TB during the quarter	0-4Yrs	Female
Jan to Mar 2020	Ntungamo District	Bwongyera HC III	106a-HC32-Active on ART with presumptive TB during the quarter	0-4Yrs	Male
Jan to Mar 2020	Ntungamo District	Bwongyera HC III	106a-HC32-Active on ART with presumptive TB during the quarter	5-14Yrs	Female
Jan to Mar 2020	Ntungamo District	Bwongyera HC III	106a-HC32-Active on ART with presumptive TB during the quarter	5-14Yrs	Male	1
Jan to Mar 2020	Ntungamo District	Bwongyera HC III	106a-HC32-Active on ART with presumptive TB during the quarter	5-14Yrs	Female	2
Jan to Mar 2020	Ntungamo District	Bwongyera HC III	106a-HC32-Active on ART with presumptive TB during the quarter	5-14Yrs	Male
Jan to Mar 2020	Ntungamo District	Bwongyera HC III	106a-HC32-Active on ART with presumptive TB during the quarter	15+ Yrs	Female
Jan to Mar 2020	Ntungamo District	Bwongyera HC III	106a-HC32-Active on ART with presumptive TB during the quarter	15+ Yrs	Male
Jan to Mar 2020	Ntungamo District	Bwongyera HC III	106a-HC32-Active on ART with presumptive TB during the quarter	15+ Yrs	Female
Jan to Mar 2020	Ntungamo District	Bwongyera HC III	106a-HC32-Active on ART with presumptive TB during the quarter	15+ Yrs	Female	1
Jan to Mar 2020	Ntungamo District	Bwongyera HC III	106a-HC32-Active on ART with presumptive TB during the quarter	15+ Yrs	Male	1
Jan to Mar 2020	Ntungamo District	Bwongyera HC III	106a-HC32-Active on ART with presumptive TB during the quarter	15+ Yrs	Female	2
Jan to Mar 2020	Ntungamo District	Bwongyera HC III	106a-HC32-Active on ART with presumptive TB during the quarter	15+ Yrs	Male	2
Jan to Mar 2020	Ntungamo District	Bwongyera HC III	106a-HC32-Active on ART with presumptive TB during the quarter	15+ Yrs	Female	3
Jan to Mar 2020	Ntungamo District	Bwongyera HC III	106a-HC32-Active on ART with presumptive TB during the quarter	15+ Yrs	Male	3
Jan to Mar 2020	Ntungamo District	Bwongyera HC III	106a-HC32-Active on ART with presumptive TB during the quarter	15+ Yrs	Female	1
Jan to Mar 2020	Ntungamo District	Bwongyera HC III	106a-HC32-Active on ART with presumptive TB during the quarter	15+ Yrs	Male	5
Jan to Mar 2020	Ntungamo District	Bwongyera HC III	106a-HC32-Active on ART with presumptive TB during the quarter	15+ Yrs	Female	1
Jan to Mar 2020	Ntungamo District	Bwongyera HC III	106a-HC32-Active on ART with presumptive TB during the quarter	15+ Yrs	Male
Jan to Mar 2020	Ntungamo District	Bwongyera HC III	106a-HC32-Active on ART with presumptive TB during the quarter	15+ Yrs	Female	1
Jan to Mar 2020	Ntungamo District	Bwongyera HC III	106a-HC32-Active on ART with presumptive TB during the quarter	15+ Yrs	Male	1
Jan to Mar 2020	Ntungamo District	Bwongyera HC III	106a - TB08. New and Relapse TB Patients Registered	0-4Yrs	Female	1
Jan to Mar 2020	Ntungamo District	Bwongyera HC III	106a - TB08. New and Relapse TB Patients Registered	0-4Yrs	Male	1
Jan to Mar 2020	Ntungamo District	Bwongyera HC III	106a - TB08. New and Relapse TB Patients Registered	0-4Yrs	Female
Jan to Mar 2020	Ntungamo District	Bwongyera HC III	106a - TB08. New and Relapse TB Patients Registered	0-4Yrs	Male	1
Jan to Mar 2020	Ntungamo District	Bwongyera HC III	106a - TB08. New and Relapse TB Patients Registered	5-14Yrs	Female
Jan to Mar 2020	Ntungamo District	Bwongyera HC III	106a - TB08. New and Relapse TB Patients Registered	5-14Yrs	Male
Jan to Mar 2020	Ntungamo District	Bwongyera HC III	106a - TB08. New and Relapse TB Patients Registered	5-14Yrs	Female	1
Jan to Mar 2020	Ntungamo District	Bwongyera HC III	106a - TB08. New and Relapse TB Patients Registered	5-14Yrs	Male
Jan to Mar 2020	Ntungamo District	Bwongyera HC III	106a - TB08. New and Relapse TB Patients Registered	15+ Yrs	Female
Jan to Mar 2020	Ntungamo District	Bwongyera HC III	106a - TB08. New and Relapse TB Patients Registered	15+ Yrs	Male
Jan to Mar 2020	Ntungamo District	Bwongyera HC III	106a - TB08. New and Relapse TB Patients Registered	15+ Yrs	Female
Jan to Mar 2020	Ntungamo District	Bwongyera HC III	106a - TB08. New and Relapse TB Patients Registered	15+ Yrs	Male
Jan to Mar 2020	Ntungamo District	Bwongyera HC III	106a - TB08. New and Relapse TB Patients Registered	15+ Yrs	Female
Jan to Mar 2020	Ntungamo District	Bwongyera HC III	106a - TB08. New and Relapse TB Patients Registered	15+ Yrs	Male
Jan to Mar 2020	Ntungamo District	Bwongyera HC III	106a - TB08. New and Relapse TB Patients Registered	15+ Yrs	Female	1
Jan to Mar 2020	Ntungamo District	Bwongyera HC III	106a - TB08. New and Relapse TB Patients Registered	15+ Yrs	Male	1
Jan to Mar 2020	Ntungamo District	Bwongyera HC III	106a - TB08. New and Relapse TB Patients Registered	15+ Yrs	Female
Jan to Mar 2020	Ntungamo District	Bwongyera HC III	106a - TB08. New and Relapse TB Patients Registered	15+ Yrs	Male
Jan to Mar 2020	Ntungamo District	Bwongyera HC III	106a - TB08. New and Relapse TB Patients Registered	15+ Yrs	Female
Jan to Mar 2020	Ntungamo District	Bwongyera HC III	106a - TB08. New and Relapse TB Patients Registered	15+ Yrs	Male	3
Jan to Mar 2020	Ntungamo District	Bwongyera HC III	106a - TB08. New and Relapse TB Patients Registered	15+ Yrs	Female
Jan to Mar 2020	Ntungamo District	Bwongyera HC III	106a - TB08. New and Relapse TB Patients Registered	15+ Yrs	Male	1
Jan to Mar 2020	Ntungamo District	Bwongyera HC III	106a - TB08. New and Relapse TB Patients Registered	15+ Yrs	Female
Jan to Mar 2020	Ntungamo District	Bwongyera HC III	106a - TB08. New and Relapse TB Patients Registered	15+ Yrs	Male	4
Jan to Mar 2020	Sheema District	Kabwohe HC IV	106a-HC31-Active on ART screened for TB at last visit in the quarter	0-4Yrs	Female
Jan to Mar 2020	Sheema District	Kabwohe HC IV	106a-HC31-Active on ART screened for TB at last visit in the quarter	0-4Yrs	Male
Jan to Mar 2020	Sheema District	Kabwohe HC IV	106a-HC31-Active on ART screened for TB at last visit in the quarter	0-4Yrs	Female	12
Jan to Mar 2020	Sheema District	Kabwohe HC IV	106a-HC31-Active on ART screened for TB at last visit in the quarter	0-4Yrs	Male	6
Jan to Mar 2020	Sheema District	Kabwohe HC IV	106a-HC31-Active on ART screened for TB at last visit in the quarter	5-14Yrs	Female	22
Jan to Mar 2020	Sheema District	Kabwohe HC IV	106a-HC31-Active on ART screened for TB at last visit in the quarter	5-14Yrs	Male	24
Jan to Mar 2020	Sheema District	Kabwohe HC IV	106a-HC31-Active on ART screened for TB at last visit in the quarter	5-14Yrs	Female	22
Jan to Mar 2020	Sheema District	Kabwohe HC IV	106a-HC31-Active on ART screened for TB at last visit in the quarter	5-14Yrs	Male	19
Jan to Mar 2020	Sheema District	Kabwohe HC IV	106a-HC31-Active on ART screened for TB at last visit in the quarter	15+ Yrs	Female	24
Jan to Mar 2020	Sheema District	Kabwohe HC IV	106a-HC31-Active on ART screened for TB at last visit in the quarter	15+ Yrs	Male	8
Jan to Mar 2020	Sheema District	Kabwohe HC IV	106a-HC31-Active on ART screened for TB at last visit in the quarter	15+ Yrs	Female	163
Jan to Mar 2020	Sheema District	Kabwohe HC IV	106a-HC31-Active on ART screened for TB at last visit in the quarter	15+ Yrs	Male	14
Jan to Mar 2020	Sheema District	Kabwohe HC IV	106a-HC31-Active on ART screened for TB at last visit in the quarter	15+ Yrs	Female	334
Jan to Mar 2020	Sheema District	Kabwohe HC IV	106a-HC31-Active on ART screened for TB at last visit in the quarter	15+ Yrs	Male	80
Jan to Mar 2020	Sheema District	Kabwohe HC IV	106a-HC31-Active on ART screened for TB at last visit in the quarter	15+ Yrs	Female	292
Jan to Mar 2020	Sheema District	Kabwohe HC IV	106a-HC31-Active on ART screened for TB at last visit in the quarter	15+ Yrs	Male	111
Jan to Mar 2020	Sheema District	Kabwohe HC IV	106a-HC31-Active on ART screened for TB at last visit in the quarter	15+ Yrs	Female	212
Jan to Mar 2020	Sheema District	Kabwohe HC IV	106a-HC31-Active on ART screened for TB at last visit in the quarter	15+ Yrs	Male	112
Jan to Mar 2020	Sheema District	Kabwohe HC IV	106a-HC31-Active on ART screened for TB at last visit in the quarter	15+ Yrs	Female	126
Jan to Mar 2020	Sheema District	Kabwohe HC IV	106a-HC31-Active on ART screened for TB at last visit in the quarter	15+ Yrs	Male	114
Jan to Mar 2020	Sheema District	Kabwohe HC IV	106a-HC31-Active on ART screened for TB at last visit in the quarter	15+ Yrs	Female	73
Jan to Mar 2020	Sheema District	Kabwohe HC IV	106a-HC31-Active on ART screened for TB at last visit in the quarter	15+ Yrs	Male	86
Jan to Mar 2020	Sheema District	Kabwohe HC IV	106a-HC31-Active on ART screened for TB at last visit in the quarter	15+ Yrs	Female	105
Jan to Mar 2020	Sheema District	Kabwohe HC IV	106a-HC31-Active on ART screened for TB at last visit in the quarter	15+ Yrs	Male	133
Jan to Mar 2020	Sheema District	Kabwohe HC IV	106a-HC32-Active on ART with presumptive TB during the quarter	0-4Yrs	Female
Jan to Mar 2020	Sheema District	Kabwohe HC IV	106a-HC32-Active on ART with presumptive TB during the quarter	0-4Yrs	Male
Jan to Mar 2020	Sheema District	Kabwohe HC IV	106a-HC32-Active on ART with presumptive TB during the quarter	0-4Yrs	Female	1
Jan to Mar 2020	Sheema District	Kabwohe HC IV	106a-HC32-Active on ART with presumptive TB during the quarter	0-4Yrs	Male
Jan to Mar 2020	Sheema District	Kabwohe HC IV	106a-HC32-Active on ART with presumptive TB during the quarter	5-14Yrs	Female	2
Jan to Mar 2020	Sheema District	Kabwohe HC IV	106a-HC32-Active on ART with presumptive TB during the quarter	5-14Yrs	Male	4
Jan to Mar 2020	Sheema District	Kabwohe HC IV	106a-HC32-Active on ART with presumptive TB during the quarter	5-14Yrs	Female	1
Jan to Mar 2020	Sheema District	Kabwohe HC IV	106a-HC32-Active on ART with presumptive TB during the quarter	5-14Yrs	Male	1
Jan to Mar 2020	Sheema District	Kabwohe HC IV	106a-HC32-Active on ART with presumptive TB during the quarter	15+ Yrs	Female
Jan to Mar 2020	Sheema District	Kabwohe HC IV	106a-HC32-Active on ART with presumptive TB during the quarter	15+ Yrs	Male
Jan to Mar 2020	Sheema District	Kabwohe HC IV	106a-HC32-Active on ART with presumptive TB during the quarter	15+ Yrs	Female	2
Jan to Mar 2020	Sheema District	Kabwohe HC IV	106a-HC32-Active on ART with presumptive TB during the quarter	15+ Yrs	Female	2
Jan to Mar 2020	Sheema District	Kabwohe HC IV	106a-HC32-Active on ART with presumptive TB during the quarter	15+ Yrs	Male
Jan to Mar 2020	Sheema District	Kabwohe HC IV	106a-HC32-Active on ART with presumptive TB during the quarter	15+ Yrs	Female
Jan to Mar 2020	Sheema District	Kabwohe HC IV	106a-HC32-Active on ART with presumptive TB during the quarter	15+ Yrs	Male	2
Jan to Mar 2020	Sheema District	Kabwohe HC IV	106a-HC32-Active on ART with presumptive TB during the quarter	15+ Yrs	Female	2
Jan to Mar 2020	Sheema District	Kabwohe HC IV	106a-HC32-Active on ART with presumptive TB during the quarter	15+ Yrs	Male
Jan to Mar 2020	Sheema District	Kabwohe HC IV	106a-HC32-Active on ART with presumptive TB during the quarter	15+ Yrs	Female	2
Jan to Mar 2020	Sheema District	Kabwohe HC IV	106a-HC32-Active on ART with presumptive TB during the quarter	15+ Yrs	Male	1
Jan to Mar 2020	Sheema District	Kabwohe HC IV	106a-HC32-Active on ART with presumptive TB during the quarter	15+ Yrs	Female	3
Jan to Mar 2020	Sheema District	Kabwohe HC IV	106a-HC32-Active on ART with presumptive TB during the quarter	15+ Yrs	Male
Jan to Mar 2020	Sheema District	Kabwohe HC IV	106a-HC32-Active on ART with presumptive TB during the quarter	15+ Yrs	Female
Jan to Mar 2020	Sheema District	Kabwohe HC IV	106a-HC32-Active on ART with presumptive TB during the quarter	15+ Yrs	Male	3
Jan to Mar 2020	Sheema District	Kabwohe HC IV	106a - TB08. New and Relapse TB Patients Registered	0-4Yrs	Female
Jan to Mar 2020	Sheema District	Kabwohe HC IV	106a - TB08. New and Relapse TB Patients Registered	0-4Yrs	Male
Jan to Mar 2020	Sheema District	Kabwohe HC IV	106a - TB08. New and Relapse TB Patients Registered	0-4Yrs	Female
Jan to Mar 2020	Sheema District	Kabwohe HC IV	106a - TB08. New and Relapse TB Patients Registered	0-4Yrs	Male	3
Jan to Mar 2020	Sheema District	Kabwohe HC IV	106a - TB08. New and Relapse TB Patients Registered	5-14Yrs	Female
Jan to Mar 2020	Sheema District	Kabwohe HC IV	106a - TB08. New and Relapse TB Patients Registered	5-14Yrs	Male	2
Jan to Mar 2020	Sheema District	Kabwohe HC IV	106a - TB08. New and Relapse TB Patients Registered	5-14Yrs	Female
Jan to Mar 2020	Sheema District	Kabwohe HC IV	106a - TB08. New and Relapse TB Patients Registered	5-14Yrs	Male
Jan to Mar 2020	Sheema District	Kabwohe HC IV	106a - TB08. New and Relapse TB Patients Registered	15+ Yrs	Female
Jan to Mar 2020	Sheema District	Kabwohe HC IV	106a - TB08. New and Relapse TB Patients Registered	15+ Yrs	Male
Jan to Mar 2020	Sheema District	Kabwohe HC IV	106a - TB08. New and Relapse TB Patients Registered	15+ Yrs	Female	1
Jan to Mar 2020	Sheema District	Kabwohe HC IV	106a - TB08. New and Relapse TB Patients Registered	15+ Yrs	Male	1
Jan to Mar 2020	Sheema District	Kabwohe HC IV	106a - TB08. New and Relapse TB Patients Registered	15+ Yrs	Female
Jan to Mar 2020	Sheema District	Kabwohe HC IV	106a - TB08. New and Relapse TB Patients Registered	15+ Yrs	Male	1
Jan to Mar 2020	Sheema District	Kabwohe HC IV	106a - TB08. New and Relapse TB Patients Registered	15+ Yrs	Female	1
Jan to Mar 2020	Sheema District	Kabwohe HC IV	106a - TB08. New and Relapse TB Patients Registered	15+ Yrs	Male	3
Jan to Mar 2020	Sheema District	Kabwohe HC IV	106a - TB08. New and Relapse TB Patients Registered	15+ Yrs	Female
Jan to Mar 2020	Sheema District	Kabwohe HC IV	106a - TB08. New and Relapse TB Patients Registered	15+ Yrs	Male
Jan to Mar 2020	Sheema District	Kabwohe HC IV	106a - TB08. New and Relapse TB Patients Registered	15+ Yrs	Female
Jan to Mar 2020	Sheema District	Kabwohe HC IV	106a - TB08. New and Relapse TB Patients Registered	15+ Yrs	Male
Jan to Mar 2020	Sheema District	Kabwohe HC IV	106a - TB08. New and Relapse TB Patients Registered	15+ Yrs	Female	1
Jan to Mar 2020	Sheema District	Kabwohe HC IV	106a - TB08. New and Relapse TB Patients Registered	15+ Yrs	Male	1
Jan to Mar 2020	Sheema District	Kabwohe HC IV	106a - TB08. New and Relapse TB Patients Registered	15+ Yrs	Female	1
Jan to Mar 2020	Sheema District	Kabwohe HC IV	106a - TB08. New and Relapse TB Patients Registered	15+ Yrs	Male	1
Jan to Mar 2020	Sheema District	Kigarama (Kigarama) HC III	106a-HC31-Active on ART screened for TB at last visit in the quarter	0-4Yrs	Female
Jan to Mar 2020	Sheema District	Kigarama (Kigarama) HC III	106a-HC31-Active on ART screened for TB at last visit in the quarter	0-4Yrs	Male	1
Jan to Mar 2020	Sheema District	Kigarama (Kigarama) HC III	106a-HC31-Active on ART screened for TB at last visit in the quarter	0-4Yrs	Female	2
Jan to Mar 2020	Sheema District	Kigarama (Kigarama) HC III	106a-HC31-Active on ART screened for TB at last visit in the quarter	0-4Yrs	Male	2
Jan to Mar 2020	Sheema District	Kigarama (Kigarama) HC III	106a-HC31-Active on ART screened for TB at last visit in the quarter	5-14Yrs	Female	6
Jan to Mar 2020	Sheema District	Kigarama (Kigarama) HC III	106a-HC31-Active on ART screened for TB at last visit in the quarter	5-14Yrs	Male	5
Jan to Mar 2020	Sheema District	Kigarama (Kigarama) HC III	106a-HC31-Active on ART screened for TB at last visit in the quarter	5-14Yrs	Female	3
Jan to Mar 2020	Sheema District	Kigarama (Kigarama) HC III	106a-HC31-Active on ART screened for TB at last visit in the quarter	5-14Yrs	Male	2
Jan to Mar 2020	Sheema District	Kigarama (Kigarama) HC III	106a-HC31-Active on ART screened for TB at last visit in the quarter	15+ Yrs	Female	5
Jan to Mar 2020	Sheema District	Kigarama (Kigarama) HC III	106a-HC31-Active on ART screened for TB at last visit in the quarter	15+ Yrs	Male	3
Jan to Mar 2020	Sheema District	Kigarama (Kigarama) HC III	106a-HC31-Active on ART screened for TB at last visit in the quarter	15+ Yrs	Female	73
Jan to Mar 2020	Sheema District	Kigarama (Kigarama) HC III	106a-HC31-Active on ART screened for TB at last visit in the quarter	15+ Yrs	Male	15
Jan to Mar 2020	Sheema District	Kigarama (Kigarama) HC III	106a-HC31-Active on ART screened for TB at last visit in the quarter	15+ Yrs	Female	92
Jan to Mar 2020	Sheema District	Kigarama (Kigarama) HC III	106a-HC31-Active on ART screened for TB at last visit in the quarter	15+ Yrs	Male	25
Jan to Mar 2020	Sheema District	Kigarama (Kigarama) HC III	106a-HC31-Active on ART screened for TB at last visit in the quarter	15+ Yrs	Female	77
Jan to Mar 2020	Sheema District	Kigarama (Kigarama) HC III	106a-HC31-Active on ART screened for TB at last visit in the quarter	15+ Yrs	Male	43
Jan to Mar 2020	Sheema District	Kigarama (Kigarama) HC III	106a-HC31-Active on ART screened for TB at last visit in the quarter	15+ Yrs	Female	45
Jan to Mar 2020	Sheema District	Kigarama (Kigarama) HC III	106a-HC31-Active on ART screened for TB at last visit in the quarter	15+ Yrs	Male	42
Jan to Mar 2020	Sheema District	Kigarama (Kigarama) HC III	106a-HC31-Active on ART screened for TB at last visit in the quarter	15+ Yrs	Female	37
Jan to Mar 2020	Sheema District	Kigarama (Kigarama) HC III	106a-HC31-Active on ART screened for TB at last visit in the quarter	15+ Yrs	Male	28
Jan to Mar 2020	Sheema District	Kigarama (Kigarama) HC III	106a-HC31-Active on ART screened for TB at last visit in the quarter	15+ Yrs	Female	24
Jan to Mar 2020	Sheema District	Kigarama (Kigarama) HC III	106a-HC31-Active on ART screened for TB at last visit in the quarter	15+ Yrs	Male	35
Jan to Mar 2020	Sheema District	Kigarama (Kigarama) HC III	106a-HC31-Active on ART screened for TB at last visit in the quarter	15+ Yrs	Female	42
Jan to Mar 2020	Sheema District	Kigarama (Kigarama) HC III	106a-HC31-Active on ART screened for TB at last visit in the quarter	15+ Yrs	Male	37
Jan to Mar 2020	Sheema District	Kigarama (Kigarama) HC III	106a-HC32-Active on ART with presumptive TB during the quarter	0-4Yrs	Female
Jan to Mar 2020	Sheema District	Kigarama (Kigarama) HC III	106a-HC32-Active on ART with presumptive TB during the quarter	0-4Yrs	Male
Jan to Mar 2020	Sheema District	Kigarama (Kigarama) HC III	106a-HC32-Active on ART with presumptive TB during the quarter	0-4Yrs	Female	1
Jan to Mar 2020	Sheema District	Kigarama (Kigarama) HC III	106a-HC32-Active on ART with presumptive TB during the quarter	0-4Yrs	Male
Jan to Mar 2020	Sheema District	Kigarama (Kigarama) HC III	106a-HC32-Active on ART with presumptive TB during the quarter	5-14Yrs	Female
Jan to Mar 2020	Sheema District	Kigarama (Kigarama) HC III	106a-HC32-Active on ART with presumptive TB during the quarter	5-14Yrs	Male	1
Jan to Mar 2020	Sheema District	Kigarama (Kigarama) HC III	106a-HC32-Active on ART with presumptive TB during the quarter	5-14Yrs	Female
Jan to Mar 2020	Sheema District	Kigarama (Kigarama) HC III	106a-HC32-Active on ART with presumptive TB during the quarter	5-14Yrs	Male
Jan to Mar 2020	Sheema District	Kigarama (Kigarama) HC III	106a-HC32-Active on ART with presumptive TB during the quarter	15+ Yrs	Female
Jan to Mar 2020	Sheema District	Kigarama (Kigarama) HC III	106a-HC32-Active on ART with presumptive TB during the quarter	15+ Yrs	Male
Jan to Mar 2020	Sheema District	Kigarama (Kigarama) HC III	106a-HC32-Active on ART with presumptive TB during the quarter	15+ Yrs	Female	6
Jan to Mar 2020	Sheema District	Kigarama (Kigarama) HC III	106a-HC32-Active on ART with presumptive TB during the quarter	15+ Yrs	Male	1
Jan to Mar 2020	Sheema District	Kigarama (Kigarama) HC III	106a-HC32-Active on ART with presumptive TB during the quarter	15+ Yrs	Female	2
Jan to Mar 2020	Sheema District	Kigarama (Kigarama) HC III	106a-HC32-Active on ART with presumptive TB during the quarter	15+ Yrs	Male	2
Jan to Mar 2020	Sheema District	Kigarama (Kigarama) HC III	106a-HC32-Active on ART with presumptive TB during the quarter	15+ Yrs	Female	2
Jan to Mar 2020	Sheema District	Kigarama (Kigarama) HC III	106a-HC32-Active on ART with presumptive TB during the quarter	15+ Yrs	Male	3
Jan to Mar 2020	Sheema District	Kigarama (Kigarama) HC III	106a-HC32-Active on ART with presumptive TB during the quarter	15+ Yrs	Female	1
Jan to Mar 2020	Sheema District	Kigarama (Kigarama) HC III	106a-HC32-Active on ART with presumptive TB during the quarter	15+ Yrs	Male	5
Jan to Mar 2020	Sheema District	Kigarama (Kigarama) HC III	106a-HC32-Active on ART with presumptive TB during the quarter	15+ Yrs	Female	4
Jan to Mar 2020	Sheema District	Kigarama (Kigarama) HC III	106a-HC32-Active on ART with presumptive TB during the quarter	15+ Yrs	Male	1
Jan to Mar 2020	Sheema District	Kigarama (Kigarama) HC III	106a-HC32-Active on ART with presumptive TB during the quarter	15+ Yrs	Female	3
Jan to Mar 2020	Sheema District	Kigarama (Kigarama) HC III	106a-HC32-Active on ART with presumptive TB during the quarter	15+ Yrs	Male	4
Jan to Mar 2020	Sheema District	Kigarama (Kigarama) HC III	106a-HC32-Active on ART with presumptive TB during the quarter	15+ Yrs	Female	6
Jan to Mar 2020	Sheema District	Kigarama (Kigarama) HC III	106a-HC32-Active on ART with presumptive TB during the quarter	15+ Yrs	Male	2
Jan to Mar 2020	Sheema District	Kigarama (Kigarama) HC III	106a - TB08. New and Relapse TB Patients Registered	0-4Yrs	Female
Jan to Mar 2020	Sheema District	Kigarama (Kigarama) HC III	106a - TB08. New and Relapse TB Patients Registered	0-4Yrs	Male
Jan to Mar 2020	Sheema District	Kigarama (Kigarama) HC III	106a - TB08. New and Relapse TB Patients Registered	0-4Yrs	Female
Jan to Mar 2020	Sheema District	Kigarama (Kigarama) HC III	106a - TB08. New and Relapse TB Patients Registered	0-4Yrs	Male	1
Jan to Mar 2020	Sheema District	Kigarama (Kigarama) HC III	106a - TB08. New and Relapse TB Patients Registered	5-14Yrs	Female
Jan to Mar 2020	Sheema District	Kigarama (Kigarama) HC III	106a - TB08. New and Relapse TB Patients Registered	5-14Yrs	Male
Jan to Mar 2020	Sheema District	Kigarama (Kigarama) HC III	106a - TB08. New and Relapse TB Patients Registered	5-14Yrs	Female
Jan to Mar 2020	Sheema District	Kigarama (Kigarama) HC III	106a - TB08. New and Relapse TB Patients Registered	5-14Yrs	Male	1
Jan to Mar 2020	Sheema District	Kigarama (Kigarama) HC III	106a - TB08. New and Relapse TB Patients Registered	15+ Yrs	Female
Jan to Mar 2020	Sheema District	Kigarama (Kigarama) HC III	106a - TB08. New and Relapse TB Patients Registered	15+ Yrs	Male
Jan to Mar 2020	Sheema District	Kigarama (Kigarama) HC III	106a - TB08. New and Relapse TB Patients Registered	15+ Yrs	Female
Jan to Mar 2020	Sheema District	Kigarama (Kigarama) HC III	106a - TB08. New and Relapse TB Patients Registered	15+ Yrs	Male
Jan to Mar 2020	Sheema District	Kigarama (Kigarama) HC III	106a - TB08. New and Relapse TB Patients Registered	15+ Yrs	Female
Jan to Mar 2020	Sheema District	Kigarama (Kigarama) HC III	106a - TB08. New and Relapse TB Patients Registered	15+ Yrs	Male
Jan to Mar 2020	Sheema District	Kigarama (Kigarama) HC III	106a - TB08. New and Relapse TB Patients Registered	15+ Yrs	Female	2
Jan to Mar 2020	Sheema District	Kigarama (Kigarama) HC III	106a - TB08. New and Relapse TB Patients Registered	15+ Yrs	Male	2
Jan to Mar 2020	Sheema District	Kigarama (Kigarama) HC III	106a - TB08. New and Relapse TB Patients Registered	15+ Yrs	Female	1
Jan to Mar 2020	Sheema District	Kigarama (Kigarama) HC III	106a - TB08. New and Relapse TB Patients Registered	15+ Yrs	Male	1
Jan to Mar 2020	Sheema District	Kigarama (Kigarama) HC III	106a - TB08. New and Relapse TB Patients Registered	15+ Yrs	Female
Jan to Mar 2020	Sheema District	Kigarama (Kigarama) HC III	106a - TB08. New and Relapse TB Patients Registered	15+ Yrs	Male
Jan to Mar 2020	Sheema District	Kigarama (Kigarama) HC III	106a - TB08. New and Relapse TB Patients Registered	15+ Yrs	Female
Jan to Mar 2020	Sheema District	Kigarama (Kigarama) HC III	106a - TB08. New and Relapse TB Patients Registered	15+ Yrs	Male	2
Jan to Mar 2020	Sheema District	Kigarama (Kigarama) HC III	106a - TB08. New and Relapse TB Patients Registered	15+ Yrs	Female	1
Jan to Mar 2020	Sheema District	Kigarama (Kigarama) HC III	106a - TB08. New and Relapse TB Patients Registered	15+ Yrs	Male	4
Jan to Mar 2020	Rwampara District	Kinoni HC IV	106a-HC31-Active on ART screened for TB at last visit in the quarter	0-4Yrs	Female
Jan to Mar 2020	Rwampara District	Kinoni HC IV	106a-HC31-Active on ART screened for TB at last visit in the quarter	0-4Yrs	Male
Jan to Mar 2020	Rwampara District	Kinoni HC IV	106a-HC31-Active on ART screened for TB at last visit in the quarter	0-4Yrs	Female	3
Jan to Mar 2020	Rwampara District	Kinoni HC IV	106a-HC31-Active on ART screened for TB at last visit in the quarter	0-4Yrs	Male	3
Jan to Mar 2020	Rwampara District	Kinoni HC IV	106a-HC31-Active on ART screened for TB at last visit in the quarter	5-14Yrs	Female	16
Jan to Mar 2020	Rwampara District	Kinoni HC IV	106a-HC31-Active on ART screened for TB at last visit in the quarter	5-14Yrs	Male	10
Jan to Mar 2020	Rwampara District	Kinoni HC IV	106a-HC31-Active on ART screened for TB at last visit in the quarter	5-14Yrs	Female	19
Jan to Mar 2020	Rwampara District	Kinoni HC IV	106a-HC31-Active on ART screened for TB at last visit in the quarter	5-14Yrs	Male	10
Jan to Mar 2020	Rwampara District	Kinoni HC IV	106a-HC31-Active on ART screened for TB at last visit in the quarter	15+ Yrs	Female	15
Jan to Mar 2020	Rwampara District	Kinoni HC IV	106a-HC31-Active on ART screened for TB at last visit in the quarter	15+ Yrs	Male	5
Jan to Mar 2020	Rwampara District	Kinoni HC IV	106a-HC31-Active on ART screened for TB at last visit in the quarter	15+ Yrs	Female	99
Jan to Mar 2020	Rwampara District	Kinoni HC IV	106a-HC31-Active on ART screened for TB at last visit in the quarter	15+ Yrs	Male	13
Jan to Mar 2020	Rwampara District	Kinoni HC IV	106a-HC31-Active on ART screened for TB at last visit in the quarter	15+ Yrs	Female	190
Jan to Mar 2020	Rwampara District	Kinoni HC IV	106a-HC31-Active on ART screened for TB at last visit in the quarter	15+ Yrs	Male	58
Jan to Mar 2020	Rwampara District	Kinoni HC IV	106a-HC31-Active on ART screened for TB at last visit in the quarter	15+ Yrs	Female	171
Jan to Mar 2020	Rwampara District	Kinoni HC IV	106a-HC31-Active on ART screened for TB at last visit in the quarter	15+ Yrs	Male	86
Jan to Mar 2020	Rwampara District	Kinoni HC IV	106a-HC31-Active on ART screened for TB at last visit in the quarter	15+ Yrs	Female	91
Jan to Mar 2020	Rwampara District	Kinoni HC IV	106a-HC31-Active on ART screened for TB at last visit in the quarter	15+ Yrs	Male	69
Jan to Mar 2020	Rwampara District	Kinoni HC IV	106a-HC31-Active on ART screened for TB at last visit in the quarter	15+ Yrs	Female	60
Jan to Mar 2020	Rwampara District	Kinoni HC IV	106a-HC31-Active on ART screened for TB at last visit in the quarter	15+ Yrs	Male	60
Jan to Mar 2020	Rwampara District	Kinoni HC IV	106a-HC31-Active on ART screened for TB at last visit in the quarter	15+ Yrs	Female	44
Jan to Mar 2020	Rwampara District	Kinoni HC IV	106a-HC31-Active on ART screened for TB at last visit in the quarter	15+ Yrs	Male	46
Jan to Mar 2020	Rwampara District	Kinoni HC IV	106a-HC31-Active on ART screened for TB at last visit in the quarter	15+ Yrs	Female	63
Jan to Mar 2020	Rwampara District	Kinoni HC IV	106a-HC31-Active on ART screened for TB at last visit in the quarter	15+ Yrs	Male	53
Jan to Mar 2020	Rwampara District	Kinoni HC IV	106a-HC32-Active on ART with presumptive TB during the quarter	0-4Yrs	Female
Jan to Mar 2020	Rwampara District	Kinoni HC IV	106a-HC32-Active on ART with presumptive TB during the quarter	0-4Yrs	Male
Jan to Mar 2020	Rwampara District	Kinoni HC IV	106a-HC32-Active on ART with presumptive TB during the quarter	0-4Yrs	Female
Jan to Mar 2020	Rwampara District	Kinoni HC IV	106a-HC32-Active on ART with presumptive TB during the quarter	0-4Yrs	Male
Jan to Mar 2020	Rwampara District	Kinoni HC IV	106a-HC32-Active on ART with presumptive TB during the quarter	5-14Yrs	Female
Jan to Mar 2020	Rwampara District	Kinoni HC IV	106a-HC32-Active on ART with presumptive TB during the quarter	5-14Yrs	Male
Jan to Mar 2020	Rwampara District	Kinoni HC IV	106a-HC32-Active on ART with presumptive TB during the quarter	5-14Yrs	Female
Jan to Mar 2020	Rwampara District	Kinoni HC IV	106a-HC32-Active on ART with presumptive TB during the quarter	5-14Yrs	Male
Jan to Mar 2020	Rwampara District	Kinoni HC IV	106a-HC32-Active on ART with presumptive TB during the quarter	15+ Yrs	Female
Jan to Mar 2020	Rwampara District	Kinoni HC IV	106a-HC32-Active on ART with presumptive TB during the quarter	15+ Yrs	Male
Jan to Mar 2020	Rwampara District	Kinoni HC IV	106a-HC32-Active on ART with presumptive TB during the quarter	15+ Yrs	Female
Jan to Mar 2020	Rwampara District	Kinoni HC IV	106a-HC32-Active on ART with presumptive TB during the quarter	15+ Yrs	Female
Jan to Mar 2020	Rwampara District	Kinoni HC IV	106a-HC32-Active on ART with presumptive TB during the quarter	15+ Yrs	Male
Jan to Mar 2020	Rwampara District	Kinoni HC IV	106a-HC32-Active on ART with presumptive TB during the quarter	15+ Yrs	Female	3
Jan to Mar 2020	Rwampara District	Kinoni HC IV	106a-HC32-Active on ART with presumptive TB during the quarter	15+ Yrs	Male
Jan to Mar 2020	Rwampara District	Kinoni HC IV	106a-HC32-Active on ART with presumptive TB during the quarter	15+ Yrs	Female	1
Jan to Mar 2020	Rwampara District	Kinoni HC IV	106a-HC32-Active on ART with presumptive TB during the quarter	15+ Yrs	Male
Jan to Mar 2020	Rwampara District	Kinoni HC IV	106a-HC32-Active on ART with presumptive TB during the quarter	15+ Yrs	Female	1
Jan to Mar 2020	Rwampara District	Kinoni HC IV	106a-HC32-Active on ART with presumptive TB during the quarter	15+ Yrs	Male	1
Jan to Mar 2020	Rwampara District	Kinoni HC IV	106a-HC32-Active on ART with presumptive TB during the quarter	15+ Yrs	Female	2
Jan to Mar 2020	Rwampara District	Kinoni HC IV	106a-HC32-Active on ART with presumptive TB during the quarter	15+ Yrs	Male	1
Jan to Mar 2020	Rwampara District	Kinoni HC IV	106a-HC32-Active on ART with presumptive TB during the quarter	15+ Yrs	Female
Jan to Mar 2020	Rwampara District	Kinoni HC IV	106a-HC32-Active on ART with presumptive TB during the quarter	15+ Yrs	Male	1
Jan to Mar 2020	Rwampara District	Kinoni HC IV	106a - TB08. New and Relapse TB Patients Registered	0-4Yrs	Female
Jan to Mar 2020	Rwampara District	Kinoni HC IV	106a - TB08. New and Relapse TB Patients Registered	0-4Yrs	Male
Jan to Mar 2020	Rwampara District	Kinoni HC IV	106a - TB08. New and Relapse TB Patients Registered	0-4Yrs	Female
[truncated: 4,981 more rows]

## Sheet: Coinfected
District	Health_Facilty	period_name	PBC_(All Ages)	PCD_(All Ages)	EPTB_(All Ages)	PBC_(0-14 Yrs)	PCD_(0-14Yrs)	EPTB_(0-14 Yrs)	Co-Infected_(All Ages)	Co-Infected_(0-14 Yrs)
Sheema District	Bugongi HC III	Jan to Mar 2021	1	11	0	0	7	0	2	0
Sheema District	Bugongi HC III	Apr to Jun 2021	4	9	0	1	5	0	6	1
Sheema District	Bugongi HC III	Jan to Mar 2020	0	6	0	0	3	0	1	1
Sheema District	Bugongi HC III	Apr to Jun 2020	0	5	0	0	2	0	0	0
Sheema District	Bugongi HC III	Jul to Sep 2020	1	4	0	0	1	0	1	0
Sheema District	Bugongi HC III	Oct to Dec 2020	4	9	1	0	5	0	5	0
Ntungamo District	Bwongyera HC III	Jan to Mar 2021	5	8	0	1	3	0	3	0
Ntungamo District	Bwongyera HC III	Apr to Jun 2021	1	12	0	0	3	0	2	0
Ntungamo District	Bwongyera HC III	Jan to Mar 2020	6	8	0	0	4	0	2	1
Ntungamo District	Bwongyera HC III	Apr to Jun 2020	5	5	0	0	2	0	2	1
Ntungamo District	Bwongyera HC III	Jul to Sep 2020	1	9	0	0	2	2	2	0
Ntungamo District	Bwongyera HC III	Oct to Dec 2020	2	5	0	0	1	0	1	0
Sheema District	Kabwohe HC IV	Jan to Mar 2021	14	6	2	3	2	1	14	4
Sheema District	Kabwohe HC IV	Apr to Jun 2021	7	6	0	0	2	0	5	0
Sheema District	Kabwohe HC IV	Jan to Mar 2020	4	7	4	0	3	2	8	2
Sheema District	Kabwohe HC IV	Apr to Jun 2020	10	11	0	0	6	0	9	0
Sheema District	Kabwohe HC IV	Jul to Sep 2020	6	4	2	0	2	2	6	3
Sheema District	Kabwohe HC IV	Oct to Dec 2020	3	5	0	0	2	0	5	0
Sheema District	Kigarama (Kigarama) HC III	Jan to Mar 2021	8	4	0	0	1	0	3	0
Sheema District	Kigarama (Kigarama) HC III	Apr to Jun 2021	2	10	0	0	2	0	3	1
Sheema District	Kigarama (Kigarama) HC III	Jan to Mar 2020	6	9	0	0	2	0	7	0
Sheema District	Kigarama (Kigarama) HC III	Apr to Jun 2020	4	8	0	1	5	0	4	0
Sheema District	Kigarama (Kigarama) HC III	Jul to Sep 2020	0	5	0	0	1	0	1	0
Sheema District	Kigarama (Kigarama) HC III	Oct to Dec 2020	4	8	1	0	2	1	2	0
Rwampara District	Kinoni HC IV	Jan to Mar 2021	14	16	1	3	13	1	9	1
Rwampara District	Kinoni HC IV	Apr to Jun 2021	12	7	3	3	2	2	9	2
Rwampara District	Kinoni HC IV	Jan to Mar 2020	2	2	0	0	1	0	1	1
Rwampara District	Kinoni HC IV	Apr to Jun 2020	3	6	1	0	2	0	2	0
Rwampara District	Kinoni HC IV	Jul to Sep 2020	12	9	0	2	3	0	10	2
Rwampara District	Kinoni HC IV	Oct to Dec 2020	12	8	1	1	7	1	5	0
Sheema District	Kitagata Hospital	Jan to Mar 2021	15	12	1	0	7	0	3	0
Sheema District	Kitagata Hospital	Apr to Jun 2021	19	5	0	0	3	0	8	0
Sheema District	Kitagata Hospital	Jan to Mar 2020	14	12	0	1	2	0	9	1
Sheema District	Kitagata Hospital	Apr to Jun 2020	11	5	0	0	1	0	7	0
Sheema District	Kitagata Hospital	Jul to Sep 2020	17	3	5	0	1	0	7	0
Sheema District	Kitagata Hospital	Oct to Dec 2020	12	3	3	0	1	0	4	0
Ntungamo District	Kitwe HC IV	Jan to Mar 2021	54	0	0	14	0	0	8	0
Ntungamo District	Kitwe HC IV	Apr to Jun 2021	33	7	0	2	3	0	7	0
Ntungamo District	Kitwe HC IV	Jan to Mar 2020	19	4	0	1	2	0	5	1
Ntungamo District	Kitwe HC IV	Apr to Jun 2020	31	2	0	1	2	0	7	0
Ntungamo District	Kitwe HC IV	Jul to Sep 2020	25	1	1	2	0	0	6	1
Ntungamo District	Kitwe HC IV	Oct to Dec 2020	64	4	4	19	1	1	10	0
Sheema District	Kyangyenyi HC III	Jan to Mar 2021	4	1	3	0	0	2	4	0
Sheema District	Kyangyenyi HC III	Apr to Jun 2021	2	7	4	0	0	3	3	0
Sheema District	Kyangyenyi HC III	Jan to Mar 2020	0	2	0	0	0	0	2	0
Sheema District	Kyangyenyi HC III	Apr to Jun 2020	1	1	0	0	0	0	1	0
Sheema District	Kyangyenyi HC III	Jul to Sep 2020	0	0	8	0	0	6	3	2
Sheema District	Kyangyenyi HC III	Oct to Dec 2020	2	4	4	0	0	3	2	0
Ntungamo District	Mother Francisca Lechner HC IV	Jan to Mar 2021	3	8	1	0	5	1	0	0
Ntungamo District	Mother Francisca Lechner HC IV	Apr to Jun 2021	5	10	1	0	5	0	4	1
Ntungamo District	Mother Francisca Lechner HC IV	Jan to Mar 2020	9	12	1	0	5	0	7	0
Ntungamo District	Mother Francisca Lechner HC IV	Apr to Jun 2020	4	10	1	0	6	0	6	1
Ntungamo District	Mother Francisca Lechner HC IV	Jul to Sep 2020	5	6	0	0	2	0	4	0
Ntungamo District	Mother Francisca Lechner HC IV	Oct to Dec 2020	7	5	2	0	2	2	6	0
Rwampara District	Ndeija HC III	Jan to Mar 2021	9	18	0	0	12	0	8	1
Rwampara District	Ndeija HC III	Apr to Jun 2021	6	10	0	0	3	0	4	0
Rwampara District	Ndeija HC III	Jan to Mar 2020	5	10	0	0	7	0	3	0
Rwampara District	Ndeija HC III	Apr to Jun 2020	3	8	0	0	6	0	2	0
Rwampara District	Ndeija HC III	Jul to Sep 2020	4	13	0	0	5	0	2	0
Rwampara District	Ndeija HC III	Oct to Dec 2020	5	9	0	1	5	0	6	2
Ntungamo District	Ngoma HC III	Jan to Mar 2021	4	11	0	1	4	0	2	0
Ntungamo District	Ngoma HC III	Apr to Jun 2021	9	11	0	1	8	0	4	1
Ntungamo District	Ngoma HC III	Jan to Mar 2020	8	8	0	0	6	0	1	1
Ntungamo District	Ngoma HC III	Apr to Jun 2020	8	4	0	0	4	0	1	0
Ntungamo District	Ngoma HC III	Jul to Sep 2020	7	12	0	0	8	0	0	0
Ntungamo District	Ngoma HC III	Oct to Dec 2020	4	6	0	3	3	0	0	0
Ntungamo District	Rwashamaire HC IV	Jan to Mar 2021	19	18	1	2	10	0	13	1
Ntungamo District	Rwashamaire HC IV	Apr to Jun 2021	10	9	0	0	1	0	10	0
Ntungamo District	Rwashamaire HC IV	Jan to Mar 2020	7	4	0	0	1	0	5	0
Ntungamo District	Rwashamaire HC IV	Apr to Jun 2020	7	12	0	0	4	0	7	0
Ntungamo District	Rwashamaire HC IV	Jul to Sep 2020	8	8	0	1	0	0	7	1
Ntungamo District	Rwashamaire HC IV	Oct to Dec 2020	15	13	1	0	2	0	9	0

## Sheet: Diagnosticts
District_Name	perio_name	Health_Facility	Incident TB cases notified	Number of PBC Cases	number tested with Xpert	Number of RR TB Cases notified	Number of contacts identified	Number of contacts screened for TB	Presumptives identified from contacts	Contacts diagnosed with TB	Number of presumptive TB patients identified	No presumptive TB tested case GeneXpert	Number of presumptive patients tested positive GeneXpert	No presumptive TB tested case TB LAM	Number of presumptive patients tested positive TB LAM	No presumptive TB tested case Smear Microscopy	Number of presumptive patients tested positive Smear Microscopy	Total MTB +ve & Rif S
Sheema District	Jan to Mar 2021	Bugongi HC III	12	1	2	0	0	0	0	0	0	0	0	0	0	0	0	0
Sheema District	Apr to Jun 2021	Bugongi HC III	13	4	2	0	47	9	0	0	90	23	2	2	2	39	0	0
Sheema District	Jan to Mar 2020	Bugongi HC III	6	0	0	0	15	15	0	0	59	23	0	0	0	35	1	0
Ntungamo District	Jan to Mar 2021	Bwongyera HC III	13	5	5	0	42	42	16	7	50	50	5	0	0	41	1	5
Ntungamo District	Apr to Jun 2021	Bwongyera HC III	13	1	7	0	39	39	0	0	60	5	0	0	0	44	0	0
Ntungamo District	Jan to Mar 2020	Bwongyera HC III	14	6	7	0	0	0	0	0	93	41	4	0	0	52	2	7
Sheema District	Jan to Mar 2021	Kabwohe HC IV	22	14	5	1	116	103	4	1	0	59	0	36	10	17	0	2
Sheema District	Apr to Jun 2021	Kabwohe HC IV	13	7	8	0	46	46	6	1	246	74	0	0	0	10	0	4
Sheema District	Jan to Mar 2020	Kabwohe HC IV	15	4	3	0	4	4	2	2	157	125	5	0	0	0	0	3
Sheema District	Jan to Mar 2021	Kigarama (Kigarama) HC III	12	8	6	0	48	48	9	3	111	62	5	2	2	10	10	2
Sheema District	Apr to Jun 2021	Kigarama (Kigarama) HC III	12	2	2	0	50	50	5	2	214	123	1	3	1	56	0	2
Rwampara District	Jan to Mar 2021	Kinoni HC IV	31	14	19	0	141	141	17	3	367	233	3	34	12	129	3	3
Rwampara District	Apr to Jun 2021	Kinoni HC IV	22	12	11	0	100	98	15	0	285	200	5	6	4	96	3	5
Sheema District	Jan to Mar 2021	Kitagata Hospital	28	15	20	0	147	147	5	1	387	355	13	17	2	1	0	16
Sheema District	Apr to Jun 2021	Kitagata Hospital	24	19	19	1	98	98	20	3	482	454	0	7	7	0	0	16
Ntungamo District	Jan to Mar 2021	Kitwe HC IV	54	54	52	0	51	51	10	3	949	946	52	3	3	0	0	52
Ntungamo District	Apr to Jun 2021	Kitwe HC IV	40	33	29	1	0	0	0	0	235	231	29	1	1	3	3	28
Sheema District	Jan to Mar 2021	Kyangyenyi HC III	8	4	5	0	15	12	2	2	32	22	4	0	0	9	0	4
Sheema District	Apr to Jun 2021	Kyangyenyi HC III	13	2	5	0	60	60	1	1	86	48	2	0	0	19	0	2
Ntungamo District	Jan to Mar 2021	Mother Francisca Lechner HC IV	12	3	99	0	49	38	0	0	102	99	3	0	0	2	0	3
Ntungamo District	Apr to Jun 2021	Mother Francisca Lechner HC IV	16	5	16	0	94	35	0	0	148	148	5	0	0	0	0	5
Rwampara District	Jan to Mar 2021	Ndeija HC III	27	9	17	0	103	101	11	4	164	120	8	9	1	0	0	8
Rwampara District	Apr to Jun 2021	Ndeija HC III	16	6	12	0	29	14	3	1	157	111	6	6	0	1	0	5
Ntungamo District	Jan to Mar 2021	Ngoma HC III	15	4	4	0	97	94	17	5	86	66	4	4	0	48	0	4
Ntungamo District	Apr to Jun 2021	Ngoma HC III	20	9	8	0	95	95	15	8	97	65	6	1	0	0	0	8
Ntungamo District	Jan to Mar 2021	Rwashamaire HC IV	38	19	19	0	92	92	10	7	223	214	17	4	4	102	3	17
Ntungamo District	Apr to Jun 2021	Rwashamaire HC IV	19	10	4	0	33	33	3	1	206	125	4	5	5	19	1	4
Sheema District	Jan to Mar 2020	Kigarama (Kigarama) HC III	15	6	6	0	37	37	2	1	106	104	6	0	0	13	2	6
Rwampara District	Jan to Mar 2020	Kinoni HC IV	4	2	1	0	23	23	4	0	94	48	1	0	0	44	2	1
Sheema District	Jan to Mar 2020	Kitagata Hospital	26	14	13	0	34	22	2	0	487	424	13	1	1	0	0	10
Ntungamo District	Jan to Mar 2020	Kitwe HC IV	23	19	301	0	234	214	61	3	368	301	12	0	0	58	7	12
Sheema District	Jan to Mar 2020	Kyangyenyi HC III	2	0	1	0	2	2	0	0	13	6	1	0	0	6	0	1
Ntungamo District	Jan to Mar 2020	Mother Francisca Lechner HC IV	22	9	22	0	4	4	0	0	111	93	9	3	0	0	0	9
Rwampara District	Jan to Mar 2020	Ndeija HC III	15	5	8	0	44	44	11	3	133	95	4	0	0	15	1	4
Ntungamo District	Jan to Mar 2020	Ngoma HC III	16	8	76	0	31	31	0	0	100	26	8	0	0	24	0	8
Ntungamo District	Jan to Mar 2020	Rwashamaire HC IV	11	7	7	0	38	38	5	1	229	203	3	5	0	10	1	7
Sheema District	Apr to Jun 2020	Bugongi HC III	5	0	0	0	39	39	5	1	50	34	0	0	0	29	0	0
Ntungamo District	Apr to Jun 2020	Bwongyera HC III	10	5	5	0	14	14	4	0	39	4	4	0	0	1	1	5
Sheema District	Apr to Jun 2020	Kabwohe HC IV	21	10	9	1	31	0	0	0	87	63	3	0	0	0	0	8
Sheema District	Apr to Jun 2020	Kigarama (Kigarama) HC III	12	4	2	1	49	49	2	2	68	68	4	0	0	6	0	3
Rwampara District	Apr to Jun 2020	Kinoni HC IV	10	3	3	0	36	36	6	0	90	55	2	0	0	34	3	2
Sheema District	Apr to Jun 2020	Kitagata Hospital	16	11	11	0	49	20	1	1	272	272	11	0	0	0	0	10
Ntungamo District	Apr to Jun 2020	Kitwe HC IV	33	31	31	0	57	56	1	1	391	389	33	1	1	1	0	31
Sheema District	Apr to Jun 2020	Kyangyenyi HC III	2	1	1	0	0	0	0	0	0	2	0	0	0	0	0	0
Ntungamo District	Apr to Jun 2020	Mother Francisca Lechner HC IV	15	4	15	0	33	6	1	1	69	45	4	2	0	0	0	4
Rwampara District	Apr to Jun 2020	Ndeija HC III	11	3	5	1	19	19	1	1	69	49	3	1	0	0	0	2
Ntungamo District	Apr to Jun 2020	Ngoma HC III	12	8	64	0	38	38	0	0	80	69	8	0	0	2	0	7
Ntungamo District	Apr to Jun 2020	Rwashamaire HC IV	19	7	7	0	0	0	0	0	128	91	7	0	0	4	0	7
Sheema District	Jul to Sep 2020	Bugongi HC III	5	1	1	0	24	24	4	1	56	37	1	0	0	17	0	1
Ntungamo District	Jul to Sep 2020	Bwongyera HC III	10	1	2	0	21	21	2	2	34	0	0	0	0	34	2	1
Sheema District	Jul to Sep 2020	Kabwohe HC IV	12	6	6	0	71	71	1	1	204	91	5	1	0	24	1	6
Sheema District	Jul to Sep 2020	Kigarama (Kigarama) HC III	5	0	5	0	23	23	1	1	100	100	0	0	0	0	0	0
Rwampara District	Jul to Sep 2020	Kinoni HC IV	21	12	11	0	39	39	5	2	175	130	8	5	4	36	0	8
Sheema District	Jul to Sep 2020	Kitagata Hospital	25	17	19	0	95	31	0	0	321	260	16	0	0	1	1	14
Ntungamo District	Jul to Sep 2020	Kitwe HC IV	27	25	25	0	234	214	61	3	289	285	25	4	0	0	0	25
Sheema District	Jul to Sep 2020	Kyangyenyi HC III	8	0	0	0	0	0	0	0	0	0	0	0	0	0	0	0
Ntungamo District	Jul to Sep 2020	Mother Francisca Lechner HC IV	11	5	5	0	36	36	4	2	77	76	5	1	0	0	0	5
Rwampara District	Jul to Sep 2020	Ndeija HC III	17	4	13	0	104	84	10	4	85	41	4	0	0	0	0	4
Ntungamo District	Jul to Sep 2020	Ngoma HC III	19	7	7	0	153	138	27	2	101	87	7	0	0	18	0	7
Ntungamo District	Jul to Sep 2020	Rwashamaire HC IV	16	8	5	0	52	24	0	0	155	116	5	4	4	23	0	5
Sheema District	Oct to Dec 2020	Bugongi HC III	14	4	2	0	52	52	3	2	53	23	1	5	5	37	0	1
Ntungamo District	Oct to Dec 2020	Bwongyera HC III	7	2	2	0	15	15	2	2	37	37	2	0	0	0	0	2
Sheema District	Oct to Dec 2020	Kabwohe HC IV	8	3	1	0	34	26	2	2	145	51	1	2	2	94	0	1
Sheema District	Oct to Dec 2020	Kigarama (Kigarama) HC III	13	4	3	0	60	60	4	2	85	60	3	0	1	0	0	1
Rwampara District	Oct to Dec 2020	Kinoni HC IV	21	12	10	0	142	142	21	0	266	113	5	18	3	66	2	5
Sheema District	Oct to Dec 2020	Kitagata Hospital	18	12	13	0	80	46	18	0	245	245	12	0	0	0	0	9
Ntungamo District	Oct to Dec 2020	Kitwe HC IV	72	64	64	0	727	668	0	0	406	406	57	2	1	0	0	64
Sheema District	Oct to Dec 2020	Kyangyenyi HC III	10	2	1	0	44	44	1	1	71	71	1	0	0	71	0	1
Ntungamo District	Oct to Dec 2020	Mother Francisca Lechner HC IV	14	7	10	0	60	60	2	2	106	102	4	4	4	0	0	3
Rwampara District	Oct to Dec 2020	Ndeija HC III	14	5	6	0	107	90	10	4	100	61	2	10	3	0	0	2
Ntungamo District	Oct to Dec 2020	Ngoma HC III	10	4	0	0	127	120	0	0	0	0	0	0	0	0	0	0
Ntungamo District	Oct to Dec 2020	Rwashamaire HC IV	29	15	14	0	77	77	2	1	177	96	7	3	3	0	0	14
