# Supplementary material for: Cost-effectiveness analysis of adding tuberculosis household contact investigation on passive case-finding strategy in Southwestern Uganda
Source: PLoS One. 2023 Dec 21;18(12):e0288761. doi: 10.1371/journal.pone.0288761 (PMC10735033; doi:10.1371/journal.pone.0288761)
Supplement: S8 File — (ZIP) [file pone.0288761.s008.zip › Data set/Health and CommunityTBpatients cost survey.xlsx]

## Sheet: Health Facility and Communit...
Unit_TB_Number	Health_Facility	Sex	Age_years	Residence_District	Receiving_TB_treatment	StartDateTBtreatment	Weeks_been_taking_TB_Treatment	Month_been_taking_TB_treatment	Number_times travelled_facility_for_TB_Diagnosis	Transport_mean	One_way_transport_fare_UGX	Hours_spent_traveling_to_the_healthfacility_for_diagnostic_evaluation	Minutes_spent_traveling_to_the_healthfacility_for_diagnostic_evaluation	Hours_spent_waiting_in_line_to_see_the_health_provider_at_the_diagnostic_evaluation_visit	Minutes_spent_waiting_in_line_to_see_the_health_provider_at_the_diagnostic_evaluation_visit	Chest_X-ray_taken	Amount_spent_ paying_for_the_chest_X-ray(UGX)	Did_yous_pend_money_on_food/snacks/drinks_while_on_any_diagnostic_evaluation_health_facility_visit?	Estimate_spent_on_food/drinks/snacks_while_on_any_diagnostic_visits_for_TB(Uganda Shillings)	Do_you_think_you_would_have_spent_the_same_money_on_food/drinks/snacks_without_attending_diagnostic_health_facility_visits?	Employed	Occupation	Average_monthly_earning_from_all_your_jobs(UgandaShillings)	Taken_days_off_from_work_to_come_to_the_health_facility_for_a_diagnostic_evaluation_of_your_current_illness	Hours_spent_while_seeking_medical_evaluation_at_the_health_facility	Minutes_spent_while_seeking_medical_evaluation_at_the_health_facility	Do_you_hire_someone_for_a_short_term_to_manage_your_business_when_taking_diagnostic_evaluation_visits	Did_you_have_any_person_accompanying_you_to_any_of_the_diagnostic_evaluation_visits	Number_of_people_accompaning_the_diagnosting_evaluation_visits	Number_of_caregivers_employed	Hired_someone_to_take_care_of_your_children_or_your_home_while_away_on_TB_diagnosis	Estimated_amount_paid_to_care_taker(UGX)	_index
25	Kinoni HC IV	Male	34	Rwampara	Yes	2021-11-01	2	1	3	Boda boda	6000	2	10	1	25	No		Yes	15000	Yes	Yes	Teacher	450000	Yes	4	25	No	Yes	1	1	Yes	25000	1
102	Kinoni HC IV	Female	26	Rwampara	Yes	2021-11-16	0	3	1	Public means	4000	0	30	5	20	No		Yes	5000	No	No						No	No		0	No		2
105	Kinoni HC IV	Male	45	Rwampara	Yes	2021-12-09	3	0	2	Boda boda	4000	0	20	8	45	No		No			No						No	No		0	No		3
98	Kinoni HC IV	Female	81	Rwampara	Yes	2021-11-06	1	3	1	Boda boda	5000	0	40	2	0	No		No			No						No	Yes	1	0	No		4
92	Kinoni HC IV	Female	52	Rwampara	Yes	2021-10-14	2	3	2	Boda boda	10000	0	50	5	2	No		No			No						No	Yes	1	0	No		5
104	Kinoni HC IV	Female	23	Rwampara	Yes	2021-12-01	0	2	1	Boda boda	10000	0	40	6	0	No		Yes	3000	No	No						No	Yes	1	0	No		6
55	Bugamba HC IV	Male	27	Rwampara	Yes	2021-11-17	2	3	1	Boda boda	4000	0	25	6	0	No		No			No						No	No		0	No		7
54	Bugamba HC IV	Female	43	Rwampara	Yes	2021-11-20	4	1	2	Boda boda	8000	0	30	7	0	No		Yes	5000	No	No						No	No		0	No		8
66	Bugamba HC IV	Male	13	Rwampara	Yes	2021-11-06	2	3	2	Walked/Foot	0	0	10	8	0	No		No			No						No	Yes	1	0	No		9
72	Bugamba HC IV	Male	60	Rwampara	Yes	2021-12-23	2	0	2	Boda boda	8000	1	0	6	0	Yes	30000	Yes	4000	No	Yes	Tailor	100000	Yes	8	0	No	No		0	No		10
41	Bwongyera HC III	Female	55	Ntungamo	Yes	2021-09-06	2	0	3	Boda boda	8000	2	0	1	20	No		Yes	30000	No	No						Yes	No		0	No		11
43	Bwongyera HC III	Male	46	Ntungamo	Yes	2021-12-14	2	2	5	Walked/Foot	0	3	15	2	20	Yes	40000	Yes	30000	No	No						Yes	Yes	1	0	No		12
44	Bwongyera HC III	Male	50	Ntungamo	Yes	2021-09-15	0	2	2	Walked/Foot	0	1	10	0	30	No		Yes	20000	No	No						Yes	No		0	No		13
52	Bwongyera HC III	Male	72	Ntungamo	Yes	2021-10-12	2	1	3	Walked/Foot	0	0	55	2	30	No		Yes	25000	No	No						Yes	Yes	1	0	No		14
85	Rwashamaire HC IV	Male	30	Ntungamo	Yes	2021-11-05	2	0	2	Boda boda	20000	0	30	0	50	No		Yes	15000	No	No						No	Yes	1	0	No		15
72	Rwashamaire HC IV	Male	50	Ntungamo	Yes	2021-09-09	2	2	3	Boda boda	20000	1	0	0	30	No		Yes	25000	No	Yes	Vehicle washing	100000	Yes	4	0	Yes	Yes	1	0	No		16
93	Rwashamaire HC IV	Female	49	Ntungamo	Yes	2021-12-13	2	1	2	Boda boda	30000	2	0	1	20	No		Yes	10000	No	No						Yes	No		0	No		17
71	Rwashamaire HC IV	Male	42	Ntungamo	Yes	2021-09-07	2	2	3	Boda boda	30000	1	20	1	0	No		Yes	15000	No	No						Yes	No		0	No		18
58	NgomaHC III	Male	35	Ntungamo	Yes	2021-10-17	2	2	5	Walked/Foot	0	0	45	0	40	No		No			Yes	Bodaboda	250000	Yes	2	50	Yes	Yes	1	0	No		19
53	NgomaHC III	Male	45	Ntungamo	Yes	2021-09-28	0	3	3	Walked/Foot	0	3	10	4	0	No		No			Yes	Peasant	400000	Yes	5	20	Yes	No		0	No		20
66	Kabwohe HC IV	Male	25	Sheema	Yes	2021-10-26	2	3	1	Boda boda	5000	0	30	1	60	No		No			No						Yes	Yes	1	1	No		21
61	Kyangyenyi HC III	Female	40	Sheema	Yes	2021-07-26	2	5	4	Boda boda	5000	1	25	3	25	No		Yes	5000	Yes	No						No	Yes	1	0	Yes	10000	22
83	Kyangyenyi HC III	Male	52	Sheema	Yes	2021-10-03	2	3	2	Boda boda	15000	1	40	3	30	No		No			No						Yes	Yes	1	0	Yes	50000	23
108	Kyangyenyi HC III	Female	26	Sheema	Yes	2021-11-29	2	3	5	Walked/Foot	0	1	30	5	35	Yes	20000	Yes	2500	No	No						No	Yes	1	0	Yes	5000	24
80	Kyangyenyi HC III	Female	60	Sheema	Yes	2021-09-27	1	4	4	Walked/Foot	0	2	26	4	15	No		No			No						No	No		0	No		25
71	Kitagata Hospital	Female	76	Sheema	Yes	2021-08-20	1	5	3	Walked/Foot	0	1	10	5	15	No		No			No						No	Yes	1	0	Yes	15000	26
66	Kitagata Hospital	Male	54	Sheema	Yes	2021-08-16	1	5	3	Walked/Foot	0	1	20	4	30	No		No			No							No		0	No		27
64	Kitagata Hospital	Male	25	Sheema	Yes	2021-07-28	2	5	3	Walked/Foot	0	1	2	2	20	Yes	20000	Yes	15000	No	No						No	Yes	1	0	No		28
98	Kitagata Hospital	Male	55	Sheema	Yes	2021-11-23	0	4	2	Boda boda	10000	1	5	4	40	Yes	20000	Yes	10000	No	No							Yes	1	0	No		29
76	Kabwohe HC IV	Female	63	Sheema	Yes	2021-11-22	0	4	3	Boda boda	8000	1	60	3	0	No		Yes	10000	No	No						No	No		0	No		30
77	Kabwohe HC IV	Female	72	Sheema	Yes	2021-10-21	0	3	2	Boda boda	10000	1	60	5	0	Yes	30000	Yes	5000	No	No						Yes	Yes	1	1	No		31
65	Kabwohe HC IV	Male	46	Sheema	Yes	2021-10-26	1	3	3	Boda boda	3000	3	180	2	0	No		No			No						No	Yes	1	1	No		32
28	Kigarama HC III	Female	42	Sheema	Yes	2021-07-02	2	4	2	Boda boda	5000	1	60	3	0	No		No			No						No	No		0	Yes	2000	33
42	Kigarama HC III	Male	42	Sheema	Yes	2021-11-12	2	3	2	Boda boda	4000	0	30	1	0	No		Yes	3000	No	Yes	Support staff in UMEME	200000	Yes	0	30	Yes	No		0	No		34
46	Kigarama HC III	Male	57	Sheema	Yes	2021-12-01	2	1	2	Walked/Foot	0	1	30	2	0	No		Yes	1000	No	No						Yes	Yes	1	0	No		35
34	Kigarama HC III	Female	48	Sheema	Yes	2021-08-13	2	4	2	Walked/Foot	0	2	120	2	0	No		No			No						No	No		0	Yes	3000	36
41	Bugongi HC III	Female	71	Sheema	Yes	2021-11-19	2	3	0	Walked/Foot	0	2	13	0	30	Yes	40000	Yes	1000	Yes	No						No	Yes	1	0	Yes	0	37
42	Bugongi HC III	Male	41	Sheema	Yes	2021-12-17	0	2	1	Boda boda	2000	1	42	0	35	No		No			Yes	Block lyer	700000	Yes	4	30	No	Yes	1	0	Yes	0	38
43	Bugongi HC III	Male	47	Sheema	Yes	2021-11-04	2	3	4	Boda boda	2000	0	7	1	0	No		No			Yes	Block lyer	82500	Yes	5	45	No	No		0	Yes	0	39
47	Bugongi HC III	Female	40	Sheema	Yes	2021-12-21	2	2	2	Boda boda	17000	1	10	1	3	No		Yes	5000	Yes	No						No	Yes	1	0	No		40
50	Rushooka HC IV	Female	22	Ntungamo	Yes	2021-10-04	2	3	2	Boda boda	5000	1	20	0	20	No		Yes	2000	No	No						No	No		0	No		41
60	Rushooka HC IV	Female	49	Ntungamo	Yes	2021-11-18	1	2	1	Boda boda	10000	1	20	0	30	No		Yes	1000	No	No						Yes	No		0	No		42
0	Rushooka HC IV	Male	33	Ntungamo	Yes	2022-01-27	1	0	2	Boda boda	15000	2	10	0	40	No		Yes	5000	No	No						No	Yes	1	0	No		43
150	Kitwe HC IV	Male	30	Ntungamo	Yes	2021-12-09	2	2	2	Boda boda	4000	4	40	3	0	No		Yes	3000	Yes	No						No	Yes	1	0	No		44
134	Kitwe HC IV	Female	42	Ntungamo	Yes	2021-10-22	2	3	2	Boda boda	15000	2	0	4	30	No		Yes	3000	No	No						No	No		0	No		45
137	Kitwe HC IV	Male	43	Ntungamo	Yes	2021-10-26	2	3	3	Walked/Foot	0	1	30	1	30	No		No			No						No	No		0	No		46
132	Kitwe HC IV	Male	52	Ntungamo	Yes	2021-10-19	2	3	2	Boda boda	10000	3	0	5	0	No		Yes	10000	No	No						No	No		1	Yes	20000	47
52	Rushooka HC IV	Male	49	Ntungamo	Yes	2021-10-05	2	3	2	Boda boda	10000	1	15	0	40	No		Yes	3000	No	No						No	No		0	No		48
70	NgomaHC III	Male	43	Ntungamo	Yes	2022-01-04	2	1	3	Boda boda	8000	1	20	0	35	No		Yes	3000	No	Yes	Butcherman	300000	Yes	3	50	No	No		0	No		49
54	NgomaHC III	Male	67	Ntungamo	Yes	2021-09-29	0	5	5	Boda boda	8000	0	30	0	15	No		Yes	2000	No	No						No	No		0	No		50
