# Supplementary material for: Cost-effectiveness analysis of adding tuberculosis household contact investigation on passive case-finding strategy in Southwestern Uganda
Source: PLoS One. 2023 Dec 21;18(12):e0288761. doi: 10.1371/journal.pone.0288761 (PMC10735033; doi:10.1371/journal.pone.0288761)
Supplement: S8 File — (ZIP) [file pone.0288761.s008.zip › Data set/HIV, OPD, ANC.xlsx]

## Sheet: Sheet1
Dist	Hfacility	Level	Entry_Point	Age_Group	Attribute	Sex	Value
Rwampara District	Bugamba	HCIV	OPD	0-14Yrs	Attended	Female	341
Rwampara District	Bugamba	HCIV	OPD	0-14Yrs	Attended	Male	273
Rwampara District	Bugamba	HCIV	OPD	15+Yrs	Attended	Female	1716
Rwampara District	Bugamba	HCIV	OPD	15+Yrs	Attended	Male	645
Rwampara District	Bugamba	HCIV	OPD	0-14Yrs	Screened	Female	269
Rwampara District	Bugamba	HCIV	OPD	0-14Yrs	Screened	Male	244
Rwampara District	Bugamba	HCIV	OPD	15+Yrs	Screened	Female	1377
Rwampara District	Bugamba	HCIV	OPD	15+Yrs	Screened	Male	582
Rwampara District	Bugamba	HCIV	OPD	0-14Yrs	Presumed	Female	22
Rwampara District	Bugamba	HCIV	OPD	0-14Yrs	Presumed	Male	12
Rwampara District	Bugamba	HCIV	OPD	15+Yrs	Presumed	Female	96
Rwampara District	Bugamba	HCIV	OPD	15+Yrs	Presumed	Male	65
Rwampara District	Bugamba	HCIV	OPD	0-14Yrs	Diagnosed	Female	3
Rwampara District	Bugamba	HCIV	OPD	0-14Yrs	Diagnosed	Male	6
Rwampara District	Bugamba	HCIV	OPD	15+Yrs	Diagnosed	Female	4
Rwampara District	Bugamba	HCIV	OPD	15+Yrs	Diagnosed	Male	8
Sheema District	Bugongi	HCIII	OPD	0-14Yrs	Attended	Female	411
Sheema District	Bugongi	HCIII	OPD	0-14Yrs	Attended	Male	265
Sheema District	Bugongi	HCIII	OPD	15+Yrs	Attended	Female	1053
Sheema District	Bugongi	HCIII	OPD	15+Yrs	Attended	Male	443
Sheema District	Bugongi	HCIII	OPD	0-14Yrs	Screened	Female	342
Sheema District	Bugongi	HCIII	OPD	0-14Yrs	Screened	Male	236
Sheema District	Bugongi	HCIII	OPD	15+Yrs	Screened	Female	1102
Sheema District	Bugongi	HCIII	OPD	15+Yrs	Screened	Male	416
Sheema District	Bugongi	HCIII	OPD	0-14Yrs	Presumed	Female	18
Sheema District	Bugongi	HCIII	OPD	0-14Yrs	Presumed	Male	4
Sheema District	Bugongi	HCIII	OPD	15+Yrs	Presumed	Female	49
Sheema District	Bugongi	HCIII	OPD	15+Yrs	Presumed	Male	28
Sheema District	Bugongi	HCIII	OPD	0-14Yrs	Diagnosed	Female	4
Sheema District	Bugongi	HCIII	OPD	0-14Yrs	Diagnosed	Male	2
Sheema District	Bugongi	HCIII	OPD	15+Yrs	Diagnosed	Female	4
Sheema District	Bugongi	HCIII	OPD	15+Yrs	Diagnosed	Male	1
Ntungamo District	Bwongyera	HCIII	OPD	0-14Yrs	Attended	Female	209
Ntungamo District	Bwongyera	HCIII	OPD	0-14Yrs	Attended	Male	187
Ntungamo District	Bwongyera	HCIII	OPD	15+Yrs	Attended	Female	699
Ntungamo District	Bwongyera	HCIII	OPD	15+Yrs	Attended	Male	303
Ntungamo District	Bwongyera	HCIII	OPD	0-14Yrs	Screened	Female	179
Ntungamo District	Bwongyera	HCIII	OPD	0-14Yrs	Screened	Male	165
Ntungamo District	Bwongyera	HCIII	OPD	15+Yrs	Screened	Female	729
Ntungamo District	Bwongyera	HCIII	OPD	15+Yrs	Screened	Male	325
Ntungamo District	Bwongyera	HCIII	OPD	0-14Yrs	Presumed	Female	2
Ntungamo District	Bwongyera	HCIII	OPD	0-14Yrs	Presumed	Male	5
Ntungamo District	Bwongyera	HCIII	OPD	15+Yrs	Presumed	Female	20
Ntungamo District	Bwongyera	HCIII	OPD	15+Yrs	Presumed	Male	24
Ntungamo District	Bwongyera	HCIII	OPD	0-14Yrs	Diagnosed	Female	1
Ntungamo District	Bwongyera	HCIII	OPD	0-14Yrs	Diagnosed	Male	2
Ntungamo District	Bwongyera	HCIII	OPD	15+Yrs	Diagnosed	Female	4
Ntungamo District	Bwongyera	HCIII	OPD	15+Yrs	Diagnosed	Male	6
Sheema District	Kabwohe	HCIV	OPD	0-14Yrs	Attended	Female	460
Sheema District	Kabwohe	HCIV	OPD	0-14Yrs	Attended	Male	403
Sheema District	Kabwohe	HCIV	OPD	15+Yrs	Attended	Female	2542
Sheema District	Kabwohe	HCIV	OPD	15+Yrs	Attended	Male	1083
Sheema District	Kabwohe	HCIV	OPD	0-14Yrs	Screened	Female	402
Sheema District	Kabwohe	HCIV	OPD	0-14Yrs	Screened	Male	354
Sheema District	Kabwohe	HCIV	OPD	15+Yrs	Screened	Female	1856
Sheema District	Kabwohe	HCIV	OPD	15+Yrs	Screened	Male	784
Sheema District	Kabwohe	HCIV	OPD	0-14Yrs	Presumed	Female	7
Sheema District	Kabwohe	HCIV	OPD	0-14Yrs	Presumed	Male	3
Sheema District	Kabwohe	HCIV	OPD	15+Yrs	Presumed	Female	70
Sheema District	Kabwohe	HCIV	OPD	15+Yrs	Presumed	Male	48
Sheema District	Kabwohe	HCIV	OPD	0-14Yrs	Diagnosed	Female	5
Sheema District	Kabwohe	HCIV	OPD	0-14Yrs	Diagnosed	Male	1
Sheema District	Kabwohe	HCIV	OPD	15+Yrs	Diagnosed	Female	16
Sheema District	Kabwohe	HCIV	OPD	15+Yrs	Diagnosed	Male	26
Sheema District	Kigarama	HCIII	OPD	0-14Yrs	Attended	Female	545
Sheema District	Kigarama	HCIII	OPD	0-14Yrs	Attended	Male	457
Sheema District	Kigarama	HCIII	OPD	15+Yrs	Attended	Female	951
Sheema District	Kigarama	HCIII	OPD	15+Yrs	Attended	Male	680
Sheema District	Kigarama	HCIII	OPD	0-14Yrs	Screened	Female	649
Sheema District	Kigarama	HCIII	OPD	0-14Yrs	Screened	Male	325
Sheema District	Kigarama	HCIII	OPD	15+Yrs	Screened	Female	886
Sheema District	Kigarama	HCIII	OPD	15+Yrs	Screened	Male	553
Sheema District	Kigarama	HCIII	OPD	0-14Yrs	Presumed	Female	2
Sheema District	Kigarama	HCIII	OPD	0-14Yrs	Presumed	Male	3
Sheema District	Kigarama	HCIII	OPD	15+Yrs	Presumed	Female	55
Sheema District	Kigarama	HCIII	OPD	15+Yrs	Presumed	Male	50
Sheema District	Kigarama	HCIII	OPD	0-14Yrs	Diagnosed	Female	1
Sheema District	Kigarama	HCIII	OPD	0-14Yrs	Diagnosed	Male	0
Sheema District	Kigarama	HCIII	OPD	15+Yrs	Diagnosed	Female	5
Sheema District	Kigarama	HCIII	OPD	15+Yrs	Diagnosed	Male	6
Rwampara District	Kinoni	HCIV	OPD	0-14Yrs	Attended	Female	314
Rwampara District	Kinoni	HCIV	OPD	0-14Yrs	Attended	Male	287
Rwampara District	Kinoni	HCIV	OPD	15+Yrs	Attended	Female	1594
Rwampara District	Kinoni	HCIV	OPD	15+Yrs	Attended	Male	558
Rwampara District	Kinoni	HCIV	OPD	0-14Yrs	Screened	Female	230
Rwampara District	Kinoni	HCIV	OPD	0-14Yrs	Screened	Male	228
Rwampara District	Kinoni	HCIV	OPD	15+Yrs	Screened	Female	1601
Rwampara District	Kinoni	HCIV	OPD	15+Yrs	Screened	Male	545
Rwampara District	Kinoni	HCIV	OPD	0-14Yrs	Presumed	Female	46
Rwampara District	Kinoni	HCIV	OPD	0-14Yrs	Presumed	Male	62
Rwampara District	Kinoni	HCIV	OPD	15+Yrs	Presumed	Female	93
Rwampara District	Kinoni	HCIV	OPD	15+Yrs	Presumed	Male	49
Rwampara District	Kinoni	HCIV	OPD	0-14Yrs	Diagnosed	Female	8
Rwampara District	Kinoni	HCIV	OPD	0-14Yrs	Diagnosed	Male	9
Rwampara District	Kinoni	HCIV	OPD	15+Yrs	Diagnosed	Female	5
Rwampara District	Kinoni	HCIV	OPD	15+Yrs	Diagnosed	Male	9
Sheema District	Kitagata	Hospital	OPD	0-14Yrs	Attended	Female	378
Sheema District	Kitagata	Hospital	OPD	0-14Yrs	Attended	Male	343
Sheema District	Kitagata	Hospital	OPD	15+Yrs	Attended	Female	4272
Sheema District	Kitagata	Hospital	OPD	15+Yrs	Attended	Male	1701
Sheema District	Kitagata	Hospital	OPD	0-14Yrs	Screened	Female	201
Sheema District	Kitagata	Hospital	OPD	0-14Yrs	Screened	Male	203
Sheema District	Kitagata	Hospital	OPD	15+Yrs	Screened	Female	3102
Sheema District	Kitagata	Hospital	OPD	15+Yrs	Screened	Male	1146
Sheema District	Kitagata	Hospital	OPD	0-14Yrs	Presumed	Female	8
Sheema District	Kitagata	Hospital	OPD	0-14Yrs	Presumed	Male	16
Sheema District	Kitagata	Hospital	OPD	15+Yrs	Presumed	Female	72
Sheema District	Kitagata	Hospital	OPD	15+Yrs	Presumed	Male	67
Sheema District	Kitagata	Hospital	OPD	0-14Yrs	Diagnosed	Female	3
Sheema District	Kitagata	Hospital	OPD	0-14Yrs	Diagnosed	Male	4
Sheema District	Kitagata	Hospital	OPD	15+Yrs	Diagnosed	Female	1
Sheema District	Kitagata	Hospital	OPD	15+Yrs	Diagnosed	Male	7
Ntungamo District	Kitwe	HCIV	OPD	0-14Yrs	Attended	Female	381
Ntungamo District	Kitwe	HCIV	OPD	0-14Yrs	Attended	Male	244
Ntungamo District	Kitwe	HCIV	OPD	15+Yrs	Attended	Female	1046
Ntungamo District	Kitwe	HCIV	OPD	15+Yrs	Attended	Male	631
Ntungamo District	Kitwe	HCIV	OPD	0-14Yrs	Screened	Female	336
Ntungamo District	Kitwe	HCIV	OPD	0-14Yrs	Screened	Male	206
Ntungamo District	Kitwe	HCIV	OPD	15+Yrs	Screened	Female	1018
Ntungamo District	Kitwe	HCIV	OPD	15+Yrs	Screened	Male	623
Ntungamo District	Kitwe	HCIV	OPD	0-14Yrs	Presumed	Female	120
Ntungamo District	Kitwe	HCIV	OPD	0-14Yrs	Presumed	Male	70
Ntungamo District	Kitwe	HCIV	OPD	15+Yrs	Presumed	Female	447
Ntungamo District	Kitwe	HCIV	OPD	15+Yrs	Presumed	Male	323
Ntungamo District	Kitwe	HCIV	OPD	0-14Yrs	Diagnosed	Female	0
Ntungamo District	Kitwe	HCIV	OPD	0-14Yrs	Diagnosed	Male	3
Ntungamo District	Kitwe	HCIV	OPD	15+Yrs	Diagnosed	Female	8
Ntungamo District	Kitwe	HCIV	OPD	15+Yrs	Diagnosed	Male	6
Sheema District	Kyangyenyi	HCIII	OPD	0-14Yrs	Attended	Female	356
Sheema District	Kyangyenyi	HCIII	OPD	0-14Yrs	Attended	Male	262
Sheema District	Kyangyenyi	HCIII	OPD	15+Yrs	Attended	Female	926
Sheema District	Kyangyenyi	HCIII	OPD	15+Yrs	Attended	Male	342
Sheema District	Kyangyenyi	HCIII	OPD	0-14Yrs	Screened	Female	345
Sheema District	Kyangyenyi	HCIII	OPD	0-14Yrs	Screened	Male	229
Sheema District	Kyangyenyi	HCIII	OPD	15+Yrs	Screened	Female	876
Sheema District	Kyangyenyi	HCIII	OPD	15+Yrs	Screened	Male	336
Sheema District	Kyangyenyi	HCIII	OPD	0-14Yrs	Presumed	Female	1
Sheema District	Kyangyenyi	HCIII	OPD	0-14Yrs	Presumed	Male	2
Sheema District	Kyangyenyi	HCIII	OPD	15+Yrs	Presumed	Female	18
Sheema District	Kyangyenyi	HCIII	OPD	15+Yrs	Presumed	Male	12
Sheema District	Kyangyenyi	HCIII	OPD	0-14Yrs	Diagnosed	Female	0
Sheema District	Kyangyenyi	HCIII	OPD	0-14Yrs	Diagnosed	Male	1
Sheema District	Kyangyenyi	HCIII	OPD	15+Yrs	Diagnosed	Female	2
Sheema District	Kyangyenyi	HCIII	OPD	15+Yrs	Diagnosed	Male	1
Ntungamo District	Mother	HCIV	OPD	0-14Yrs	Attended	Female	83
Ntungamo District	Mother	HCIV	OPD	0-14Yrs	Attended	Male	107
Ntungamo District	Mother	HCIV	OPD	15+Yrs	Attended	Female	355
Ntungamo District	Mother	HCIV	OPD	15+Yrs	Attended	Male	245
Ntungamo District	Mother	HCIV	OPD	0-14Yrs	Screened	Female	69
Ntungamo District	Mother	HCIV	OPD	0-14Yrs	Screened	Male	104
Ntungamo District	Mother	HCIV	OPD	15+Yrs	Screened	Female	357
Ntungamo District	Mother	HCIV	OPD	15+Yrs	Screened	Male	230
Ntungamo District	Mother	HCIV	OPD	0-14Yrs	Presumed	Female	3
Ntungamo District	Mother	HCIV	OPD	0-14Yrs	Presumed	Male	11
Ntungamo District	Mother	HCIV	OPD	15+Yrs	Presumed	Female	26
Ntungamo District	Mother	HCIV	OPD	15+Yrs	Presumed	Male	34
Ntungamo District	Mother	HCIV	OPD	0-14Yrs	Diagnosed	Female	2
Ntungamo District	Mother	HCIV	OPD	0-14Yrs	Diagnosed	Male	4
Ntungamo District	Mother	HCIV	OPD	15+Yrs	Diagnosed	Female	1
Ntungamo District	Mother	HCIV	OPD	15+Yrs	Diagnosed	Male	6
Ntungamo District	Ngoma	HCIII	OPD	0-14Yrs	Attended	Female	353
Ntungamo District	Ngoma	HCIII	OPD	0-14Yrs	Attended	Male	302
Ntungamo District	Ngoma	HCIII	OPD	15+Yrs	Attended	Female	1144
Ntungamo District	Ngoma	HCIII	OPD	15+Yrs	Attended	Male	684
Ntungamo District	Ngoma	HCIII	OPD	0-14Yrs	Screened	Female	256
Ntungamo District	Ngoma	HCIII	OPD	0-14Yrs	Screened	Male	179
Ntungamo District	Ngoma	HCIII	OPD	15+Yrs	Screened	Female	732
Ntungamo District	Ngoma	HCIII	OPD	15+Yrs	Screened	Male	429
Ntungamo District	Ngoma	HCIII	OPD	0-14Yrs	Presumed	Female	4
Ntungamo District	Ngoma	HCIII	OPD	0-14Yrs	Presumed	Male	2
Ntungamo District	Ngoma	HCIII	OPD	15+Yrs	Presumed	Female	19
Ntungamo District	Ngoma	HCIII	OPD	15+Yrs	Presumed	Male	34
Ntungamo District	Ngoma	HCIII	OPD	0-14Yrs	Diagnosed	Female	4
Ntungamo District	Ngoma	HCIII	OPD	0-14Yrs	Diagnosed	Male	1
Ntungamo District	Ngoma	HCIII	OPD	15+Yrs	Diagnosed	Female	2
Ntungamo District	Ngoma	HCIII	OPD	15+Yrs	Diagnosed	Male	8
Ntungamo District	Rwashamaire	HCIV	OPD	0-14Yrs	Attended	Female	404
Ntungamo District	Rwashamaire	HCIV	OPD	0-14Yrs	Attended	Male	353
Ntungamo District	Rwashamaire	HCIV	OPD	15+Yrs	Attended	Female	1238
Ntungamo District	Rwashamaire	HCIV	OPD	15+Yrs	Attended	Male	634
Ntungamo District	Rwashamaire	HCIV	OPD	0-14Yrs	Screened	Female	427
Ntungamo District	Rwashamaire	HCIV	OPD	0-14Yrs	Screened	Male	399
Ntungamo District	Rwashamaire	HCIV	OPD	15+Yrs	Screened	Female	1209
Ntungamo District	Rwashamaire	HCIV	OPD	15+Yrs	Screened	Male	586
Ntungamo District	Rwashamaire	HCIV	OPD	0-14Yrs	Presumed	Female	31
Ntungamo District	Rwashamaire	HCIV	OPD	0-14Yrs	Presumed	Male	6
Ntungamo District	Rwashamaire	HCIV	OPD	15+Yrs	Presumed	Female	82
Ntungamo District	Rwashamaire	HCIV	OPD	15+Yrs	Presumed	Male	89
Ntungamo District	Rwashamaire	HCIV	OPD	0-14Yrs	Diagnosed	Female	9
Ntungamo District	Rwashamaire	HCIV	OPD	0-14Yrs	Diagnosed	Male	3
Ntungamo District	Rwashamaire	HCIV	OPD	15+Yrs	Diagnosed	Female	9
Ntungamo District	Rwashamaire	HCIV	OPD	15+Yrs	Diagnosed	Male	17
Rwampara District	Bugamba	HCIV	OPD	0-14Yrs	Attended	Female	598
Rwampara District	Bugamba	HCIV	OPD	0-14Yrs	Attended	Male	464
Rwampara District	Bugamba	HCIV	OPD	15+Yrs	Attended	Female	2083
Rwampara District	Bugamba	HCIV	OPD	15+Yrs	Attended	Male	854
Rwampara District	Bugamba	HCIV	OPD	0-14Yrs	Screened	Female	399
Rwampara District	Bugamba	HCIV	OPD	0-14Yrs	Screened	Male	352
Rwampara District	Bugamba	HCIV	OPD	15+Yrs	Screened	Female	1473
Rwampara District	Bugamba	HCIV	OPD	15+Yrs	Screened	Male	765
Rwampara District	Bugamba	HCIV	OPD	0-14Yrs	Presumed	Female	15
Rwampara District	Bugamba	HCIV	OPD	0-14Yrs	Presumed	Male	6
Rwampara District	Bugamba	HCIV	OPD	15+Yrs	Presumed	Female	131
Rwampara District	Bugamba	HCIV	OPD	15+Yrs	Presumed	Male	67
Rwampara District	Bugamba	HCIV	OPD	0-14Yrs	Diagnosed	Female	5
Rwampara District	Bugamba	HCIV	OPD	0-14Yrs	Diagnosed	Male	3
Rwampara District	Bugamba	HCIV	OPD	15+Yrs	Diagnosed	Female	3
Rwampara District	Bugamba	HCIV	OPD	15+Yrs	Diagnosed	Male	9
Sheema District	Bugongi	HCIII	OPD	0-14Yrs	Attended	Female	428
Sheema District	Bugongi	HCIII	OPD	0-14Yrs	Attended	Male	324
Sheema District	Bugongi	HCIII	OPD	15+Yrs	Attended	Female	1271
Sheema District	Bugongi	HCIII	OPD	15+Yrs	Attended	Male	512
Sheema District	Bugongi	HCIII	OPD	0-14Yrs	Screened	Female	404
Sheema District	Bugongi	HCIII	OPD	0-14Yrs	Screened	Male	325
Sheema District	Bugongi	HCIII	OPD	15+Yrs	Screened	Female	1257
Sheema District	Bugongi	HCIII	OPD	15+Yrs	Screened	Male	479
Sheema District	Bugongi	HCIII	OPD	0-14Yrs	Presumed	Female	13
Sheema District	Bugongi	HCIII	OPD	0-14Yrs	Presumed	Male	1159
Sheema District	Bugongi	HCIII	OPD	15+Yrs	Presumed	Female	38
Sheema District	Bugongi	HCIII	OPD	15+Yrs	Presumed	Male	23
Sheema District	Bugongi	HCIII	OPD	0-14Yrs	Diagnosed	Female	4
Sheema District	Bugongi	HCIII	OPD	0-14Yrs	Diagnosed	Male	5
Sheema District	Bugongi	HCIII	OPD	15+Yrs	Diagnosed	Female	5
Sheema District	Bugongi	HCIII	OPD	15+Yrs	Diagnosed	Male	2
Ntungamo District	Bwongyera	HCIII	OPD	0-14Yrs	Attended	Female	176
Ntungamo District	Bwongyera	HCIII	OPD	0-14Yrs	Attended	Male	130
Ntungamo District	Bwongyera	HCIII	OPD	15+Yrs	Attended	Female	2253
Ntungamo District	Bwongyera	HCIII	OPD	15+Yrs	Attended	Male	463
Ntungamo District	Bwongyera	HCIII	OPD	0-14Yrs	Screened	Female	88
Ntungamo District	Bwongyera	HCIII	OPD	0-14Yrs	Screened	Male	59
Ntungamo District	Bwongyera	HCIII	OPD	15+Yrs	Screened	Female	472
Ntungamo District	Bwongyera	HCIII	OPD	15+Yrs	Screened	Male	314
Ntungamo District	Bwongyera	HCIII	OPD	0-14Yrs	Presumed	Female	0
Ntungamo District	Bwongyera	HCIII	OPD	0-14Yrs	Presumed	Male	0
Ntungamo District	Bwongyera	HCIII	OPD	15+Yrs	Presumed	Female	0
Ntungamo District	Bwongyera	HCIII	OPD	15+Yrs	Presumed	Male	0
Ntungamo District	Bwongyera	HCIII	OPD	0-14Yrs	Diagnosed	Female	0
Ntungamo District	Bwongyera	HCIII	OPD	0-14Yrs	Diagnosed	Male	0
Ntungamo District	Bwongyera	HCIII	OPD	15+Yrs	Diagnosed	Female	0
Ntungamo District	Bwongyera	HCIII	OPD	15+Yrs	Diagnosed	Male	0
Sheema District	Kabwohe	HCIV	OPD	0-14Yrs	Attended	Female	503
Sheema District	Kabwohe	HCIV	OPD	0-14Yrs	Attended	Male	395
Sheema District	Kabwohe	HCIV	OPD	15+Yrs	Attended	Female	2015
Sheema District	Kabwohe	HCIV	OPD	15+Yrs	Attended	Male	710
Sheema District	Kabwohe	HCIV	OPD	0-14Yrs	Screened	Female	268
Sheema District	Kabwohe	HCIV	OPD	0-14Yrs	Screened	Male	213
Sheema District	Kabwohe	HCIV	OPD	15+Yrs	Screened	Female	1479
Sheema District	Kabwohe	HCIV	OPD	15+Yrs	Screened	Male	681
Sheema District	Kabwohe	HCIV	OPD	0-14Yrs	Presumed	Female	7
Sheema District	Kabwohe	HCIV	OPD	0-14Yrs	Presumed	Male	8
Sheema District	Kabwohe	HCIV	OPD	15+Yrs	Presumed	Female	56
Sheema District	Kabwohe	HCIV	OPD	15+Yrs	Presumed	Male	58
Sheema District	Kabwohe	HCIV	OPD	0-14Yrs	Diagnosed	Female	0
Sheema District	Kabwohe	HCIV	OPD	0-14Yrs	Diagnosed	Male	0
Sheema District	Kabwohe	HCIV	OPD	15+Yrs	Diagnosed	Female	1
Sheema District	Kabwohe	HCIV	OPD	15+Yrs	Diagnosed	Male	8
Sheema District	Kigarama	HCIII	OPD	0-14Yrs	Attended	Female	641
Sheema District	Kigarama	HCIII	OPD	0-14Yrs	Attended	Male	484
Sheema District	Kigarama	HCIII	OPD	15+Yrs	Attended	Female	1487
Sheema District	Kigarama	HCIII	OPD	15+Yrs	Attended	Male	864
Sheema District	Kigarama	HCIII	OPD	0-14Yrs	Screened	Female	530
Sheema District	Kigarama	HCIII	OPD	0-14Yrs	Screened	Male	413
Sheema District	Kigarama	HCIII	OPD	15+Yrs	Screened	Female	1598
Sheema District	Kigarama	HCIII	OPD	15+Yrs	Screened	Male	881
Sheema District	Kigarama	HCIII	OPD	0-14Yrs	Presumed	Female	40
Sheema District	Kigarama	HCIII	OPD	0-14Yrs	Presumed	Male	21
Sheema District	Kigarama	HCIII	OPD	15+Yrs	Presumed	Female	108
Sheema District	Kigarama	HCIII	OPD	15+Yrs	Presumed	Male	55
Sheema District	Kigarama	HCIII	OPD	0-14Yrs	Diagnosed	Female	1
Sheema District	Kigarama	HCIII	OPD	0-14Yrs	Diagnosed	Male	1
Sheema District	Kigarama	HCIII	OPD	15+Yrs	Diagnosed	Female	6
Sheema District	Kigarama	HCIII	OPD	15+Yrs	Diagnosed	Male	3
Rwampara District	Kinoni	HCIV	OPD	0-14Yrs	Attended	Female	412
Rwampara District	Kinoni	HCIV	OPD	0-14Yrs	Attended	Male	280
Rwampara District	Kinoni	HCIV	OPD	15+Yrs	Attended	Female	1674
Rwampara District	Kinoni	HCIV	OPD	15+Yrs	Attended	Male	772
Rwampara District	Kinoni	HCIV	OPD	0-14Yrs	Screened	Female	281
Rwampara District	Kinoni	HCIV	OPD	0-14Yrs	Screened	Male	247
Rwampara District	Kinoni	HCIV	OPD	15+Yrs	Screened	Female	1716
Rwampara District	Kinoni	HCIV	OPD	15+Yrs	Screened	Male	741
Rwampara District	Kinoni	HCIV	OPD	0-14Yrs	Presumed	Female	35
Rwampara District	Kinoni	HCIV	OPD	0-14Yrs	Presumed	Male	38
Rwampara District	Kinoni	HCIV	OPD	15+Yrs	Presumed	Female	111
Rwampara District	Kinoni	HCIV	OPD	15+Yrs	Presumed	Male	84
Rwampara District	Kinoni	HCIV	OPD	0-14Yrs	Diagnosed	Female	2
Rwampara District	Kinoni	HCIV	OPD	0-14Yrs	Diagnosed	Male	3
Rwampara District	Kinoni	HCIV	OPD	15+Yrs	Diagnosed	Female	1
Rwampara District	Kinoni	HCIV	OPD	15+Yrs	Diagnosed	Male	10
Sheema District	Kitagata	Hospital	OPD	0-14Yrs	Attended	Female	528
Sheema District	Kitagata	Hospital	OPD	0-14Yrs	Attended	Male	355
Sheema District	Kitagata	Hospital	OPD	15+Yrs	Attended	Female	2853
Sheema District	Kitagata	Hospital	OPD	15+Yrs	Attended	Male	1522
Sheema District	Kitagata	Hospital	OPD	0-14Yrs	Screened	Female	156
Sheema District	Kitagata	Hospital	OPD	0-14Yrs	Screened	Male	141
Sheema District	Kitagata	Hospital	OPD	15+Yrs	Screened	Female	1138
Sheema District	Kitagata	Hospital	OPD	15+Yrs	Screened	Male	395
Sheema District	Kitagata	Hospital	OPD	0-14Yrs	Presumed	Female	5
Sheema District	Kitagata	Hospital	OPD	0-14Yrs	Presumed	Male	3
Sheema District	Kitagata	Hospital	OPD	15+Yrs	Presumed	Female	19
Sheema District	Kitagata	Hospital	OPD	15+Yrs	Presumed	Male	8
Sheema District	Kitagata	Hospital	OPD	0-14Yrs	Diagnosed	Female	0
Sheema District	Kitagata	Hospital	OPD	0-14Yrs	Diagnosed	Male	1
Sheema District	Kitagata	Hospital	OPD	15+Yrs	Diagnosed	Female	3
Sheema District	Kitagata	Hospital	OPD	15+Yrs	Diagnosed	Male	7
Ntungamo District	Kitwe	HCIV	OPD	0-14Yrs	Attended	Female	509
Ntungamo District	Kitwe	HCIV	OPD	0-14Yrs	Attended	Male	377
Ntungamo District	Kitwe	HCIV	OPD	15+Yrs	Attended	Female	1536
Ntungamo District	Kitwe	HCIV	OPD	15+Yrs	Attended	Male	571
Ntungamo District	Kitwe	HCIV	OPD	0-14Yrs	Screened	Female	356
Ntungamo District	Kitwe	HCIV	OPD	0-14Yrs	Screened	Male	245
Ntungamo District	Kitwe	HCIV	OPD	15+Yrs	Screened	Female	836
Ntungamo District	Kitwe	HCIV	OPD	15+Yrs	Screened	Male	270
Ntungamo District	Kitwe	HCIV	OPD	0-14Yrs	Presumed	Female	3
Ntungamo District	Kitwe	HCIV	OPD	0-14Yrs	Presumed	Male	3
Ntungamo District	Kitwe	HCIV	OPD	15+Yrs	Presumed	Female	44
Ntungamo District	Kitwe	HCIV	OPD	15+Yrs	Presumed	Male	34
Ntungamo District	Kitwe	HCIV	OPD	0-14Yrs	Diagnosed	Female	0
Ntungamo District	Kitwe	HCIV	OPD	0-14Yrs	Diagnosed	Male	0
Ntungamo District	Kitwe	HCIV	OPD	15+Yrs	Diagnosed	Female	1
Ntungamo District	Kitwe	HCIV	OPD	15+Yrs	Diagnosed	Male	6
Sheema District	Kyangyenyi	HCIII	OPD	0-14Yrs	Attended	Female	384
Sheema District	Kyangyenyi	HCIII	OPD	0-14Yrs	Attended	Male	250
Sheema District	Kyangyenyi	HCIII	OPD	15+Yrs	Attended	Female	1037
Sheema District	Kyangyenyi	HCIII	OPD	15+Yrs	Attended	Male	338
Sheema District	Kyangyenyi	HCIII	OPD	0-14Yrs	Screened	Female	383
Sheema District	Kyangyenyi	HCIII	OPD	0-14Yrs	Screened	Male	234
Sheema District	Kyangyenyi	HCIII	OPD	15+Yrs	Screened	Female	978
Sheema District	Kyangyenyi	HCIII	OPD	15+Yrs	Screened	Male	326
Sheema District	Kyangyenyi	HCIII	OPD	0-14Yrs	Presumed	Female	11
Sheema District	Kyangyenyi	HCIII	OPD	0-14Yrs	Presumed	Male	4
Sheema District	Kyangyenyi	HCIII	OPD	15+Yrs	Presumed	Female	38
Sheema District	Kyangyenyi	HCIII	OPD	15+Yrs	Presumed	Male	24
Sheema District	Kyangyenyi	HCIII	OPD	0-14Yrs	Diagnosed	Female	1
Sheema District	Kyangyenyi	HCIII	OPD	0-14Yrs	Diagnosed	Male	2
Sheema District	Kyangyenyi	HCIII	OPD	15+Yrs	Diagnosed	Female	5
Sheema District	Kyangyenyi	HCIII	OPD	15+Yrs	Diagnosed	Male	5
Ntungamo District	Mother	HCIV	OPD	0-14Yrs	Attended	Female	109
Ntungamo District	Mother	HCIV	OPD	0-14Yrs	Attended	Male	118
Ntungamo District	Mother	HCIV	OPD	15+Yrs	Attended	Female	419
Ntungamo District	Mother	HCIV	OPD	15+Yrs	Attended	Male	287
Ntungamo District	Mother	HCIV	OPD	0-14Yrs	Screened	Female	101
Ntungamo District	Mother	HCIV	OPD	0-14Yrs	Screened	Male	117
Ntungamo District	Mother	HCIV	OPD	15+Yrs	Screened	Female	420
Ntungamo District	Mother	HCIV	OPD	15+Yrs	Screened	Male	281
Ntungamo District	Mother	HCIV	OPD	0-14Yrs	Presumed	Female	9
Ntungamo District	Mother	HCIV	OPD	0-14Yrs	Presumed	Male	7
Ntungamo District	Mother	HCIV	OPD	15+Yrs	Presumed	Female	36
Ntungamo District	Mother	HCIV	OPD	15+Yrs	Presumed	Male	43
Ntungamo District	Mother	HCIV	OPD	0-14Yrs	Diagnosed	Female	3
Ntungamo District	Mother	HCIV	OPD	0-14Yrs	Diagnosed	Male	2
Ntungamo District	Mother	HCIV	OPD	15+Yrs	Diagnosed	Female	6
Ntungamo District	Mother	HCIV	OPD	15+Yrs	Diagnosed	Male	5
Ntungamo District	Ngoma	HCIII	OPD	0-14Yrs	Attended	Female	440
Ntungamo District	Ngoma	HCIII	OPD	0-14Yrs	Attended	Male	315
Ntungamo District	Ngoma	HCIII	OPD	15+Yrs	Attended	Female	1676
Ntungamo District	Ngoma	HCIII	OPD	15+Yrs	Attended	Male	1061
Ntungamo District	Ngoma	HCIII	OPD	0-14Yrs	Screened	Female	341
Ntungamo District	Ngoma	HCIII	OPD	0-14Yrs	Screened	Male	230
Ntungamo District	Ngoma	HCIII	OPD	15+Yrs	Screened	Female	975
Ntungamo District	Ngoma	HCIII	OPD	15+Yrs	Screened	Male	564
Ntungamo District	Ngoma	HCIII	OPD	0-14Yrs	Presumed	Female	4
Ntungamo District	Ngoma	HCIII	OPD	0-14Yrs	Presumed	Male	10
Ntungamo District	Ngoma	HCIII	OPD	15+Yrs	Presumed	Female	38
Ntungamo District	Ngoma	HCIII	OPD	15+Yrs	Presumed	Male	47
Ntungamo District	Ngoma	HCIII	OPD	0-14Yrs	Diagnosed	Female	4
Ntungamo District	Ngoma	HCIII	OPD	0-14Yrs	Diagnosed	Male	9
Ntungamo District	Ngoma	HCIII	OPD	15+Yrs	Diagnosed	Female	15
Ntungamo District	Ngoma	HCIII	OPD	15+Yrs	Diagnosed	Male	21
Ntungamo District	Rwashamaire	HCIV	OPD	0-14Yrs	Attended	Female	387
Ntungamo District	Rwashamaire	HCIV	OPD	0-14Yrs	Attended	Male	427
Ntungamo District	Rwashamaire	HCIV	OPD	15+Yrs	Attended	Female	1536
Ntungamo District	Rwashamaire	HCIV	OPD	15+Yrs	Attended	Male	677
Ntungamo District	Rwashamaire	HCIV	OPD	0-14Yrs	Screened	Female	287
Ntungamo District	Rwashamaire	HCIV	OPD	0-14Yrs	Screened	Male	221
Ntungamo District	Rwashamaire	HCIV	OPD	15+Yrs	Screened	Female	1528
Ntungamo District	Rwashamaire	HCIV	OPD	15+Yrs	Screened	Male	711
Ntungamo District	Rwashamaire	HCIV	OPD	0-14Yrs	Presumed	Female	23
Ntungamo District	Rwashamaire	HCIV	OPD	0-14Yrs	Presumed	Male	18
Ntungamo District	Rwashamaire	HCIV	OPD	15+Yrs	Presumed	Female	79
Ntungamo District	Rwashamaire	HCIV	OPD	15+Yrs	Presumed	Male	53
Ntungamo District	Rwashamaire	HCIV	OPD	0-14Yrs	Diagnosed	Female	1
Ntungamo District	Rwashamaire	HCIV	OPD	0-14Yrs	Diagnosed	Male	0
Ntungamo District	Rwashamaire	HCIV	OPD	15+Yrs	Diagnosed	Female	7
Ntungamo District	Rwashamaire	HCIV	OPD	15+Yrs	Diagnosed	Male	7
Rwampara District	Bugamba	HCIV	OPD	0-14Yrs	Attended	Female	426
Rwampara District	Bugamba	HCIV	OPD	0-14Yrs	Attended	Male	278
Rwampara District	Bugamba	HCIV	OPD	15+Yrs	Attended	Female	1493
Rwampara District	Bugamba	HCIV	OPD	15+Yrs	Attended	Male	909
Rwampara District	Bugamba	HCIV	OPD	0-14Yrs	Screened	Female	190
Rwampara District	Bugamba	HCIV	OPD	0-14Yrs	Screened	Male	111
Rwampara District	Bugamba	HCIV	OPD	15+Yrs	Screened	Female	51
Rwampara District	Bugamba	HCIV	OPD	15+Yrs	Screened	Male	231
Rwampara District	Bugamba	HCIV	OPD	0-14Yrs	Presumed	Female	2
Rwampara District	Bugamba	HCIV	OPD	0-14Yrs	Presumed	Male	4
Rwampara District	Bugamba	HCIV	OPD	15+Yrs	Presumed	Female	15
Rwampara District	Bugamba	HCIV	OPD	15+Yrs	Presumed	Male	20
Rwampara District	Bugamba	HCIV	OPD	0-14Yrs	Diagnosed	Female	0
Rwampara District	Bugamba	HCIV	OPD	0-14Yrs	Diagnosed	Male	0
Rwampara District	Bugamba	HCIV	OPD	15+Yrs	Diagnosed	Female	3
Rwampara District	Bugamba	HCIV	OPD	15+Yrs	Diagnosed	Male	5
Sheema District	Bugongi	HCIII	OPD	0-14Yrs	Attended	Female	296
Sheema District	Bugongi	HCIII	OPD	0-14Yrs	Attended	Male	301
Sheema District	Bugongi	HCIII	OPD	15+Yrs	Attended	Female	1009
Sheema District	Bugongi	HCIII	OPD	15+Yrs	Attended	Male	448
Sheema District	Bugongi	HCIII	OPD	0-14Yrs	Screened	Female	259
Sheema District	Bugongi	HCIII	OPD	0-14Yrs	Screened	Male	252
Sheema District	Bugongi	HCIII	OPD	15+Yrs	Screened	Female	814
Sheema District	Bugongi	HCIII	OPD	15+Yrs	Screened	Male	266
Sheema District	Bugongi	HCIII	OPD	0-14Yrs	Presumed	Female	6
Sheema District	Bugongi	HCIII	OPD	0-14Yrs	Presumed	Male	3
Sheema District	Bugongi	HCIII	OPD	15+Yrs	Presumed	Female	16
Sheema District	Bugongi	HCIII	OPD	15+Yrs	Presumed	Male	15
Sheema District	Bugongi	HCIII	OPD	0-14Yrs	Diagnosed	Female	0
Sheema District	Bugongi	HCIII	OPD	0-14Yrs	Diagnosed	Male	3
Sheema District	Bugongi	HCIII	OPD	15+Yrs	Diagnosed	Female	2
Sheema District	Bugongi	HCIII	OPD	15+Yrs	Diagnosed	Male	1
Ntungamo District	Bwongyera	HCIII	OPD	0-14Yrs	Attended	Female	293
Ntungamo District	Bwongyera	HCIII	OPD	0-14Yrs	Attended	Male	266
Ntungamo District	Bwongyera	HCIII	OPD	15+Yrs	Attended	Female	879
Ntungamo District	Bwongyera	HCIII	OPD	15+Yrs	Attended	Male	447
Ntungamo District	Bwongyera	HCIII	OPD	0-14Yrs	Screened	Female	245
Ntungamo District	Bwongyera	HCIII	OPD	0-14Yrs	Screened	Male	232
Ntungamo District	Bwongyera	HCIII	OPD	15+Yrs	Screened	Female	875
Ntungamo District	Bwongyera	HCIII	OPD	15+Yrs	Screened	Male	436
Ntungamo District	Bwongyera	HCIII	OPD	0-14Yrs	Presumed	Female	12
Ntungamo District	Bwongyera	HCIII	OPD	0-14Yrs	Presumed	Male	12
Ntungamo District	Bwongyera	HCIII	OPD	15+Yrs	Presumed	Female	40
Ntungamo District	Bwongyera	HCIII	OPD	15+Yrs	Presumed	Male	46
Ntungamo District	Bwongyera	HCIII	OPD	0-14Yrs	Diagnosed	Female	1
Ntungamo District	Bwongyera	HCIII	OPD	0-14Yrs	Diagnosed	Male	2
Ntungamo District	Bwongyera	HCIII	OPD	15+Yrs	Diagnosed	Female	2
Ntungamo District	Bwongyera	HCIII	OPD	15+Yrs	Diagnosed	Male	10
Sheema District	Kabwohe	HCIV	OPD	0-14Yrs	Attended	Female	566
Sheema District	Kabwohe	HCIV	OPD	0-14Yrs	Attended	Male	447
Sheema District	Kabwohe	HCIV	OPD	15+Yrs	Attended	Female	1940
Sheema District	Kabwohe	HCIV	OPD	15+Yrs	Attended	Male	931
Sheema District	Kabwohe	HCIV	OPD	0-14Yrs	Screened	Female	479
Sheema District	Kabwohe	HCIV	OPD	0-14Yrs	Screened	Male	428
Sheema District	Kabwohe	HCIV	OPD	15+Yrs	Screened	Female	643
Sheema District	Kabwohe	HCIV	OPD	15+Yrs	Screened	Male	603
Sheema District	Kabwohe	HCIV	OPD	0-14Yrs	Presumed	Female	4
Sheema District	Kabwohe	HCIV	OPD	0-14Yrs	Presumed	Male	2
Sheema District	Kabwohe	HCIV	OPD	15+Yrs	Presumed	Female	50
Sheema District	Kabwohe	HCIV	OPD	15+Yrs	Presumed	Male	28
Sheema District	Kabwohe	HCIV	OPD	0-14Yrs	Diagnosed	Female	1
Sheema District	Kabwohe	HCIV	OPD	0-14Yrs	Diagnosed	Male	1
Sheema District	Kabwohe	HCIV	OPD	15+Yrs	Diagnosed	Female	2
Sheema District	Kabwohe	HCIV	OPD	15+Yrs	Diagnosed	Male	1
Sheema District	Kigarama	HCIII	OPD	0-14Yrs	Attended	Female	355
Sheema District	Kigarama	HCIII	OPD	0-14Yrs	Attended	Male	266
Sheema District	Kigarama	HCIII	OPD	15+Yrs	Attended	Female	1102
Sheema District	Kigarama	HCIII	OPD	15+Yrs	Attended	Male	689
Sheema District	Kigarama	HCIII	OPD	0-14Yrs	Screened	Female	275
Sheema District	Kigarama	HCIII	OPD	0-14Yrs	Screened	Male	212
Sheema District	Kigarama	HCIII	OPD	15+Yrs	Screened	Female	1139
Sheema District	Kigarama	HCIII	OPD	15+Yrs	Screened	Male	733
Sheema District	Kigarama	HCIII	OPD	0-14Yrs	Presumed	Female	9
Sheema District	Kigarama	HCIII	OPD	0-14Yrs	Presumed	Male	7
Sheema District	Kigarama	HCIII	OPD	15+Yrs	Presumed	Female	39
Sheema District	Kigarama	HCIII	OPD	15+Yrs	Presumed	Male	30
Sheema District	Kigarama	HCIII	OPD	0-14Yrs	Diagnosed	Female	0
Sheema District	Kigarama	HCIII	OPD	0-14Yrs	Diagnosed	Male	0
Sheema District	Kigarama	HCIII	OPD	15+Yrs	Diagnosed	Female	4
Sheema District	Kigarama	HCIII	OPD	15+Yrs	Diagnosed	Male	13
Rwampara District	Kinoni	HCIV	OPD	0-14Yrs	Attended	Female	298
Rwampara District	Kinoni	HCIV	OPD	0-14Yrs	Attended	Male	265
Rwampara District	Kinoni	HCIV	OPD	15+Yrs	Attended	Female	1264
Rwampara District	Kinoni	HCIV	OPD	15+Yrs	Attended	Male	825
Rwampara District	Kinoni	HCIV	OPD	0-14Yrs	Screened	Female	188
Rwampara District	Kinoni	HCIV	OPD	0-14Yrs	Screened	Male	173
Rwampara District	Kinoni	HCIV	OPD	15+Yrs	Screened	Female	761
Rwampara District	Kinoni	HCIV	OPD	15+Yrs	Screened	Male	723
Rwampara District	Kinoni	HCIV	OPD	0-14Yrs	Presumed	Female	1
Rwampara District	Kinoni	HCIV	OPD	0-14Yrs	Presumed	Male	4
Rwampara District	Kinoni	HCIV	OPD	15+Yrs	Presumed	Female	16
Rwampara District	Kinoni	HCIV	OPD	15+Yrs	Presumed	Male	19
Rwampara District	Kinoni	HCIV	OPD	0-14Yrs	Diagnosed	Female	0
Rwampara District	Kinoni	HCIV	OPD	0-14Yrs	Diagnosed	Male	0
Rwampara District	Kinoni	HCIV	OPD	15+Yrs	Diagnosed	Female	5
Rwampara District	Kinoni	HCIV	OPD	15+Yrs	Diagnosed	Male	7
Sheema District	Kitagata	Hospital	OPD	0-14Yrs	Attended	Female	461
Sheema District	Kitagata	Hospital	OPD	0-14Yrs	Attended	Male	380
Sheema District	Kitagata	Hospital	OPD	15+Yrs	Attended	Female	4399
Sheema District	Kitagata	Hospital	OPD	15+Yrs	Attended	Male	2050
Sheema District	Kitagata	Hospital	OPD	0-14Yrs	Screened	Female	203
Sheema District	Kitagata	Hospital	OPD	0-14Yrs	Screened	Male	150
Sheema District	Kitagata	Hospital	OPD	15+Yrs	Screened	Female	2557
Sheema District	Kitagata	Hospital	OPD	15+Yrs	Screened	Male	1201
Sheema District	Kitagata	Hospital	OPD	0-14Yrs	Presumed	Female	3
Sheema District	Kitagata	Hospital	OPD	0-14Yrs	Presumed	Male	0
Sheema District	Kitagata	Hospital	OPD	15+Yrs	Presumed	Female	0
Sheema District	Kitagata	Hospital	OPD	15+Yrs	Presumed	Male	2
Sheema District	Kitagata	Hospital	OPD	0-14Yrs	Diagnosed	Female	1
Sheema District	Kitagata	Hospital	OPD	0-14Yrs	Diagnosed	Male	0
Sheema District	Kitagata	Hospital	OPD	15+Yrs	Diagnosed	Female	2
Sheema District	Kitagata	Hospital	OPD	15+Yrs	Diagnosed	Male	5
Ntungamo District	Kitwe	HCIV	OPD	0-14Yrs	Attended	Female	608
Ntungamo District	Kitwe	HCIV	OPD	0-14Yrs	Attended	Male	410
Ntungamo District	Kitwe	HCIV	OPD	15+Yrs	Attended	Female	1397
Ntungamo District	Kitwe	HCIV	OPD	15+Yrs	Attended	Male	731
Ntungamo District	Kitwe	HCIV	OPD	0-14Yrs	Screened	Female	424
Ntungamo District	Kitwe	HCIV	OPD	0-14Yrs	Screened	Male	264
Ntungamo District	Kitwe	HCIV	OPD	15+Yrs	Screened	Female	1243
Ntungamo District	Kitwe	HCIV	OPD	15+Yrs	Screened	Male	846
Ntungamo District	Kitwe	HCIV	OPD	0-14Yrs	Presumed	Female	5
Ntungamo District	Kitwe	HCIV	OPD	0-14Yrs	Presumed	Male	5
Ntungamo District	Kitwe	HCIV	OPD	15+Yrs	Presumed	Female	90
Ntungamo District	Kitwe	HCIV	OPD	15+Yrs	Presumed	Male	138
Ntungamo District	Kitwe	HCIV	OPD	0-14Yrs	Diagnosed	Female	0
Ntungamo District	Kitwe	HCIV	OPD	0-14Yrs	Diagnosed	Male	1
Ntungamo District	Kitwe	HCIV	OPD	15+Yrs	Diagnosed	Female	6
Ntungamo District	Kitwe	HCIV	OPD	15+Yrs	Diagnosed	Male	13
Sheema District	Kyangyenyi	HCIII	OPD	0-14Yrs	Attended	Female	286
Sheema District	Kyangyenyi	HCIII	OPD	0-14Yrs	Attended	Male	254
Sheema District	Kyangyenyi	HCIII	OPD	15+Yrs	Attended	Female	839
Sheema District	Kyangyenyi	HCIII	OPD	15+Yrs	Attended	Male	361
Sheema District	Kyangyenyi	HCIII	OPD	0-14Yrs	Screened	Female	0
Sheema District	Kyangyenyi	HCIII	OPD	0-14Yrs	Screened	Male	0
Sheema District	Kyangyenyi	HCIII	OPD	15+Yrs	Screened	Female	0
Sheema District	Kyangyenyi	HCIII	OPD	15+Yrs	Screened	Male	0
Sheema District	Kyangyenyi	HCIII	OPD	0-14Yrs	Presumed	Female	0
Sheema District	Kyangyenyi	HCIII	OPD	0-14Yrs	Presumed	Male	0
Sheema District	Kyangyenyi	HCIII	OPD	15+Yrs	Presumed	Female	0
Sheema District	Kyangyenyi	HCIII	OPD	15+Yrs	Presumed	Male	0
Sheema District	Kyangyenyi	HCIII	OPD	0-14Yrs	Diagnosed	Female	0
Sheema District	Kyangyenyi	HCIII	OPD	0-14Yrs	Diagnosed	Male	0
Sheema District	Kyangyenyi	HCIII	OPD	15+Yrs	Diagnosed	Female	0
Sheema District	Kyangyenyi	HCIII	OPD	15+Yrs	Diagnosed	Male	0
Ntungamo District	Mother	HCIV	OPD	0-14Yrs	Attended	Female	134
Ntungamo District	Mother	HCIV	OPD	0-14Yrs	Attended	Male	122
Ntungamo District	Mother	HCIV	OPD	15+Yrs	Attended	Female	437
Ntungamo District	Mother	HCIV	OPD	15+Yrs	Attended	Male	241
Ntungamo District	Mother	HCIV	OPD	0-14Yrs	Screened	Female	130
Ntungamo District	Mother	HCIV	OPD	0-14Yrs	Screened	Male	116
Ntungamo District	Mother	HCIV	OPD	15+Yrs	Screened	Female	417
Ntungamo District	Mother	HCIV	OPD	15+Yrs	Screened	Male	232
Ntungamo District	Mother	HCIV	OPD	0-14Yrs	Presumed	Female	4
Ntungamo District	Mother	HCIV	OPD	0-14Yrs	Presumed	Male	5
Ntungamo District	Mother	HCIV	OPD	15+Yrs	Presumed	Female	31
Ntungamo District	Mother	HCIV	OPD	15+Yrs	Presumed	Male	39
Ntungamo District	Mother	HCIV	OPD	0-14Yrs	Diagnosed	Female	2
Ntungamo District	Mother	HCIV	OPD	0-14Yrs	Diagnosed	Male	3
Ntungamo District	Mother	HCIV	OPD	15+Yrs	Diagnosed	Female	5
Ntungamo District	Mother	HCIV	OPD	15+Yrs	Diagnosed	Male	12
Ntungamo District	Ngoma	HCIII	OPD	0-14Yrs	Attended	Female	213
Ntungamo District	Ngoma	HCIII	OPD	0-14Yrs	Attended	Male	211
Ntungamo District	Ngoma	HCIII	OPD	15+Yrs	Attended	Female	664
Ntungamo District	Ngoma	HCIII	OPD	15+Yrs	Attended	Male	363
Ntungamo District	Ngoma	HCIII	OPD	0-14Yrs	Screened	Female	61
Ntungamo District	Ngoma	HCIII	OPD	0-14Yrs	Screened	Male	77
Ntungamo District	Ngoma	HCIII	OPD	15+Yrs	Screened	Female	224
Ntungamo District	Ngoma	HCIII	OPD	15+Yrs	Screened	Male	114
Ntungamo District	Ngoma	HCIII	OPD	0-14Yrs	Presumed	Female	4
Ntungamo District	Ngoma	HCIII	OPD	0-14Yrs	Presumed	Male	12
Ntungamo District	Ngoma	HCIII	OPD	15+Yrs	Presumed	Female	35
Ntungamo District	Ngoma	HCIII	OPD	15+Yrs	Presumed	Male	42
Ntungamo District	Ngoma	HCIII	OPD	0-14Yrs	Diagnosed	Female	2
Ntungamo District	Ngoma	HCIII	OPD	0-14Yrs	Diagnosed	Male	3
Ntungamo District	Ngoma	HCIII	OPD	15+Yrs	Diagnosed	Female	6
Ntungamo District	Ngoma	HCIII	OPD	15+Yrs	Diagnosed	Male	4
Ntungamo District	Rwashamaire	HCIV	OPD	0-14Yrs	Attended	Female	280
Ntungamo District	Rwashamaire	HCIV	OPD	0-14Yrs	Attended	Male	243
Ntungamo District	Rwashamaire	HCIV	OPD	15+Yrs	Attended	Female	1363
Ntungamo District	Rwashamaire	HCIV	OPD	15+Yrs	Attended	Male	637
Ntungamo District	Rwashamaire	HCIV	OPD	0-14Yrs	Screened	Female	133
Ntungamo District	Rwashamaire	HCIV	OPD	0-14Yrs	Screened	Male	117
Ntungamo District	Rwashamaire	HCIV	OPD	15+Yrs	Screened	Female	878
Ntungamo District	Rwashamaire	HCIV	OPD	15+Yrs	Screened	Male	424
Ntungamo District	Rwashamaire	HCIV	OPD	0-14Yrs	Presumed	Female	5
Ntungamo District	Rwashamaire	HCIV	OPD	0-14Yrs	Presumed	Male	3
Ntungamo District	Rwashamaire	HCIV	OPD	15+Yrs	Presumed	Female	41
Ntungamo District	Rwashamaire	HCIV	OPD	15+Yrs	Presumed	Male	25
Ntungamo District	Rwashamaire	HCIV	OPD	0-14Yrs	Diagnosed	Female	1
Ntungamo District	Rwashamaire	HCIV	OPD	0-14Yrs	Diagnosed	Male	1
Ntungamo District	Rwashamaire	HCIV	OPD	15+Yrs	Diagnosed	Female	5
Ntungamo District	Rwashamaire	HCIV	OPD	15+Yrs	Diagnosed	Male	6
Rwampara District	Bugamba	HCIV	OPD	0-14Yrs	Attended	Female	333
Rwampara District	Bugamba	HCIV	OPD	0-14Yrs	Attended	Male	254
Rwampara District	Bugamba	HCIV	OPD	15+Yrs	Attended	Female	1658
Rwampara District	Bugamba	HCIV	OPD	15+Yrs	Attended	Male	586
Rwampara District	Bugamba	HCIV	OPD	0-14Yrs	Screened	Female	244
Rwampara District	Bugamba	HCIV	OPD	0-14Yrs	Screened	Male	213
Rwampara District	Bugamba	HCIV	OPD	15+Yrs	Screened	Female	378
Rwampara District	Bugamba	HCIV	OPD	15+Yrs	Screened	Male	382
Rwampara District	Bugamba	HCIV	OPD	0-14Yrs	Presumed	Female	41
Rwampara District	Bugamba	HCIV	OPD	0-14Yrs	Presumed	Male	39
Rwampara District	Bugamba	HCIV	OPD	15+Yrs	Presumed	Female	49
Rwampara District	Bugamba	HCIV	OPD	15+Yrs	Presumed	Male	31
Rwampara District	Bugamba	HCIV	OPD	0-14Yrs	Diagnosed	Female	3
Rwampara District	Bugamba	HCIV	OPD	0-14Yrs	Diagnosed	Male	7
Rwampara District	Bugamba	HCIV	OPD	15+Yrs	Diagnosed	Female	6
Rwampara District	Bugamba	HCIV	OPD	15+Yrs	Diagnosed	Male	5
Sheema District	Bugongi	HCIII	OPD	0-14Yrs	Attended	Female	237
Sheema District	Bugongi	HCIII	OPD	0-14Yrs	Attended	Male	231
Sheema District	Bugongi	HCIII	OPD	15+Yrs	Attended	Female	1013
Sheema District	Bugongi	HCIII	OPD	15+Yrs	Attended	Male	460
Sheema District	Bugongi	HCIII	OPD	0-14Yrs	Screened	Female	204
Sheema District	Bugongi	HCIII	OPD	0-14Yrs	Screened	Male	205
Sheema District	Bugongi	HCIII	OPD	15+Yrs	Screened	Female	1046
Sheema District	Bugongi	HCIII	OPD	15+Yrs	Screened	Male	460
Sheema District	Bugongi	HCIII	OPD	0-14Yrs	Presumed	Female	3
Sheema District	Bugongi	HCIII	OPD	0-14Yrs	Presumed	Male	2
Sheema District	Bugongi	HCIII	OPD	15+Yrs	Presumed	Female	28
Sheema District	Bugongi	HCIII	OPD	15+Yrs	Presumed	Male	13
Sheema District	Bugongi	HCIII	OPD	0-14Yrs	Diagnosed	Female	1
Sheema District	Bugongi	HCIII	OPD	0-14Yrs	Diagnosed	Male	1
Sheema District	Bugongi	HCIII	OPD	15+Yrs	Diagnosed	Female	2
Sheema District	Bugongi	HCIII	OPD	15+Yrs	Diagnosed	Male	1
Ntungamo District	Bwongyera	HCIII	OPD	0-14Yrs	Attended	Female	240
Ntungamo District	Bwongyera	HCIII	OPD	0-14Yrs	Attended	Male	172
Ntungamo District	Bwongyera	HCIII	OPD	15+Yrs	Attended	Female	804
Ntungamo District	Bwongyera	HCIII	OPD	15+Yrs	Attended	Male	320
Ntungamo District	Bwongyera	HCIII	OPD	0-14Yrs	Screened	Female	211
Ntungamo District	Bwongyera	HCIII	OPD	0-14Yrs	Screened	Male	167
Ntungamo District	Bwongyera	HCIII	OPD	15+Yrs	Screened	Female	843
Ntungamo District	Bwongyera	HCIII	OPD	15+Yrs	Screened	Male	325
Ntungamo District	Bwongyera	HCIII	OPD	0-14Yrs	Presumed	Female	1
Ntungamo District	Bwongyera	HCIII	OPD	0-14Yrs	Presumed	Male	2
Ntungamo District	Bwongyera	HCIII	OPD	15+Yrs	Presumed	Female	14
Ntungamo District	Bwongyera	HCIII	OPD	15+Yrs	Presumed	Male	22
Ntungamo District	Bwongyera	HCIII	OPD	0-14Yrs	Diagnosed	Female	0
Ntungamo District	Bwongyera	HCIII	OPD	0-14Yrs	Diagnosed	Male	0
Ntungamo District	Bwongyera	HCIII	OPD	15+Yrs	Diagnosed	Female	0
Ntungamo District	Bwongyera	HCIII	OPD	15+Yrs	Diagnosed	Male	5
Sheema District	Kabwohe	HCIV	OPD	0-14Yrs	Attended	Female	330
Sheema District	Kabwohe	HCIV	OPD	0-14Yrs	Attended	Male	272
Sheema District	Kabwohe	HCIV	OPD	15+Yrs	Attended	Female	1797
Sheema District	Kabwohe	HCIV	OPD	15+Yrs	Attended	Male	837
Sheema District	Kabwohe	HCIV	OPD	0-14Yrs	Screened	Female	491
Sheema District	Kabwohe	HCIV	OPD	0-14Yrs	Screened	Male	418
Sheema District	Kabwohe	HCIV	OPD	15+Yrs	Screened	Female	1600
Sheema District	Kabwohe	HCIV	OPD	15+Yrs	Screened	Male	902
Sheema District	Kabwohe	HCIV	OPD	0-14Yrs	Presumed	Female	1
Sheema District	Kabwohe	HCIV	OPD	0-14Yrs	Presumed	Male	4
Sheema District	Kabwohe	HCIV	OPD	15+Yrs	Presumed	Female	20
Sheema District	Kabwohe	HCIV	OPD	15+Yrs	Presumed	Male	27
Sheema District	Kabwohe	HCIV	OPD	0-14Yrs	Diagnosed	Female	1
Sheema District	Kabwohe	HCIV	OPD	0-14Yrs	Diagnosed	Male	1
Sheema District	Kabwohe	HCIV	OPD	15+Yrs	Diagnosed	Female	5
Sheema District	Kabwohe	HCIV	OPD	15+Yrs	Diagnosed	Male	8
Sheema District	Kigarama	HCIII	OPD	0-14Yrs	Attended	Female	322
Sheema District	Kigarama	HCIII	OPD	0-14Yrs	Attended	Male	257
Sheema District	Kigarama	HCIII	OPD	15+Yrs	Attended	Female	1250
Sheema District	Kigarama	HCIII	OPD	15+Yrs	Attended	Male	977
Sheema District	Kigarama	HCIII	OPD	0-14Yrs	Screened	Female	295
Sheema District	Kigarama	HCIII	OPD	0-14Yrs	Screened	Male	260
Sheema District	Kigarama	HCIII	OPD	15+Yrs	Screened	Female	1261
Sheema District	Kigarama	HCIII	OPD	15+Yrs	Screened	Male	987
Sheema District	Kigarama	HCIII	OPD	0-14Yrs	Presumed	Female	3
Sheema District	Kigarama	HCIII	OPD	0-14Yrs	Presumed	Male	2
Sheema District	Kigarama	HCIII	OPD	15+Yrs	Presumed	Female	32
Sheema District	Kigarama	HCIII	OPD	15+Yrs	Presumed	Male	17
Sheema District	Kigarama	HCIII	OPD	0-14Yrs	Diagnosed	Female	2
Sheema District	Kigarama	HCIII	OPD	0-14Yrs	Diagnosed	Male	4
Sheema District	Kigarama	HCIII	OPD	15+Yrs	Diagnosed	Female	1
Sheema District	Kigarama	HCIII	OPD	15+Yrs	Diagnosed	Male	6
Rwampara District	Kinoni	HCIV	OPD	0-14Yrs	Attended	Female	297
Rwampara District	Kinoni	HCIV	OPD	0-14Yrs	Attended	Male	195
Rwampara District	Kinoni	HCIV	OPD	15+Yrs	Attended	Female	1612
Rwampara District	Kinoni	HCIV	OPD	15+Yrs	Attended	Male	717
Rwampara District	Kinoni	HCIV	OPD	0-14Yrs	Screened	Female	234
Rwampara District	Kinoni	HCIV	OPD	0-14Yrs	Screened	Male	182
Rwampara District	Kinoni	HCIV	OPD	15+Yrs	Screened	Female	1345
Rwampara District	Kinoni	HCIV	OPD	15+Yrs	Screened	Male	625
Rwampara District	Kinoni	HCIV	OPD	0-14Yrs	Presumed	Female	14
Rwampara District	Kinoni	HCIV	OPD	0-14Yrs	Presumed	Male	4
Rwampara District	Kinoni	HCIV	OPD	15+Yrs	Presumed	Female	50
Rwampara District	Kinoni	HCIV	OPD	15+Yrs	Presumed	Male	30
Rwampara District	Kinoni	HCIV	OPD	0-14Yrs	Diagnosed	Female	2
Rwampara District	Kinoni	HCIV	OPD	0-14Yrs	Diagnosed	Male	0
Rwampara District	Kinoni	HCIV	OPD	15+Yrs	Diagnosed	Female	1
Rwampara District	Kinoni	HCIV	OPD	15+Yrs	Diagnosed	Male	7
Sheema District	Kitagata	Hospital	OPD	0-14Yrs	Attended	Female	352
Sheema District	Kitagata	Hospital	OPD	0-14Yrs	Attended	Male	282
Sheema District	Kitagata	Hospital	OPD	15+Yrs	Attended	Female	3182
Sheema District	Kitagata	Hospital	OPD	15+Yrs	Attended	Male	1488
Sheema District	Kitagata	Hospital	OPD	0-14Yrs	Screened	Female	310
Sheema District	Kitagata	Hospital	OPD	0-14Yrs	Screened	Male	202
Sheema District	Kitagata	Hospital	OPD	15+Yrs	Screened	Female	2389
Sheema District	Kitagata	Hospital	OPD	15+Yrs	Screened	Male	1913
Sheema District	Kitagata	Hospital	OPD	0-14Yrs	Presumed	Female	30
Sheema District	Kitagata	Hospital	OPD	0-14Yrs	Presumed	Male	42
Sheema District	Kitagata	Hospital	OPD	15+Yrs	Presumed	Female	72
Sheema District	Kitagata	Hospital	OPD	15+Yrs	Presumed	Male	87
Sheema District	Kitagata	Hospital	OPD	0-14Yrs	Diagnosed	Female	0
Sheema District	Kitagata	Hospital	OPD	0-14Yrs	Diagnosed	Male	1
Sheema District	Kitagata	Hospital	OPD	15+Yrs	Diagnosed	Female	2
Sheema District	Kitagata	Hospital	OPD	15+Yrs	Diagnosed	Male	15
Ntungamo District	Kitwe	HCIV	OPD	0-14Yrs	Attended	Female	416
Ntungamo District	Kitwe	HCIV	OPD	0-14Yrs	Attended	Male	287
Ntungamo District	Kitwe	HCIV	OPD	15+Yrs	Attended	Female	1415
Ntungamo District	Kitwe	HCIV	OPD	15+Yrs	Attended	Male	636
Ntungamo District	Kitwe	HCIV	OPD	0-14Yrs	Screened	Female	75
Ntungamo District	Kitwe	HCIV	OPD	0-14Yrs	Screened	Male	52
Ntungamo District	Kitwe	HCIV	OPD	15+Yrs	Screened	Female	523
Ntungamo District	Kitwe	HCIV	OPD	15+Yrs	Screened	Male	230
Ntungamo District	Kitwe	HCIV	OPD	0-14Yrs	Presumed	Female	12
Ntungamo District	Kitwe	HCIV	OPD	0-14Yrs	Presumed	Male	13
Ntungamo District	Kitwe	HCIV	OPD	15+Yrs	Presumed	Female	142
Ntungamo District	Kitwe	HCIV	OPD	15+Yrs	Presumed	Male	143
Ntungamo District	Kitwe	HCIV	OPD	0-14Yrs	Diagnosed	Female	1
Ntungamo District	Kitwe	HCIV	OPD	0-14Yrs	Diagnosed	Male	4
Ntungamo District	Kitwe	HCIV	OPD	15+Yrs	Diagnosed	Female	8
Ntungamo District	Kitwe	HCIV	OPD	15+Yrs	Diagnosed	Male	22
Sheema District	Kyangyenyi	HCIII	OPD	0-14Yrs	Attended	Female	201
Sheema District	Kyangyenyi	HCIII	OPD	0-14Yrs	Attended	Male	139
Sheema District	Kyangyenyi	HCIII	OPD	15+Yrs	Attended	Female	665
Sheema District	Kyangyenyi	HCIII	OPD	15+Yrs	Attended	Male	259
Sheema District	Kyangyenyi	HCIII	OPD	0-14Yrs	Screened	Female	0
Sheema District	Kyangyenyi	HCIII	OPD	0-14Yrs	Screened	Male	0
Sheema District	Kyangyenyi	HCIII	OPD	15+Yrs	Screened	Female	252
Sheema District	Kyangyenyi	HCIII	OPD	15+Yrs	Screened	Male	0
Sheema District	Kyangyenyi	HCIII	OPD	0-14Yrs	Presumed	Female	0
Sheema District	Kyangyenyi	HCIII	OPD	0-14Yrs	Presumed	Male	0
Sheema District	Kyangyenyi	HCIII	OPD	15+Yrs	Presumed	Female	0
Sheema District	Kyangyenyi	HCIII	OPD	15+Yrs	Presumed	Male	0
Sheema District	Kyangyenyi	HCIII	OPD	0-14Yrs	Diagnosed	Female	0
Sheema District	Kyangyenyi	HCIII	OPD	0-14Yrs	Diagnosed	Male	0
Sheema District	Kyangyenyi	HCIII	OPD	15+Yrs	Diagnosed	Female	0
Sheema District	Kyangyenyi	HCIII	OPD	15+Yrs	Diagnosed	Male	0
Ntungamo District	Mother	HCIV	OPD	0-14Yrs	Attended	Female	79
Ntungamo District	Mother	HCIV	OPD	0-14Yrs	Attended	Male	102
Ntungamo District	Mother	HCIV	OPD	15+Yrs	Attended	Female	417
Ntungamo District	Mother	HCIV	OPD	15+Yrs	Attended	Male	250
Ntungamo District	Mother	HCIV	OPD	0-14Yrs	Screened	Female	73
Ntungamo District	Mother	HCIV	OPD	0-14Yrs	Screened	Male	97
Ntungamo District	Mother	HCIV	OPD	15+Yrs	Screened	Female	406
Ntungamo District	Mother	HCIV	OPD	15+Yrs	Screened	Male	232
Ntungamo District	Mother	HCIV	OPD	0-14Yrs	Presumed	Female	4
Ntungamo District	Mother	HCIV	OPD	0-14Yrs	Presumed	Male	5
Ntungamo District	Mother	HCIV	OPD	15+Yrs	Presumed	Female	12
Ntungamo District	Mother	HCIV	OPD	15+Yrs	Presumed	Male	29
Ntungamo District	Mother	HCIV	OPD	0-14Yrs	Diagnosed	Female	1
Ntungamo District	Mother	HCIV	OPD	0-14Yrs	Diagnosed	Male	5
Ntungamo District	Mother	HCIV	OPD	15+Yrs	Diagnosed	Female	2
Ntungamo District	Mother	HCIV	OPD	15+Yrs	Diagnosed	Male	6
Ntungamo District	Ngoma	HCIII	OPD	0-14Yrs	Attended	Female	261
Ntungamo District	Ngoma	HCIII	OPD	0-14Yrs	Attended	Male	197
Ntungamo District	Ngoma	HCIII	OPD	15+Yrs	Attended	Female	824
Ntungamo District	Ngoma	HCIII	OPD	15+Yrs	Attended	Male	471
Ntungamo District	Ngoma	HCIII	OPD	0-14Yrs	Screened	Female	149
Ntungamo District	Ngoma	HCIII	OPD	0-14Yrs	Screened	Male	124
Ntungamo District	Ngoma	HCIII	OPD	15+Yrs	Screened	Female	644
Ntungamo District	Ngoma	HCIII	OPD	15+Yrs	Screened	Male	343
Ntungamo District	Ngoma	HCIII	OPD	0-14Yrs	Presumed	Female	6
Ntungamo District	Ngoma	HCIII	OPD	0-14Yrs	Presumed	Male	3
Ntungamo District	Ngoma	HCIII	OPD	15+Yrs	Presumed	Female	38
Ntungamo District	Ngoma	HCIII	OPD	15+Yrs	Presumed	Male	33
Ntungamo District	Ngoma	HCIII	OPD	0-14Yrs	Diagnosed	Female	1
Ntungamo District	Ngoma	HCIII	OPD	0-14Yrs	Diagnosed	Male	3
Ntungamo District	Ngoma	HCIII	OPD	15+Yrs	Diagnosed	Female	3
Ntungamo District	Ngoma	HCIII	OPD	15+Yrs	Diagnosed	Male	5
Ntungamo District	Rwashamaire	HCIV	OPD	0-14Yrs	Attended	Female	301
Ntungamo District	Rwashamaire	HCIV	OPD	0-14Yrs	Attended	Male	240
Ntungamo District	Rwashamaire	HCIV	OPD	15+Yrs	Attended	Female	982
Ntungamo District	Rwashamaire	HCIV	OPD	15+Yrs	Attended	Male	509
Ntungamo District	Rwashamaire	HCIV	OPD	0-14Yrs	Screened	Female	271
Ntungamo District	Rwashamaire	HCIV	OPD	0-14Yrs	Screened	Male	220
Ntungamo District	Rwashamaire	HCIV	OPD	15+Yrs	Screened	Female	943
Ntungamo District	Rwashamaire	HCIV	OPD	15+Yrs	Screened	Male	502
Ntungamo District	Rwashamaire	HCIV	OPD	0-14Yrs	Presumed	Female	6
Ntungamo District	Rwashamaire	HCIV	OPD	0-14Yrs	Presumed	Male	9
Ntungamo District	Rwashamaire	HCIV	OPD	15+Yrs	Presumed	Female	52
Ntungamo District	Rwashamaire	HCIV	OPD	15+Yrs	Presumed	Male	55
Ntungamo District	Rwashamaire	HCIV	OPD	0-14Yrs	Diagnosed	Female	1
Ntungamo District	Rwashamaire	HCIV	OPD	0-14Yrs	Diagnosed	Male	1
Ntungamo District	Rwashamaire	HCIV	OPD	15+Yrs	Diagnosed	Female	9
Ntungamo District	Rwashamaire	HCIV	OPD	15+Yrs	Diagnosed	Male	6
Rwampara District	Bugamba	HCIV	OPD	0-14Yrs	Attended	Female	367
Rwampara District	Bugamba	HCIV	OPD	0-14Yrs	Attended	Male	317
Rwampara District	Bugamba	HCIV	OPD	15+Yrs	Attended	Female	1818
Rwampara District	Bugamba	HCIV	OPD	15+Yrs	Attended	Male	844
Rwampara District	Bugamba	HCIV	OPD	0-14Yrs	Screened	Female	250
Rwampara District	Bugamba	HCIV	OPD	0-14Yrs	Screened	Male	202
Rwampara District	Bugamba	HCIV	OPD	15+Yrs	Screened	Female	608
Rwampara District	Bugamba	HCIV	OPD	15+Yrs	Screened	Male	349
Rwampara District	Bugamba	HCIV	OPD	0-14Yrs	Presumed	Female	15
Rwampara District	Bugamba	HCIV	OPD	0-14Yrs	Presumed	Male	4
Rwampara District	Bugamba	HCIV	OPD	15+Yrs	Presumed	Female	45
Rwampara District	Bugamba	HCIV	OPD	15+Yrs	Presumed	Male	36
Rwampara District	Bugamba	HCIV	OPD	0-14Yrs	Diagnosed	Female	5
Rwampara District	Bugamba	HCIV	OPD	0-14Yrs	Diagnosed	Male	2
Rwampara District	Bugamba	HCIV	OPD	15+Yrs	Diagnosed	Female	1
Rwampara District	Bugamba	HCIV	OPD	15+Yrs	Diagnosed	Male	11
Sheema District	Bugongi	HCIII	OPD	0-14Yrs	Attended	Female	314
Sheema District	Bugongi	HCIII	OPD	0-14Yrs	Attended	Male	264
Sheema District	Bugongi	HCIII	OPD	15+Yrs	Attended	Female	1207
Sheema District	Bugongi	HCIII	OPD	15+Yrs	Attended	Male	471
Sheema District	Bugongi	HCIII	OPD	0-14Yrs	Screened	Female	267
Sheema District	Bugongi	HCIII	OPD	0-14Yrs	Screened	Male	213
Sheema District	Bugongi	HCIII	OPD	15+Yrs	Screened	Female	1284
Sheema District	Bugongi	HCIII	OPD	15+Yrs	Screened	Male	484
Sheema District	Bugongi	HCIII	OPD	0-14Yrs	Presumed	Female	3
Sheema District	Bugongi	HCIII	OPD	0-14Yrs	Presumed	Male	4
Sheema District	Bugongi	HCIII	OPD	15+Yrs	Presumed	Female	29
Sheema District	Bugongi	HCIII	OPD	15+Yrs	Presumed	Male	14
Sheema District	Bugongi	HCIII	OPD	0-14Yrs	Diagnosed	Female	1
Sheema District	Bugongi	HCIII	OPD	0-14Yrs	Diagnosed	Male	0
Sheema District	Bugongi	HCIII	OPD	15+Yrs	Diagnosed	Female	1
Sheema District	Bugongi	HCIII	OPD	15+Yrs	Diagnosed	Male	3
Ntungamo District	Bwongyera	HCIII	OPD	0-14Yrs	Attended	Female	267
Ntungamo District	Bwongyera	HCIII	OPD	0-14Yrs	Attended	Male	169
Ntungamo District	Bwongyera	HCIII	OPD	15+Yrs	Attended	Female	794
Ntungamo District	Bwongyera	HCIII	OPD	15+Yrs	Attended	Male	338
Ntungamo District	Bwongyera	HCIII	OPD	0-14Yrs	Screened	Female	206
Ntungamo District	Bwongyera	HCIII	OPD	0-14Yrs	Screened	Male	148
Ntungamo District	Bwongyera	HCIII	OPD	15+Yrs	Screened	Female	803
Ntungamo District	Bwongyera	HCIII	OPD	15+Yrs	Screened	Male	335
Ntungamo District	Bwongyera	HCIII	OPD	0-14Yrs	Presumed	Female	1
Ntungamo District	Bwongyera	HCIII	OPD	0-14Yrs	Presumed	Male	2
Ntungamo District	Bwongyera	HCIII	OPD	15+Yrs	Presumed	Female	17
Ntungamo District	Bwongyera	HCIII	OPD	15+Yrs	Presumed	Male	14
Ntungamo District	Bwongyera	HCIII	OPD	0-14Yrs	Diagnosed	Female	0
Ntungamo District	Bwongyera	HCIII	OPD	0-14Yrs	Diagnosed	Male	0
Ntungamo District	Bwongyera	HCIII	OPD	15+Yrs	Diagnosed	Female	2
Ntungamo District	Bwongyera	HCIII	OPD	15+Yrs	Diagnosed	Male	4
Sheema District	Kabwohe	HCIV	OPD	0-14Yrs	Attended	Female	518
Sheema District	Kabwohe	HCIV	OPD	0-14Yrs	Attended	Male	383
Sheema District	Kabwohe	HCIV	OPD	15+Yrs	Attended	Female	2987
Sheema District	Kabwohe	HCIV	OPD	15+Yrs	Attended	Male	1093
Sheema District	Kabwohe	HCIV	OPD	0-14Yrs	Screened	Female	521
Sheema District	Kabwohe	HCIV	OPD	0-14Yrs	Screened	Male	432
Sheema District	Kabwohe	HCIV	OPD	15+Yrs	Screened	Female	2493
Sheema District	Kabwohe	HCIV	OPD	15+Yrs	Screened	Male	1074
Sheema District	Kabwohe	HCIV	OPD	0-14Yrs	Presumed	Female	3
Sheema District	Kabwohe	HCIV	OPD	0-14Yrs	Presumed	Male	3
Sheema District	Kabwohe	HCIV	OPD	15+Yrs	Presumed	Female	65
Sheema District	Kabwohe	HCIV	OPD	15+Yrs	Presumed	Male	54
Sheema District	Kabwohe	HCIV	OPD	0-14Yrs	Diagnosed	Female	1
Sheema District	Kabwohe	HCIV	OPD	0-14Yrs	Diagnosed	Male	0
Sheema District	Kabwohe	HCIV	OPD	15+Yrs	Diagnosed	Female	2
Sheema District	Kabwohe	HCIV	OPD	15+Yrs	Diagnosed	Male	4
Sheema District	Kigarama	HCIII	OPD	0-14Yrs	Attended	Female	348
Sheema District	Kigarama	HCIII	OPD	0-14Yrs	Attended	Male	281
Sheema District	Kigarama	HCIII	OPD	15+Yrs	Attended	Female	1363
Sheema District	Kigarama	HCIII	OPD	15+Yrs	Attended	Male	923
Sheema District	Kigarama	HCIII	OPD	0-14Yrs	Screened	Female	291
Sheema District	Kigarama	HCIII	OPD	0-14Yrs	Screened	Male	263
Sheema District	Kigarama	HCIII	OPD	15+Yrs	Screened	Female	1394
Sheema District	Kigarama	HCIII	OPD	15+Yrs	Screened	Male	952
Sheema District	Kigarama	HCIII	OPD	0-14Yrs	Presumed	Female	11
Sheema District	Kigarama	HCIII	OPD	0-14Yrs	Presumed	Male	11
Sheema District	Kigarama	HCIII	OPD	15+Yrs	Presumed	Female	92
Sheema District	Kigarama	HCIII	OPD	15+Yrs	Presumed	Male	69
Sheema District	Kigarama	HCIII	OPD	0-14Yrs	Diagnosed	Female	1
Sheema District	Kigarama	HCIII	OPD	0-14Yrs	Diagnosed	Male	0
Sheema District	Kigarama	HCIII	OPD	15+Yrs	Diagnosed	Female	1
Sheema District	Kigarama	HCIII	OPD	15+Yrs	Diagnosed	Male	3
Rwampara District	Kinoni	HCIV	OPD	0-14Yrs	Attended	Female	354
Rwampara District	Kinoni	HCIV	OPD	0-14Yrs	Attended	Male	246
Rwampara District	Kinoni	HCIV	OPD	15+Yrs	Attended	Female	1793
Rwampara District	Kinoni	HCIV	OPD	15+Yrs	Attended	Male	693
Rwampara District	Kinoni	HCIV	OPD	0-14Yrs	Screened	Female	326
Rwampara District	Kinoni	HCIV	OPD	0-14Yrs	Screened	Male	235
Rwampara District	Kinoni	HCIV	OPD	15+Yrs	Screened	Female	1258
Rwampara District	Kinoni	HCIV	OPD	15+Yrs	Screened	Male	547
Rwampara District	Kinoni	HCIV	OPD	0-14Yrs	Presumed	Female	12
Rwampara District	Kinoni	HCIV	OPD	0-14Yrs	Presumed	Male	13
Rwampara District	Kinoni	HCIV	OPD	15+Yrs	Presumed	Female	47
Rwampara District	Kinoni	HCIV	OPD	15+Yrs	Presumed	Male	46
Rwampara District	Kinoni	HCIV	OPD	0-14Yrs	Diagnosed	Female	4
Rwampara District	Kinoni	HCIV	OPD	0-14Yrs	Diagnosed	Male	1
Rwampara District	Kinoni	HCIV	OPD	15+Yrs	Diagnosed	Female	6
Rwampara District	Kinoni	HCIV	OPD	15+Yrs	Diagnosed	Male	9
Sheema District	Kitagata	Hospital	OPD	0-14Yrs	Attended	Female	406
Sheema District	Kitagata	Hospital	OPD	0-14Yrs	Attended	Male	326
Sheema District	Kitagata	Hospital	OPD	15+Yrs	Attended	Female	3834
Sheema District	Kitagata	Hospital	OPD	15+Yrs	Attended	Male	1668
Sheema District	Kitagata	Hospital	OPD	0-14Yrs	Screened	Female	284
Sheema District	Kitagata	Hospital	OPD	0-14Yrs	Screened	Male	244
Sheema District	Kitagata	Hospital	OPD	15+Yrs	Screened	Female	3520
Sheema District	Kitagata	Hospital	OPD	15+Yrs	Screened	Male	1608
Sheema District	Kitagata	Hospital	OPD	0-14Yrs	Presumed	Female	3
Sheema District	Kitagata	Hospital	OPD	0-14Yrs	Presumed	Male	6
Sheema District	Kitagata	Hospital	OPD	15+Yrs	Presumed	Female	39
Sheema District	Kitagata	Hospital	OPD	15+Yrs	Presumed	Male	52
Sheema District	Kitagata	Hospital	OPD	0-14Yrs	Diagnosed	Female	0
Sheema District	Kitagata	Hospital	OPD	0-14Yrs	Diagnosed	Male	0
Sheema District	Kitagata	Hospital	OPD	15+Yrs	Diagnosed	Female	7
Sheema District	Kitagata	Hospital	OPD	15+Yrs	Diagnosed	Male	22
Ntungamo District	Kitwe	HCIV	OPD	0-14Yrs	Attended	Female	536
Ntungamo District	Kitwe	HCIV	OPD	0-14Yrs	Attended	Male	372
Ntungamo District	Kitwe	HCIV	OPD	15+Yrs	Attended	Female	1854
Ntungamo District	Kitwe	HCIV	OPD	15+Yrs	Attended	Male	703
Ntungamo District	Kitwe	HCIV	OPD	0-14Yrs	Screened	Female	180
Ntungamo District	Kitwe	HCIV	OPD	0-14Yrs	Screened	Male	109
Ntungamo District	Kitwe	HCIV	OPD	15+Yrs	Screened	Female	1396
Ntungamo District	Kitwe	HCIV	OPD	15+Yrs	Screened	Male	497
Ntungamo District	Kitwe	HCIV	OPD	0-14Yrs	Presumed	Female	12
Ntungamo District	Kitwe	HCIV	OPD	0-14Yrs	Presumed	Male	8
Ntungamo District	Kitwe	HCIV	OPD	15+Yrs	Presumed	Female	100
Ntungamo District	Kitwe	HCIV	OPD	15+Yrs	Presumed	Male	100
Ntungamo District	Kitwe	HCIV	OPD	0-14Yrs	Diagnosed	Female	0
Ntungamo District	Kitwe	HCIV	OPD	0-14Yrs	Diagnosed	Male	1
Ntungamo District	Kitwe	HCIV	OPD	15+Yrs	Diagnosed	Female	6
Ntungamo District	Kitwe	HCIV	OPD	15+Yrs	Diagnosed	Male	9
Sheema District	Kyangyenyi	HCIII	OPD	0-14Yrs	Attended	Female	240
Sheema District	Kyangyenyi	HCIII	OPD	0-14Yrs	Attended	Male	183
Sheema District	Kyangyenyi	HCIII	OPD	15+Yrs	Attended	Female	841
Sheema District	Kyangyenyi	HCIII	OPD	15+Yrs	Attended	Male	256
Sheema District	Kyangyenyi	HCIII	OPD	0-14Yrs	Screened	Female	89
Sheema District	Kyangyenyi	HCIII	OPD	0-14Yrs	Screened	Male	98
Sheema District	Kyangyenyi	HCIII	OPD	15+Yrs	Screened	Female	323
Sheema District	Kyangyenyi	HCIII	OPD	15+Yrs	Screened	Male	115
Sheema District	Kyangyenyi	HCIII	OPD	0-14Yrs	Presumed	Female	5
Sheema District	Kyangyenyi	HCIII	OPD	0-14Yrs	Presumed	Male	5
Sheema District	Kyangyenyi	HCIII	OPD	15+Yrs	Presumed	Female	3
Sheema District	Kyangyenyi	HCIII	OPD	15+Yrs	Presumed	Male	2
Sheema District	Kyangyenyi	HCIII	OPD	0-14Yrs	Diagnosed	Female	0
Sheema District	Kyangyenyi	HCIII	OPD	0-14Yrs	Diagnosed	Male	1
Sheema District	Kyangyenyi	HCIII	OPD	15+Yrs	Diagnosed	Female	0
Sheema District	Kyangyenyi	HCIII	OPD	15+Yrs	Diagnosed	Male	0
Ntungamo District	Mother	HCIV	OPD	0-14Yrs	Attended	Female	88
Ntungamo District	Mother	HCIV	OPD	0-14Yrs	Attended	Male	104
Ntungamo District	Mother	HCIV	OPD	15+Yrs	Attended	Female	377
Ntungamo District	Mother	HCIV	OPD	15+Yrs	Attended	Male	230
Ntungamo District	Mother	HCIV	OPD	0-14Yrs	Screened	Female	83
Ntungamo District	Mother	HCIV	OPD	0-14Yrs	Screened	Male	109
Ntungamo District	Mother	HCIV	OPD	15+Yrs	Screened	Female	364
Ntungamo District	Mother	HCIV	OPD	15+Yrs	Screened	Male	207
Ntungamo District	Mother	HCIV	OPD	0-14Yrs	Presumed	Female	1
Ntungamo District	Mother	HCIV	OPD	0-14Yrs	Presumed	Male	4
Ntungamo District	Mother	HCIV	OPD	15+Yrs	Presumed	Female	16
Ntungamo District	Mother	HCIV	OPD	15+Yrs	Presumed	Male	30
Ntungamo District	Mother	HCIV	OPD	0-14Yrs	Diagnosed	Female	1
Ntungamo District	Mother	HCIV	OPD	0-14Yrs	Diagnosed	Male	2
Ntungamo District	Mother	HCIV	OPD	15+Yrs	Diagnosed	Female	3
Ntungamo District	Mother	HCIV	OPD	15+Yrs	Diagnosed	Male	5
Ntungamo District	Ngoma	HCIII	OPD	0-14Yrs	Attended	Female	220
Ntungamo District	Ngoma	HCIII	OPD	0-14Yrs	Attended	Male	161
Ntungamo District	Ngoma	HCIII	OPD	15+Yrs	Attended	Female	929
Ntungamo District	Ngoma	HCIII	OPD	15+Yrs	Attended	Male	509
Ntungamo District	Ngoma	HCIII	OPD	0-14Yrs	Screened	Female	116
Ntungamo District	Ngoma	HCIII	OPD	0-14Yrs	Screened	Male	82
Ntungamo District	Ngoma	HCIII	OPD	15+Yrs	Screened	Female	663
Ntungamo District	Ngoma	HCIII	OPD	15+Yrs	Screened	Male	305
Ntungamo District	Ngoma	HCIII	OPD	0-14Yrs	Presumed	Female	8
Ntungamo District	Ngoma	HCIII	OPD	0-14Yrs	Presumed	Male	6
Ntungamo District	Ngoma	HCIII	OPD	15+Yrs	Presumed	Female	35
Ntungamo District	Ngoma	HCIII	OPD	15+Yrs	Presumed	Male	36
Ntungamo District	Ngoma	HCIII	OPD	0-14Yrs	Diagnosed	Female	3
Ntungamo District	Ngoma	HCIII	OPD	0-14Yrs	Diagnosed	Male	3
Ntungamo District	Ngoma	HCIII	OPD	15+Yrs	Diagnosed	Female	2
Ntungamo District	Ngoma	HCIII	OPD	15+Yrs	Diagnosed	Male	9
Ntungamo District	Rwashamaire	HCIV	OPD	0-14Yrs	Attended	Female	369
Ntungamo District	Rwashamaire	HCIV	OPD	0-14Yrs	Attended	Male	253
Ntungamo District	Rwashamaire	HCIV	OPD	15+Yrs	Attended	Female	1269
Ntungamo District	Rwashamaire	HCIV	OPD	15+Yrs	Attended	Male	574
Ntungamo District	Rwashamaire	HCIV	OPD	0-14Yrs	Screened	Female	370
Ntungamo District	Rwashamaire	HCIV	OPD	0-14Yrs	Screened	Male	238
Ntungamo District	Rwashamaire	HCIV	OPD	15+Yrs	Screened	Female	1223
Ntungamo District	Rwashamaire	HCIV	OPD	15+Yrs	Screened	Male	552
Ntungamo District	Rwashamaire	HCIV	OPD	0-14Yrs	Presumed	Female	13
Ntungamo District	Rwashamaire	HCIV	OPD	0-14Yrs	Presumed	Male	7
Ntungamo District	Rwashamaire	HCIV	OPD	15+Yrs	Presumed	Female	70
Ntungamo District	Rwashamaire	HCIV	OPD	15+Yrs	Presumed	Male	70
Ntungamo District	Rwashamaire	HCIV	OPD	0-14Yrs	Diagnosed	Female	0
Ntungamo District	Rwashamaire	HCIV	OPD	0-14Yrs	Diagnosed	Male	1
Ntungamo District	Rwashamaire	HCIV	OPD	15+Yrs	Diagnosed	Female	4
Ntungamo District	Rwashamaire	HCIV	OPD	15+Yrs	Diagnosed	Male	8
Rwampara District	Bugamba	HCIV	OPD	0-14Yrs	Attended	Female	348
Rwampara District	Bugamba	HCIV	OPD	0-14Yrs	Attended	Male	259
Rwampara District	Bugamba	HCIV	OPD	15+Yrs	Attended	Female	1614
Rwampara District	Bugamba	HCIV	OPD	15+Yrs	Attended	Male	776
Rwampara District	Bugamba	HCIV	OPD	0-14Yrs	Screened	Female	261
Rwampara District	Bugamba	HCIV	OPD	0-14Yrs	Screened	Male	219
Rwampara District	Bugamba	HCIV	OPD	15+Yrs	Screened	Female	1529
Rwampara District	Bugamba	HCIV	OPD	15+Yrs	Screened	Male	710
Rwampara District	Bugamba	HCIV	OPD	0-14Yrs	Presumed	Female	4
Rwampara District	Bugamba	HCIV	OPD	0-14Yrs	Presumed	Male	12
Rwampara District	Bugamba	HCIV	OPD	15+Yrs	Presumed	Female	35
Rwampara District	Bugamba	HCIV	OPD	15+Yrs	Presumed	Male	29
Rwampara District	Bugamba	HCIV	OPD	0-14Yrs	Diagnosed	Female	1
Rwampara District	Bugamba	HCIV	OPD	0-14Yrs	Diagnosed	Male	6
Rwampara District	Bugamba	HCIV	OPD	15+Yrs	Diagnosed	Female	4
Rwampara District	Bugamba	HCIV	OPD	15+Yrs	Diagnosed	Male	9
Sheema District	Bugongi	HCIII	OPD	0-14Yrs	Attended	Female	358
Sheema District	Bugongi	HCIII	OPD	0-14Yrs	Attended	Male	244
Sheema District	Bugongi	HCIII	OPD	15+Yrs	Attended	Female	1211
Sheema District	Bugongi	HCIII	OPD	15+Yrs	Attended	Male	552
Sheema District	Bugongi	HCIII	OPD	0-14Yrs	Screened	Female	331
Sheema District	Bugongi	HCIII	OPD	0-14Yrs	Screened	Male	221
Sheema District	Bugongi	HCIII	OPD	15+Yrs	Screened	Female	1226
Sheema District	Bugongi	HCIII	OPD	15+Yrs	Screened	Male	507
Sheema District	Bugongi	HCIII	OPD	0-14Yrs	Presumed	Female	4
Sheema District	Bugongi	HCIII	OPD	0-14Yrs	Presumed	Male	5
Sheema District	Bugongi	HCIII	OPD	15+Yrs	Presumed	Female	29
Sheema District	Bugongi	HCIII	OPD	15+Yrs	Presumed	Male	10
Sheema District	Bugongi	HCIII	OPD	0-14Yrs	Diagnosed	Female	2
Sheema District	Bugongi	HCIII	OPD	0-14Yrs	Diagnosed	Male	3
Sheema District	Bugongi	HCIII	OPD	15+Yrs	Diagnosed	Female	7
Sheema District	Bugongi	HCIII	OPD	15+Yrs	Diagnosed	Male	2
Ntungamo District	Bwongyera	HCIII	OPD	0-14Yrs	Attended	Female	338
Ntungamo District	Bwongyera	HCIII	OPD	0-14Yrs	Attended	Male	232
Ntungamo District	Bwongyera	HCIII	OPD	15+Yrs	Attended	Female	996
Ntungamo District	Bwongyera	HCIII	OPD	15+Yrs	Attended	Male	437
Ntungamo District	Bwongyera	HCIII	OPD	0-14Yrs	Screened	Female	289
Ntungamo District	Bwongyera	HCIII	OPD	0-14Yrs	Screened	Male	197
Ntungamo District	Bwongyera	HCIII	OPD	15+Yrs	Screened	Female	1045
Ntungamo District	Bwongyera	HCIII	OPD	15+Yrs	Screened	Male	472
Ntungamo District	Bwongyera	HCIII	OPD	0-14Yrs	Presumed	Female	0
Ntungamo District	Bwongyera	HCIII	OPD	0-14Yrs	Presumed	Male	0
Ntungamo District	Bwongyera	HCIII	OPD	15+Yrs	Presumed	Female	21
Ntungamo District	Bwongyera	HCIII	OPD	15+Yrs	Presumed	Male	16
Ntungamo District	Bwongyera	HCIII	OPD	0-14Yrs	Diagnosed	Female	0
Ntungamo District	Bwongyera	HCIII	OPD	0-14Yrs	Diagnosed	Male	0
Ntungamo District	Bwongyera	HCIII	OPD	15+Yrs	Diagnosed	Female	1
Ntungamo District	Bwongyera	HCIII	OPD	15+Yrs	Diagnosed	Male	2
Sheema District	Kabwohe	HCIV	OPD	0-14Yrs	Attended	Female	467
Sheema District	Kabwohe	HCIV	OPD	0-14Yrs	Attended	Male	386
Sheema District	Kabwohe	HCIV	OPD	15+Yrs	Attended	Female	2307
Sheema District	Kabwohe	HCIV	OPD	15+Yrs	Attended	Male	1170
Sheema District	Kabwohe	HCIV	OPD	0-14Yrs	Screened	Female	461
Sheema District	Kabwohe	HCIV	OPD	0-14Yrs	Screened	Male	408
Sheema District	Kabwohe	HCIV	OPD	15+Yrs	Screened	Female	2238
Sheema District	Kabwohe	HCIV	OPD	15+Yrs	Screened	Male	925
Sheema District	Kabwohe	HCIV	OPD	0-14Yrs	Presumed	Female	0
Sheema District	Kabwohe	HCIV	OPD	0-14Yrs	Presumed	Male	0
Sheema District	Kabwohe	HCIV	OPD	15+Yrs	Presumed	Female	42
Sheema District	Kabwohe	HCIV	OPD	15+Yrs	Presumed	Male	45
Sheema District	Kabwohe	HCIV	OPD	0-14Yrs	Diagnosed	Female	1
Sheema District	Kabwohe	HCIV	OPD	0-14Yrs	Diagnosed	Male	1
Sheema District	Kabwohe	HCIV	OPD	15+Yrs	Diagnosed	Female	8
Sheema District	Kabwohe	HCIV	OPD	15+Yrs	Diagnosed	Male	13
Sheema District	Kigarama	HCIII	OPD	0-14Yrs	Attended	Female	287
Sheema District	Kigarama	HCIII	OPD	0-14Yrs	Attended	Male	217
Sheema District	Kigarama	HCIII	OPD	15+Yrs	Attended	Female	1114
Sheema District	Kigarama	HCIII	OPD	15+Yrs	Attended	Male	724
Sheema District	Kigarama	HCIII	OPD	0-14Yrs	Screened	Female	153
Sheema District	Kigarama	HCIII	OPD	0-14Yrs	Screened	Male	124
Sheema District	Kigarama	HCIII	OPD	15+Yrs	Screened	Female	903
Sheema District	Kigarama	HCIII	OPD	15+Yrs	Screened	Male	588
Sheema District	Kigarama	HCIII	OPD	0-14Yrs	Presumed	Female	2
Sheema District	Kigarama	HCIII	OPD	0-14Yrs	Presumed	Male	2
Sheema District	Kigarama	HCIII	OPD	15+Yrs	Presumed	Female	39
Sheema District	Kigarama	HCIII	OPD	15+Yrs	Presumed	Male	36
Sheema District	Kigarama	HCIII	OPD	0-14Yrs	Diagnosed	Female	1
Sheema District	Kigarama	HCIII	OPD	0-14Yrs	Diagnosed	Male	2
Sheema District	Kigarama	HCIII	OPD	15+Yrs	Diagnosed	Female	1
Sheema District	Kigarama	HCIII	OPD	15+Yrs	Diagnosed	Male	9
Rwampara District	Kinoni	HCIV	OPD	0-14Yrs	Attended	Female	320
Rwampara District	Kinoni	HCIV	OPD	0-14Yrs	Attended	Male	228
Rwampara District	Kinoni	HCIV	OPD	15+Yrs	Attended	Female	1494
Rwampara District	Kinoni	HCIV	OPD	15+Yrs	Attended	Male	636
Rwampara District	Kinoni	HCIV	OPD	0-14Yrs	Screened	Female	254
Rwampara District	Kinoni	HCIV	OPD	0-14Yrs	Screened	Male	227
Rwampara District	Kinoni	HCIV	OPD	15+Yrs	Screened	Female	1534
Rwampara District	Kinoni	HCIV	OPD	15+Yrs	Screened	Male	556
Rwampara District	Kinoni	HCIV	OPD	0-14Yrs	Presumed	Female	48
Rwampara District	Kinoni	HCIV	OPD	0-14Yrs	Presumed	Male	34
Rwampara District	Kinoni	HCIV	OPD	15+Yrs	Presumed	Female	39
Rwampara District	Kinoni	HCIV	OPD	15+Yrs	Presumed	Male	30
Rwampara District	Kinoni	HCIV	OPD	0-14Yrs	Diagnosed	Female	4
Rwampara District	Kinoni	HCIV	OPD	0-14Yrs	Diagnosed	Male	2
Rwampara District	Kinoni	HCIV	OPD	15+Yrs	Diagnosed	Female	7
Rwampara District	Kinoni	HCIV	OPD	15+Yrs	Diagnosed	Male	5
Sheema District	Kitagata	Hospital	OPD	0-14Yrs	Attended	Female	510
Sheema District	Kitagata	Hospital	OPD	0-14Yrs	Attended	Male	370
Sheema District	Kitagata	Hospital	OPD	15+Yrs	Attended	Female	3527
Sheema District	Kitagata	Hospital	OPD	15+Yrs	Attended	Male	1797
Sheema District	Kitagata	Hospital	OPD	0-14Yrs	Screened	Female	337
Sheema District	Kitagata	Hospital	OPD	0-14Yrs	Screened	Male	331
Sheema District	Kitagata	Hospital	OPD	15+Yrs	Screened	Female	2960
Sheema District	Kitagata	Hospital	OPD	15+Yrs	Screened	Male	1508
Sheema District	Kitagata	Hospital	OPD	0-14Yrs	Presumed	Female	10
Sheema District	Kitagata	Hospital	OPD	0-14Yrs	Presumed	Male	9
Sheema District	Kitagata	Hospital	OPD	15+Yrs	Presumed	Female	73
Sheema District	Kitagata	Hospital	OPD	15+Yrs	Presumed	Male	74
Sheema District	Kitagata	Hospital	OPD	0-14Yrs	Diagnosed	Female	0
Sheema District	Kitagata	Hospital	OPD	0-14Yrs	Diagnosed	Male	0
Sheema District	Kitagata	Hospital	OPD	15+Yrs	Diagnosed	Female	4
Sheema District	Kitagata	Hospital	OPD	15+Yrs	Diagnosed	Male	10
Ntungamo District	Kitwe	HCIV	OPD	0-14Yrs	Attended	Female	370
Ntungamo District	Kitwe	HCIV	OPD	0-14Yrs	Attended	Male	298
Ntungamo District	Kitwe	HCIV	OPD	15+Yrs	Attended	Female	1293
Ntungamo District	Kitwe	HCIV	OPD	15+Yrs	Attended	Male	579
Ntungamo District	Kitwe	HCIV	OPD	0-14Yrs	Screened	Female	212
Ntungamo District	Kitwe	HCIV	OPD	0-14Yrs	Screened	Male	187
Ntungamo District	Kitwe	HCIV	OPD	15+Yrs	Screened	Female	1077
Ntungamo District	Kitwe	HCIV	OPD	15+Yrs	Screened	Male	436
Ntungamo District	Kitwe	HCIV	OPD	0-14Yrs	Presumed	Female	13
Ntungamo District	Kitwe	HCIV	OPD	0-14Yrs	Presumed	Male	23
Ntungamo District	Kitwe	HCIV	OPD	15+Yrs	Presumed	Female	132
Ntungamo District	Kitwe	HCIV	OPD	15+Yrs	Presumed	Male	86
Ntungamo District	Kitwe	HCIV	OPD	0-14Yrs	Diagnosed	Female	2
Ntungamo District	Kitwe	HCIV	OPD	0-14Yrs	Diagnosed	Male	6
Ntungamo District	Kitwe	HCIV	OPD	15+Yrs	Diagnosed	Female	11
Ntungamo District	Kitwe	HCIV	OPD	15+Yrs	Diagnosed	Male	16
Sheema District	Kyangyenyi	HCIII	OPD	0-14Yrs	Attended	Female	410
Sheema District	Kyangyenyi	HCIII	OPD	0-14Yrs	Attended	Male	340
Sheema District	Kyangyenyi	HCIII	OPD	15+Yrs	Attended	Female	998
Sheema District	Kyangyenyi	HCIII	OPD	15+Yrs	Attended	Male	444
Sheema District	Kyangyenyi	HCIII	OPD	0-14Yrs	Screened	Female	432
Sheema District	Kyangyenyi	HCIII	OPD	0-14Yrs	Screened	Male	334
Sheema District	Kyangyenyi	HCIII	OPD	15+Yrs	Screened	Female	928
Sheema District	Kyangyenyi	HCIII	OPD	15+Yrs	Screened	Male	412
Sheema District	Kyangyenyi	HCIII	OPD	0-14Yrs	Presumed	Female	7
Sheema District	Kyangyenyi	HCIII	OPD	0-14Yrs	Presumed	Male	9
Sheema District	Kyangyenyi	HCIII	OPD	15+Yrs	Presumed	Female	38
Sheema District	Kyangyenyi	HCIII	OPD	15+Yrs	Presumed	Male	33
Sheema District	Kyangyenyi	HCIII	OPD	0-14Yrs	Diagnosed	Female	2
Sheema District	Kyangyenyi	HCIII	OPD	0-14Yrs	Diagnosed	Male	0
Sheema District	Kyangyenyi	HCIII	OPD	15+Yrs	Diagnosed	Female	2
Sheema District	Kyangyenyi	HCIII	OPD	15+Yrs	Diagnosed	Male	2
Ntungamo District	Mother	HCIV	OPD	0-14Yrs	Attended	Female	63
Ntungamo District	Mother	HCIV	OPD	0-14Yrs	Attended	Male	71
Ntungamo District	Mother	HCIV	OPD	15+Yrs	Attended	Female	370
Ntungamo District	Mother	HCIV	OPD	15+Yrs	Attended	Male	240
Ntungamo District	Mother	HCIV	OPD	0-14Yrs	Screened	Female	59
Ntungamo District	Mother	HCIV	OPD	0-14Yrs	Screened	Male	75
Ntungamo District	Mother	HCIV	OPD	15+Yrs	Screened	Female	360
Ntungamo District	Mother	HCIV	OPD	15+Yrs	Screened	Male	226
Ntungamo District	Mother	HCIV	OPD	0-14Yrs	Presumed	Female	1
Ntungamo District	Mother	HCIV	OPD	0-14Yrs	Presumed	Male	7
Ntungamo District	Mother	HCIV	OPD	15+Yrs	Presumed	Female	30
Ntungamo District	Mother	HCIV	OPD	15+Yrs	Presumed	Male	40
Ntungamo District	Mother	HCIV	OPD	0-14Yrs	Diagnosed	Female	1
Ntungamo District	Mother	HCIV	OPD	0-14Yrs	Diagnosed	Male	3
Ntungamo District	Mother	HCIV	OPD	15+Yrs	Diagnosed	Female	2
Ntungamo District	Mother	HCIV	OPD	15+Yrs	Diagnosed	Male	9
Ntungamo District	Ngoma	HCIII	OPD	0-14Yrs	Attended	Female	269
Ntungamo District	Ngoma	HCIII	OPD	0-14Yrs	Attended	Male	191
Ntungamo District	Ngoma	HCIII	OPD	15+Yrs	Attended	Female	1099
Ntungamo District	Ngoma	HCIII	OPD	15+Yrs	Attended	Male	576
Ntungamo District	Ngoma	HCIII	OPD	0-14Yrs	Screened	Female	160
Ntungamo District	Ngoma	HCIII	OPD	0-14Yrs	Screened	Male	115
Ntungamo District	Ngoma	HCIII	OPD	15+Yrs	Screened	Female	837
Ntungamo District	Ngoma	HCIII	OPD	15+Yrs	Screened	Male	454
Ntungamo District	Ngoma	HCIII	OPD	0-14Yrs	Presumed	Female	3
Ntungamo District	Ngoma	HCIII	OPD	0-14Yrs	Presumed	Male	4
Ntungamo District	Ngoma	HCIII	OPD	15+Yrs	Presumed	Female	44
Ntungamo District	Ngoma	HCIII	OPD	15+Yrs	Presumed	Male	47
Ntungamo District	Ngoma	HCIII	OPD	0-14Yrs	Diagnosed	Female	1
Ntungamo District	Ngoma	HCIII	OPD	0-14Yrs	Diagnosed	Male	3
Ntungamo District	Ngoma	HCIII	OPD	15+Yrs	Diagnosed	Female	3
Ntungamo District	Ngoma	HCIII	OPD	15+Yrs	Diagnosed	Male	6
Ntungamo District	Rwashamaire	HCIV	OPD	0-14Yrs	Attended	Female	455
Ntungamo District	Rwashamaire	HCIV	OPD	0-14Yrs	Attended	Male	393
Ntungamo District	Rwashamaire	HCIV	OPD	15+Yrs	Attended	Female	1580
Ntungamo District	Rwashamaire	HCIV	OPD	15+Yrs	Attended	Male	855
Ntungamo District	Rwashamaire	HCIV	OPD	0-14Yrs	Screened	Female	429
Ntungamo District	Rwashamaire	HCIV	OPD	0-14Yrs	Screened	Male	370
Ntungamo District	Rwashamaire	HCIV	OPD	15+Yrs	Screened	Female	1429
Ntungamo District	Rwashamaire	HCIV	OPD	15+Yrs	Screened	Male	835
Ntungamo District	Rwashamaire	HCIV	OPD	0-14Yrs	Presumed	Female	14
Ntungamo District	Rwashamaire	HCIV	OPD	0-14Yrs	Presumed	Male	19
Ntungamo District	Rwashamaire	HCIV	OPD	15+Yrs	Presumed	Female	87
Ntungamo District	Rwashamaire	HCIV	OPD	15+Yrs	Presumed	Male	87
Ntungamo District	Rwashamaire	HCIV	OPD	0-14Yrs	Diagnosed	Female	2
Ntungamo District	Rwashamaire	HCIV	OPD	0-14Yrs	Diagnosed	Male	1
Ntungamo District	Rwashamaire	HCIV	OPD	15+Yrs	Diagnosed	Female	8
Ntungamo District	Rwashamaire	HCIV	OPD	15+Yrs	Diagnosed	Male	20
Rwampara District	Bugamba	HCIV	HIV	0-14Yrs	Attended	Female	15
Rwampara District	Bugamba	HCIV	HIV	0-14Yrs	Attended	Male	19
Rwampara District	Bugamba	HCIV	HIV	15+Yrs	Attended	Female	560
Rwampara District	Bugamba	HCIV	HIV	15+Yrs	Attended	Male	288
Rwampara District	Bugamba	HCIV	HIV	0-14Yrs	Screened	Female	15
Rwampara District	Bugamba	HCIV	HIV	0-14Yrs	Screened	Male	19
Rwampara District	Bugamba	HCIV	HIV	15+Yrs	Screened	Female	494
Rwampara District	Bugamba	HCIV	HIV	15+Yrs	Screened	Male	288
Rwampara District	Bugamba	HCIV	HIV	0-14Yrs	Presumed	Female	1
Rwampara District	Bugamba	HCIV	HIV	0-14Yrs	Presumed	Male	1
Rwampara District	Bugamba	HCIV	HIV	15+Yrs	Presumed	Female	31
Rwampara District	Bugamba	HCIV	HIV	15+Yrs	Presumed	Male	24
Rwampara District	Bugamba	HCIV	HIV	0-14Yrs	Diagnosed	Female	0
Rwampara District	Bugamba	HCIV	HIV	0-14Yrs	Diagnosed	Male	1
Rwampara District	Bugamba	HCIV	HIV	15+Yrs	Diagnosed	Female	0
Rwampara District	Bugamba	HCIV	HIV	15+Yrs	Diagnosed	Male	4
Rwampara District	Bugamba	HCIV	HIV	0-14Yrs	Attended	Female	15
Rwampara District	Bugamba	HCIV	HIV	0-14Yrs	Attended	Male	18
Rwampara District	Bugamba	HCIV	HIV	15+Yrs	Attended	Female	558
Rwampara District	Bugamba	HCIV	HIV	15+Yrs	Attended	Male	276
Rwampara District	Bugamba	HCIV	HIV	0-14Yrs	Screened	Female	15
Rwampara District	Bugamba	HCIV	HIV	0-14Yrs	Screened	Male	18
Rwampara District	Bugamba	HCIV	HIV	15+Yrs	Screened	Female	494
Rwampara District	Bugamba	HCIV	HIV	15+Yrs	Screened	Male	275
Rwampara District	Bugamba	HCIV	HIV	0-14Yrs	Presumed	Female	2
Rwampara District	Bugamba	HCIV	HIV	0-14Yrs	Presumed	Male	0
Rwampara District	Bugamba	HCIV	HIV	15+Yrs	Presumed	Female	34
Rwampara District	Bugamba	HCIV	HIV	15+Yrs	Presumed	Male	25
Rwampara District	Bugamba	HCIV	HIV	0-14Yrs	Diagnosed	Female	0
Rwampara District	Bugamba	HCIV	HIV	0-14Yrs	Diagnosed	Male	0
Rwampara District	Bugamba	HCIV	HIV	15+Yrs	Diagnosed	Female	3
Rwampara District	Bugamba	HCIV	HIV	15+Yrs	Diagnosed	Male	2
Rwampara District	Bugamba	HCIV	HIV	0-14Yrs	Attended	Female	18
Rwampara District	Bugamba	HCIV	HIV	0-14Yrs	Attended	Male	18
Rwampara District	Bugamba	HCIV	HIV	15+Yrs	Attended	Female	516
Rwampara District	Bugamba	HCIV	HIV	15+Yrs	Attended	Male	253
Rwampara District	Bugamba	HCIV	HIV	0-14Yrs	Screened	Female	0
Rwampara District	Bugamba	HCIV	HIV	0-14Yrs	Screened	Male	0
Rwampara District	Bugamba	HCIV	HIV	15+Yrs	Screened	Female	0
Rwampara District	Bugamba	HCIV	HIV	15+Yrs	Screened	Male	0
Rwampara District	Bugamba	HCIV	HIV	0-14Yrs	Presumed	Female	0
Rwampara District	Bugamba	HCIV	HIV	0-14Yrs	Presumed	Male	0
Rwampara District	Bugamba	HCIV	HIV	15+Yrs	Presumed	Female	33
Rwampara District	Bugamba	HCIV	HIV	15+Yrs	Presumed	Male	21
Rwampara District	Bugamba	HCIV	HIV	0-14Yrs	Diagnosed	Female	0
Rwampara District	Bugamba	HCIV	HIV	0-14Yrs	Diagnosed	Male	0
Rwampara District	Bugamba	HCIV	HIV	15+Yrs	Diagnosed	Female	6
Rwampara District	Bugamba	HCIV	HIV	15+Yrs	Diagnosed	Male	4
Rwampara District	Bugamba	HCIV	HIV	0-14Yrs	Attended	Female	17
Rwampara District	Bugamba	HCIV	HIV	0-14Yrs	Attended	Male	20
Rwampara District	Bugamba	HCIV	HIV	15+Yrs	Attended	Female	533
Rwampara District	Bugamba	HCIV	HIV	15+Yrs	Attended	Male	258
Rwampara District	Bugamba	HCIV	HIV	0-14Yrs	Screened	Female	17
Rwampara District	Bugamba	HCIV	HIV	0-14Yrs	Screened	Male	20
Rwampara District	Bugamba	HCIV	HIV	15+Yrs	Screened	Female	468
Rwampara District	Bugamba	HCIV	HIV	15+Yrs	Screened	Male	247
Rwampara District	Bugamba	HCIV	HIV	0-14Yrs	Presumed	Female	5
Rwampara District	Bugamba	HCIV	HIV	0-14Yrs	Presumed	Male	1
Rwampara District	Bugamba	HCIV	HIV	15+Yrs	Presumed	Female	17
Rwampara District	Bugamba	HCIV	HIV	15+Yrs	Presumed	Male	21
Rwampara District	Bugamba	HCIV	HIV	0-14Yrs	Diagnosed	Female	0
Rwampara District	Bugamba	HCIV	HIV	0-14Yrs	Diagnosed	Male	0
Rwampara District	Bugamba	HCIV	HIV	15+Yrs	Diagnosed	Female	1
Rwampara District	Bugamba	HCIV	HIV	15+Yrs	Diagnosed	Male	1
Rwampara District	Bugamba	HCIV	HIV	0-14Yrs	Attended	Female	18
Rwampara District	Bugamba	HCIV	HIV	0-14Yrs	Attended	Male	19
Rwampara District	Bugamba	HCIV	HIV	15+Yrs	Attended	Female	549
Rwampara District	Bugamba	HCIV	HIV	15+Yrs	Attended	Male	256
Rwampara District	Bugamba	HCIV	HIV	0-14Yrs	Screened	Female	16
Rwampara District	Bugamba	HCIV	HIV	0-14Yrs	Screened	Male	19
Rwampara District	Bugamba	HCIV	HIV	15+Yrs	Screened	Female	491
Rwampara District	Bugamba	HCIV	HIV	15+Yrs	Screened	Male	255
Rwampara District	Bugamba	HCIV	HIV	0-14Yrs	Presumed	Female	5
Rwampara District	Bugamba	HCIV	HIV	0-14Yrs	Presumed	Male	3
Rwampara District	Bugamba	HCIV	HIV	15+Yrs	Presumed	Female	10
Rwampara District	Bugamba	HCIV	HIV	15+Yrs	Presumed	Male	7
Rwampara District	Bugamba	HCIV	HIV	0-14Yrs	Diagnosed	Female	0
Rwampara District	Bugamba	HCIV	HIV	0-14Yrs	Diagnosed	Male	1
Rwampara District	Bugamba	HCIV	HIV	15+Yrs	Diagnosed	Female	0
Rwampara District	Bugamba	HCIV	HIV	15+Yrs	Diagnosed	Male	4
Rwampara District	Bugamba	HCIV	HIV	0-14Yrs	Attended	Female	17
Rwampara District	Bugamba	HCIV	HIV	0-14Yrs	Attended	Male	19
Rwampara District	Bugamba	HCIV	HIV	15+Yrs	Attended	Female	554
Rwampara District	Bugamba	HCIV	HIV	15+Yrs	Attended	Male	266
Rwampara District	Bugamba	HCIV	HIV	0-14Yrs	Screened	Female	16
Rwampara District	Bugamba	HCIV	HIV	0-14Yrs	Screened	Male	18
Rwampara District	Bugamba	HCIV	HIV	15+Yrs	Screened	Female	489
Rwampara District	Bugamba	HCIV	HIV	15+Yrs	Screened	Male	259
Rwampara District	Bugamba	HCIV	HIV	0-14Yrs	Presumed	Female	1
Rwampara District	Bugamba	HCIV	HIV	0-14Yrs	Presumed	Male	3
Rwampara District	Bugamba	HCIV	HIV	15+Yrs	Presumed	Female	15
Rwampara District	Bugamba	HCIV	HIV	15+Yrs	Presumed	Male	16
Rwampara District	Bugamba	HCIV	HIV	0-14Yrs	Diagnosed	Female	0
Rwampara District	Bugamba	HCIV	HIV	0-14Yrs	Diagnosed	Male	0
Rwampara District	Bugamba	HCIV	HIV	15+Yrs	Diagnosed	Female	2
Rwampara District	Bugamba	HCIV	HIV	15+Yrs	Diagnosed	Male	6
Sheema District	Bugongi	HCIII	HIV	0-14Yrs	Attended	Female	11
Sheema District	Bugongi	HCIII	HIV	0-14Yrs	Attended	Male	8
Sheema District	Bugongi	HCIII	HIV	15+Yrs	Attended	Female	235
Sheema District	Bugongi	HCIII	HIV	15+Yrs	Attended	Male	82
Sheema District	Bugongi	HCIII	HIV	0-14Yrs	Screened	Female	11
Sheema District	Bugongi	HCIII	HIV	0-14Yrs	Screened	Male	8
Sheema District	Bugongi	HCIII	HIV	15+Yrs	Screened	Female	56
Sheema District	Bugongi	HCIII	HIV	15+Yrs	Screened	Male	30
Sheema District	Bugongi	HCIII	HIV	0-14Yrs	Presumed	Female	1
Sheema District	Bugongi	HCIII	HIV	0-14Yrs	Presumed	Male	0
Sheema District	Bugongi	HCIII	HIV	15+Yrs	Presumed	Female	7
Sheema District	Bugongi	HCIII	HIV	15+Yrs	Presumed	Male	4
Sheema District	Bugongi	HCIII	HIV	0-14Yrs	Diagnosed	Female	1
Sheema District	Bugongi	HCIII	HIV	0-14Yrs	Diagnosed	Male	0
Sheema District	Bugongi	HCIII	HIV	15+Yrs	Diagnosed	Female	3
Sheema District	Bugongi	HCIII	HIV	15+Yrs	Diagnosed	Male	2
Sheema District	Bugongi	HCIII	HIV	0-14Yrs	Attended	Female	11
Sheema District	Bugongi	HCIII	HIV	0-14Yrs	Attended	Male	7
Sheema District	Bugongi	HCIII	HIV	15+Yrs	Attended	Female	207
Sheema District	Bugongi	HCIII	HIV	15+Yrs	Attended	Male	77
Sheema District	Bugongi	HCIII	HIV	0-14Yrs	Screened	Female	11
Sheema District	Bugongi	HCIII	HIV	0-14Yrs	Screened	Male	7
Sheema District	Bugongi	HCIII	HIV	15+Yrs	Screened	Female	177
Sheema District	Bugongi	HCIII	HIV	15+Yrs	Screened	Male	77
Sheema District	Bugongi	HCIII	HIV	0-14Yrs	Presumed	Female	0
Sheema District	Bugongi	HCIII	HIV	0-14Yrs	Presumed	Male	0
Sheema District	Bugongi	HCIII	HIV	15+Yrs	Presumed	Female	5
Sheema District	Bugongi	HCIII	HIV	15+Yrs	Presumed	Male	1
Sheema District	Bugongi	HCIII	HIV	0-14Yrs	Diagnosed	Female	0
Sheema District	Bugongi	HCIII	HIV	0-14Yrs	Diagnosed	Male	0
Sheema District	Bugongi	HCIII	HIV	15+Yrs	Diagnosed	Female	1
Sheema District	Bugongi	HCIII	HIV	15+Yrs	Diagnosed	Male	1
Sheema District	Bugongi	HCIII	HIV	0-14Yrs	Attended	Female	13
Sheema District	Bugongi	HCIII	HIV	0-14Yrs	Attended	Male	10
Sheema District	Bugongi	HCIII	HIV	15+Yrs	Attended	Female	198
Sheema District	Bugongi	HCIII	HIV	15+Yrs	Attended	Male	65
Sheema District	Bugongi	HCIII	HIV	0-14Yrs	Screened	Female	0
Sheema District	Bugongi	HCIII	HIV	0-14Yrs	Screened	Male	0
Sheema District	Bugongi	HCIII	HIV	15+Yrs	Screened	Female	0
Sheema District	Bugongi	HCIII	HIV	15+Yrs	Screened	Male	0
Sheema District	Bugongi	HCIII	HIV	0-14Yrs	Presumed	Female	0
Sheema District	Bugongi	HCIII	HIV	0-14Yrs	Presumed	Male	0
Sheema District	Bugongi	HCIII	HIV	15+Yrs	Presumed	Female	0
Sheema District	Bugongi	HCIII	HIV	15+Yrs	Presumed	Male	0
Sheema District	Bugongi	HCIII	HIV	0-14Yrs	Diagnosed	Female	0
Sheema District	Bugongi	HCIII	HIV	0-14Yrs	Diagnosed	Male	0
Sheema District	Bugongi	HCIII	HIV	15+Yrs	Diagnosed	Female	1
Sheema District	Bugongi	HCIII	HIV	15+Yrs	Diagnosed	Male	0
Sheema District	Bugongi	HCIII	HIV	0-14Yrs	Attended	Female	14
Sheema District	Bugongi	HCIII	HIV	0-14Yrs	Attended	Male	11
Sheema District	Bugongi	HCIII	HIV	15+Yrs	Attended	Female	195
Sheema District	Bugongi	HCIII	HIV	15+Yrs	Attended	Male	73
Sheema District	Bugongi	HCIII	HIV	0-14Yrs	Screened	Female	12
Sheema District	Bugongi	HCIII	HIV	0-14Yrs	Screened	Male	8
Sheema District	Bugongi	HCIII	HIV	15+Yrs	Screened	Female	164
Sheema District	Bugongi	HCIII	HIV	15+Yrs	Screened	Male	73
Sheema District	Bugongi	HCIII	HIV	0-14Yrs	Presumed	Female	2
Sheema District	Bugongi	HCIII	HIV	0-14Yrs	Presumed	Male	0
Sheema District	Bugongi	HCIII	HIV	15+Yrs	Presumed	Female	0
Sheema District	Bugongi	HCIII	HIV	15+Yrs	Presumed	Male	0
Sheema District	Bugongi	HCIII	HIV	0-14Yrs	Diagnosed	Female	0
Sheema District	Bugongi	HCIII	HIV	0-14Yrs	Diagnosed	Male	0
Sheema District	Bugongi	HCIII	HIV	15+Yrs	Diagnosed	Female	0
Sheema District	Bugongi	HCIII	HIV	15+Yrs	Diagnosed	Male	0
Sheema District	Bugongi	HCIII	HIV	0-14Yrs	Attended	Female	10
Sheema District	Bugongi	HCIII	HIV	0-14Yrs	Attended	Male	8
Sheema District	Bugongi	HCIII	HIV	15+Yrs	Attended	Female	200
Sheema District	Bugongi	HCIII	HIV	15+Yrs	Attended	Male	76
Sheema District	Bugongi	HCIII	HIV	0-14Yrs	Screened	Female	10
Sheema District	Bugongi	HCIII	HIV	0-14Yrs	Screened	Male	8
Sheema District	Bugongi	HCIII	HIV	15+Yrs	Screened	Female	173
Sheema District	Bugongi	HCIII	HIV	15+Yrs	Screened	Male	76
Sheema District	Bugongi	HCIII	HIV	0-14Yrs	Presumed	Female	0
Sheema District	Bugongi	HCIII	HIV	0-14Yrs	Presumed	Male	0
Sheema District	Bugongi	HCIII	HIV	15+Yrs	Presumed	Female	2
Sheema District	Bugongi	HCIII	HIV	15+Yrs	Presumed	Male	2
Sheema District	Bugongi	HCIII	HIV	0-14Yrs	Diagnosed	Female	0
Sheema District	Bugongi	HCIII	HIV	0-14Yrs	Diagnosed	Male	0
Sheema District	Bugongi	HCIII	HIV	15+Yrs	Diagnosed	Female	0
Sheema District	Bugongi	HCIII	HIV	15+Yrs	Diagnosed	Male	1
Sheema District	Bugongi	HCIII	HIV	0-14Yrs	Attended	Female	12
Sheema District	Bugongi	HCIII	HIV	0-14Yrs	Attended	Male	8
Sheema District	Bugongi	HCIII	HIV	15+Yrs	Attended	Female	183
Sheema District	Bugongi	HCIII	HIV	15+Yrs	Attended	Male	93
Sheema District	Bugongi	HCIII	HIV	0-14Yrs	Screened	Female	12
Sheema District	Bugongi	HCIII	HIV	0-14Yrs	Screened	Male	8
Sheema District	Bugongi	HCIII	HIV	15+Yrs	Screened	Female	153
Sheema District	Bugongi	HCIII	HIV	15+Yrs	Screened	Male	93
Sheema District	Bugongi	HCIII	HIV	0-14Yrs	Presumed	Female	1
Sheema District	Bugongi	HCIII	HIV	0-14Yrs	Presumed	Male	0
Sheema District	Bugongi	HCIII	HIV	15+Yrs	Presumed	Female	0
Sheema District	Bugongi	HCIII	HIV	15+Yrs	Presumed	Male	1
Sheema District	Bugongi	HCIII	HIV	0-14Yrs	Diagnosed	Female	0
Sheema District	Bugongi	HCIII	HIV	0-14Yrs	Diagnosed	Male	0
Sheema District	Bugongi	HCIII	HIV	15+Yrs	Diagnosed	Female	3
Sheema District	Bugongi	HCIII	HIV	15+Yrs	Diagnosed	Male	1
Ntungamo District	Bwongyera	HCIII	HIV	0-14Yrs	Attended	Female	9
Ntungamo District	Bwongyera	HCIII	HIV	0-14Yrs	Attended	Male	5
Ntungamo District	Bwongyera	HCIII	HIV	15+Yrs	Attended	Female	163
Ntungamo District	Bwongyera	HCIII	HIV	15+Yrs	Attended	Male	66
Ntungamo District	Bwongyera	HCIII	HIV	0-14Yrs	Screened	Female	9
Ntungamo District	Bwongyera	HCIII	HIV	0-14Yrs	Screened	Male	5
Ntungamo District	Bwongyera	HCIII	HIV	15+Yrs	Screened	Female	140
Ntungamo District	Bwongyera	HCIII	HIV	15+Yrs	Screened	Male	66
Ntungamo District	Bwongyera	HCIII	HIV	0-14Yrs	Presumed	Female	1
Ntungamo District	Bwongyera	HCIII	HIV	0-14Yrs	Presumed	Male	0
Ntungamo District	Bwongyera	HCIII	HIV	15+Yrs	Presumed	Female	7
Ntungamo District	Bwongyera	HCIII	HIV	15+Yrs	Presumed	Male	7
Ntungamo District	Bwongyera	HCIII	HIV	0-14Yrs	Diagnosed	Female	0
Ntungamo District	Bwongyera	HCIII	HIV	0-14Yrs	Diagnosed	Male	0
Ntungamo District	Bwongyera	HCIII	HIV	15+Yrs	Diagnosed	Female	2
Ntungamo District	Bwongyera	HCIII	HIV	15+Yrs	Diagnosed	Male	4
Ntungamo District	Bwongyera	HCIII	HIV	0-14Yrs	Attended	Female	8
Ntungamo District	Bwongyera	HCIII	HIV	0-14Yrs	Attended	Male	5
Ntungamo District	Bwongyera	HCIII	HIV	15+Yrs	Attended	Female	171
Ntungamo District	Bwongyera	HCIII	HIV	15+Yrs	Attended	Male	64
Ntungamo District	Bwongyera	HCIII	HIV	0-14Yrs	Screened	Female	8
Ntungamo District	Bwongyera	HCIII	HIV	0-14Yrs	Screened	Male	5
Ntungamo District	Bwongyera	HCIII	HIV	15+Yrs	Screened	Female	149
Ntungamo District	Bwongyera	HCIII	HIV	15+Yrs	Screened	Male	64
Ntungamo District	Bwongyera	HCIII	HIV	0-14Yrs	Presumed	Female	0
Ntungamo District	Bwongyera	HCIII	HIV	0-14Yrs	Presumed	Male	1
Ntungamo District	Bwongyera	HCIII	HIV	15+Yrs	Presumed	Female	5
Ntungamo District	Bwongyera	HCIII	HIV	15+Yrs	Presumed	Male	3
Ntungamo District	Bwongyera	HCIII	HIV	0-14Yrs	Diagnosed	Female	0
Ntungamo District	Bwongyera	HCIII	HIV	0-14Yrs	Diagnosed	Male	0
Ntungamo District	Bwongyera	HCIII	HIV	15+Yrs	Diagnosed	Female	0
Ntungamo District	Bwongyera	HCIII	HIV	15+Yrs	Diagnosed	Male	1
Ntungamo District	Bwongyera	HCIII	HIV	0-14Yrs	Attended	Female	8
Ntungamo District	Bwongyera	HCIII	HIV	0-14Yrs	Attended	Male	4
Ntungamo District	Bwongyera	HCIII	HIV	15+Yrs	Attended	Female	173
Ntungamo District	Bwongyera	HCIII	HIV	15+Yrs	Attended	Male	56
Ntungamo District	Bwongyera	HCIII	HIV	0-14Yrs	Screened	Female	8
Ntungamo District	Bwongyera	HCIII	HIV	0-14Yrs	Screened	Male	4
Ntungamo District	Bwongyera	HCIII	HIV	15+Yrs	Screened	Female	157
Ntungamo District	Bwongyera	HCIII	HIV	15+Yrs	Screened	Male	56
Ntungamo District	Bwongyera	HCIII	HIV	0-14Yrs	Presumed	Female	2
Ntungamo District	Bwongyera	HCIII	HIV	0-14Yrs	Presumed	Male	1
Ntungamo District	Bwongyera	HCIII	HIV	15+Yrs	Presumed	Female	9
Ntungamo District	Bwongyera	HCIII	HIV	15+Yrs	Presumed	Male	12
Ntungamo District	Bwongyera	HCIII	HIV	0-14Yrs	Diagnosed	Female	1
Ntungamo District	Bwongyera	HCIII	HIV	0-14Yrs	Diagnosed	Male	0
Ntungamo District	Bwongyera	HCIII	HIV	15+Yrs	Diagnosed	Female	0
Ntungamo District	Bwongyera	HCIII	HIV	15+Yrs	Diagnosed	Male	1
Ntungamo District	Bwongyera	HCIII	HIV	0-14Yrs	Attended	Female	7
Ntungamo District	Bwongyera	HCIII	HIV	0-14Yrs	Attended	Male	4
Ntungamo District	Bwongyera	HCIII	HIV	15+Yrs	Attended	Female	174
Ntungamo District	Bwongyera	HCIII	HIV	15+Yrs	Attended	Male	60
Ntungamo District	Bwongyera	HCIII	HIV	0-14Yrs	Screened	Female	7
Ntungamo District	Bwongyera	HCIII	HIV	0-14Yrs	Screened	Male	4
Ntungamo District	Bwongyera	HCIII	HIV	15+Yrs	Screened	Female	159
Ntungamo District	Bwongyera	HCIII	HIV	15+Yrs	Screened	Male	60
Ntungamo District	Bwongyera	HCIII	HIV	0-14Yrs	Presumed	Female	0
Ntungamo District	Bwongyera	HCIII	HIV	0-14Yrs	Presumed	Male	0
Ntungamo District	Bwongyera	HCIII	HIV	15+Yrs	Presumed	Female	2
Ntungamo District	Bwongyera	HCIII	HIV	15+Yrs	Presumed	Male	2
Ntungamo District	Bwongyera	HCIII	HIV	0-14Yrs	Diagnosed	Female	0
Ntungamo District	Bwongyera	HCIII	HIV	0-14Yrs	Diagnosed	Male	0
Ntungamo District	Bwongyera	HCIII	HIV	15+Yrs	Diagnosed	Female	0
Ntungamo District	Bwongyera	HCIII	HIV	15+Yrs	Diagnosed	Male	1
Ntungamo District	Bwongyera	HCIII	HIV	0-14Yrs	Attended	Female	7
Ntungamo District	Bwongyera	HCIII	HIV	0-14Yrs	Attended	Male	5
Ntungamo District	Bwongyera	HCIII	HIV	15+Yrs	Attended	Female	153
Ntungamo District	Bwongyera	HCIII	HIV	15+Yrs	Attended	Male	58
Ntungamo District	Bwongyera	HCIII	HIV	0-14Yrs	Screened	Female	7
Ntungamo District	Bwongyera	HCIII	HIV	0-14Yrs	Screened	Male	5
Ntungamo District	Bwongyera	HCIII	HIV	15+Yrs	Screened	Female	140
Ntungamo District	Bwongyera	HCIII	HIV	15+Yrs	Screened	Male	58
Ntungamo District	Bwongyera	HCIII	HIV	0-14Yrs	Presumed	Female	0
Ntungamo District	Bwongyera	HCIII	HIV	0-14Yrs	Presumed	Male	0
Ntungamo District	Bwongyera	HCIII	HIV	15+Yrs	Presumed	Female	3
Ntungamo District	Bwongyera	HCIII	HIV	15+Yrs	Presumed	Male	5
Ntungamo District	Bwongyera	HCIII	HIV	0-14Yrs	Diagnosed	Female	0
Ntungamo District	Bwongyera	HCIII	HIV	0-14Yrs	Diagnosed	Male	0
Ntungamo District	Bwongyera	HCIII	HIV	15+Yrs	Diagnosed	Female	1
Ntungamo District	Bwongyera	HCIII	HIV	15+Yrs	Diagnosed	Male	1
Ntungamo District	Bwongyera	HCIII	HIV	0-14Yrs	Attended	Female	9
Ntungamo District	Bwongyera	HCIII	HIV	0-14Yrs	Attended	Male	5
Ntungamo District	Bwongyera	HCIII	HIV	15+Yrs	Attended	Female	174
Ntungamo District	Bwongyera	HCIII	HIV	15+Yrs	Attended	Male	56
Ntungamo District	Bwongyera	HCIII	HIV	0-14Yrs	Screened	Female	9
Ntungamo District	Bwongyera	HCIII	HIV	0-14Yrs	Screened	Male	5
Ntungamo District	Bwongyera	HCIII	HIV	15+Yrs	Screened	Female	149
Ntungamo District	Bwongyera	HCIII	HIV	15+Yrs	Screened	Male	56
Ntungamo District	Bwongyera	HCIII	HIV	0-14Yrs	Presumed	Female	0
Ntungamo District	Bwongyera	HCIII	HIV	0-14Yrs	Presumed	Male	0
Ntungamo District	Bwongyera	HCIII	HIV	15+Yrs	Presumed	Female	5
Ntungamo District	Bwongyera	HCIII	HIV	15+Yrs	Presumed	Male	4
Ntungamo District	Bwongyera	HCIII	HIV	0-14Yrs	Diagnosed	Female	0
Ntungamo District	Bwongyera	HCIII	HIV	0-14Yrs	Diagnosed	Male	0
Ntungamo District	Bwongyera	HCIII	HIV	15+Yrs	Diagnosed	Female	0
Ntungamo District	Bwongyera	HCIII	HIV	15+Yrs	Diagnosed	Male	1
Sheema District	Kabwohe	HCIV	HIV	0-14Yrs	Attended	Female	54
Sheema District	Kabwohe	HCIV	HIV	0-14Yrs	Attended	Male	50
Sheema District	Kabwohe	HCIV	HIV	15+Yrs	Attended	Female	1561
Sheema District	Kabwohe	HCIV	HIV	15+Yrs	Attended	Male	685
Sheema District	Kabwohe	HCIV	HIV	0-14Yrs	Screened	Female	53
Sheema District	Kabwohe	HCIV	HIV	0-14Yrs	Screened	Male	50
Sheema District	Kabwohe	HCIV	HIV	15+Yrs	Screened	Female	1338
Sheema District	Kabwohe	HCIV	HIV	15+Yrs	Screened	Male	685
Sheema District	Kabwohe	HCIV	HIV	0-14Yrs	Presumed	Female	10
Sheema District	Kabwohe	HCIV	HIV	0-14Yrs	Presumed	Male	9
Sheema District	Kabwohe	HCIV	HIV	15+Yrs	Presumed	Female	69
Sheema District	Kabwohe	HCIV	HIV	15+Yrs	Presumed	Male	21
Sheema District	Kabwohe	HCIV	HIV	0-14Yrs	Diagnosed	Female	0
Sheema District	Kabwohe	HCIV	HIV	0-14Yrs	Diagnosed	Male	0
Sheema District	Kabwohe	HCIV	HIV	15+Yrs	Diagnosed	Female	3
Sheema District	Kabwohe	HCIV	HIV	15+Yrs	Diagnosed	Male	3
Sheema District	Kabwohe	HCIV	HIV	0-14Yrs	Attended	Female	56
Sheema District	Kabwohe	HCIV	HIV	0-14Yrs	Attended	Male	52
Sheema District	Kabwohe	HCIV	HIV	15+Yrs	Attended	Female	1580
Sheema District	Kabwohe	HCIV	HIV	15+Yrs	Attended	Male	694
Sheema District	Kabwohe	HCIV	HIV	0-14Yrs	Screened	Female	55
Sheema District	Kabwohe	HCIV	HIV	0-14Yrs	Screened	Male	52
Sheema District	Kabwohe	HCIV	HIV	15+Yrs	Screened	Female	1353
Sheema District	Kabwohe	HCIV	HIV	15+Yrs	Screened	Male	694
Sheema District	Kabwohe	HCIV	HIV	0-14Yrs	Presumed	Female	8
Sheema District	Kabwohe	HCIV	HIV	0-14Yrs	Presumed	Male	12
Sheema District	Kabwohe	HCIV	HIV	15+Yrs	Presumed	Female	70
Sheema District	Kabwohe	HCIV	HIV	15+Yrs	Presumed	Male	29
Sheema District	Kabwohe	HCIV	HIV	0-14Yrs	Diagnosed	Female	1
Sheema District	Kabwohe	HCIV	HIV	0-14Yrs	Diagnosed	Male	3
Sheema District	Kabwohe	HCIV	HIV	15+Yrs	Diagnosed	Female	3
Sheema District	Kabwohe	HCIV	HIV	15+Yrs	Diagnosed	Male	8
Sheema District	Kabwohe	HCIV	HIV	0-14Yrs	Attended	Female	57
Sheema District	Kabwohe	HCIV	HIV	0-14Yrs	Attended	Male	50
Sheema District	Kabwohe	HCIV	HIV	15+Yrs	Attended	Female	1525
Sheema District	Kabwohe	HCIV	HIV	15+Yrs	Attended	Male	668
Sheema District	Kabwohe	HCIV	HIV	0-14Yrs	Screened	Female	56
Sheema District	Kabwohe	HCIV	HIV	0-14Yrs	Screened	Male	49
Sheema District	Kabwohe	HCIV	HIV	15+Yrs	Screened	Female	1329
Sheema District	Kabwohe	HCIV	HIV	15+Yrs	Screened	Male	658
Sheema District	Kabwohe	HCIV	HIV	0-14Yrs	Presumed	Female	4
Sheema District	Kabwohe	HCIV	HIV	0-14Yrs	Presumed	Male	5
Sheema District	Kabwohe	HCIV	HIV	15+Yrs	Presumed	Female	11
Sheema District	Kabwohe	HCIV	HIV	15+Yrs	Presumed	Male	6
Sheema District	Kabwohe	HCIV	HIV	0-14Yrs	Diagnosed	Female	0
Sheema District	Kabwohe	HCIV	HIV	0-14Yrs	Diagnosed	Male	2
Sheema District	Kabwohe	HCIV	HIV	15+Yrs	Diagnosed	Female	1
Sheema District	Kabwohe	HCIV	HIV	15+Yrs	Diagnosed	Male	5
Sheema District	Kabwohe	HCIV	HIV	0-14Yrs	Attended	Female	54
Sheema District	Kabwohe	HCIV	HIV	0-14Yrs	Attended	Male	51
Sheema District	Kabwohe	HCIV	HIV	15+Yrs	Attended	Female	1544
Sheema District	Kabwohe	HCIV	HIV	15+Yrs	Attended	Male	678
Sheema District	Kabwohe	HCIV	HIV	0-14Yrs	Screened	Female	54
Sheema District	Kabwohe	HCIV	HIV	0-14Yrs	Screened	Male	49
Sheema District	Kabwohe	HCIV	HIV	15+Yrs	Screened	Female	1302
Sheema District	Kabwohe	HCIV	HIV	15+Yrs	Screened	Male	667
Sheema District	Kabwohe	HCIV	HIV	0-14Yrs	Presumed	Female	1
Sheema District	Kabwohe	HCIV	HIV	0-14Yrs	Presumed	Male	3
Sheema District	Kabwohe	HCIV	HIV	15+Yrs	Presumed	Female	9
Sheema District	Kabwohe	HCIV	HIV	15+Yrs	Presumed	Male	13
Sheema District	Kabwohe	HCIV	HIV	0-14Yrs	Diagnosed	Female	0
Sheema District	Kabwohe	HCIV	HIV	0-14Yrs	Diagnosed	Male	0
Sheema District	Kabwohe	HCIV	HIV	15+Yrs	Diagnosed	Female	4
Sheema District	Kabwohe	HCIV	HIV	15+Yrs	Diagnosed	Male	6
Sheema District	Kabwohe	HCIV	HIV	0-14Yrs	Attended	Female	60
Sheema District	Kabwohe	HCIV	HIV	0-14Yrs	Attended	Male	53
Sheema District	Kabwohe	HCIV	HIV	15+Yrs	Attended	Female	1570
Sheema District	Kabwohe	HCIV	HIV	15+Yrs	Attended	Male	679
Sheema District	Kabwohe	HCIV	HIV	0-14Yrs	Screened	Female	59
Sheema District	Kabwohe	HCIV	HIV	0-14Yrs	Screened	Male	53
Sheema District	Kabwohe	HCIV	HIV	15+Yrs	Screened	Female	1352
Sheema District	Kabwohe	HCIV	HIV	15+Yrs	Screened	Male	679
Sheema District	Kabwohe	HCIV	HIV	0-14Yrs	Presumed	Female	5
Sheema District	Kabwohe	HCIV	HIV	0-14Yrs	Presumed	Male	9
Sheema District	Kabwohe	HCIV	HIV	15+Yrs	Presumed	Female	40
Sheema District	Kabwohe	HCIV	HIV	15+Yrs	Presumed	Male	21
Sheema District	Kabwohe	HCIV	HIV	0-14Yrs	Diagnosed	Female	2
Sheema District	Kabwohe	HCIV	HIV	0-14Yrs	Diagnosed	Male	2
Sheema District	Kabwohe	HCIV	HIV	15+Yrs	Diagnosed	Female	2
Sheema District	Kabwohe	HCIV	HIV	15+Yrs	Diagnosed	Male	1
Sheema District	Kabwohe	HCIV	HIV	0-14Yrs	Attended	Female	56
Sheema District	Kabwohe	HCIV	HIV	0-14Yrs	Attended	Male	51
Sheema District	Kabwohe	HCIV	HIV	15+Yrs	Attended	Female	1548
Sheema District	Kabwohe	HCIV	HIV	15+Yrs	Attended	Male	673
Sheema District	Kabwohe	HCIV	HIV	0-14Yrs	Screened	Female	55
Sheema District	Kabwohe	HCIV	HIV	0-14Yrs	Screened	Male	51
Sheema District	Kabwohe	HCIV	HIV	15+Yrs	Screened	Female	1322
Sheema District	Kabwohe	HCIV	HIV	15+Yrs	Screened	Male	673
Sheema District	Kabwohe	HCIV	HIV	0-14Yrs	Presumed	Female	3
Sheema District	Kabwohe	HCIV	HIV	0-14Yrs	Presumed	Male	8
Sheema District	Kabwohe	HCIV	HIV	15+Yrs	Presumed	Female	50
Sheema District	Kabwohe	HCIV	HIV	15+Yrs	Presumed	Male	23
Sheema District	Kabwohe	HCIV	HIV	0-14Yrs	Diagnosed	Female	0
Sheema District	Kabwohe	HCIV	HIV	0-14Yrs	Diagnosed	Male	0
Sheema District	Kabwohe	HCIV	HIV	15+Yrs	Diagnosed	Female	1
Sheema District	Kabwohe	HCIV	HIV	15+Yrs	Diagnosed	Male	5
Sheema District	Kigarama	HCIII	HIV	0-14Yrs	Attended	Female	13
Sheema District	Kigarama	HCIII	HIV	0-14Yrs	Attended	Male	10
Sheema District	Kigarama	HCIII	HIV	15+Yrs	Attended	Female	494
Sheema District	Kigarama	HCIII	HIV	15+Yrs	Attended	Male	235
Sheema District	Kigarama	HCIII	HIV	0-14Yrs	Screened	Female	13
Sheema District	Kigarama	HCIII	HIV	0-14Yrs	Screened	Male	10
Sheema District	Kigarama	HCIII	HIV	15+Yrs	Screened	Female	433
Sheema District	Kigarama	HCIII	HIV	15+Yrs	Screened	Male	235
Sheema District	Kigarama	HCIII	HIV	0-14Yrs	Presumed	Female	0
Sheema District	Kigarama	HCIII	HIV	0-14Yrs	Presumed	Male	1
Sheema District	Kigarama	HCIII	HIV	15+Yrs	Presumed	Female	11
Sheema District	Kigarama	HCIII	HIV	15+Yrs	Presumed	Male	8
Sheema District	Kigarama	HCIII	HIV	0-14Yrs	Diagnosed	Female	0
Sheema District	Kigarama	HCIII	HIV	0-14Yrs	Diagnosed	Male	1
Sheema District	Kigarama	HCIII	HIV	15+Yrs	Diagnosed	Female	1
Sheema District	Kigarama	HCIII	HIV	15+Yrs	Diagnosed	Male	1
Sheema District	Kigarama	HCIII	HIV	0-14Yrs	Attended	Female	12
Sheema District	Kigarama	HCIII	HIV	0-14Yrs	Attended	Male	8
Sheema District	Kigarama	HCIII	HIV	15+Yrs	Attended	Female	505
Sheema District	Kigarama	HCIII	HIV	15+Yrs	Attended	Male	237
Sheema District	Kigarama	HCIII	HIV	0-14Yrs	Screened	Female	12
Sheema District	Kigarama	HCIII	HIV	0-14Yrs	Screened	Male	8
Sheema District	Kigarama	HCIII	HIV	15+Yrs	Screened	Female	446
Sheema District	Kigarama	HCIII	HIV	15+Yrs	Screened	Male	237
Sheema District	Kigarama	HCIII	HIV	0-14Yrs	Presumed	Female	0
Sheema District	Kigarama	HCIII	HIV	0-14Yrs	Presumed	Male	0
Sheema District	Kigarama	HCIII	HIV	15+Yrs	Presumed	Female	0
Sheema District	Kigarama	HCIII	HIV	15+Yrs	Presumed	Male	0
Sheema District	Kigarama	HCIII	HIV	0-14Yrs	Diagnosed	Female	0
Sheema District	Kigarama	HCIII	HIV	0-14Yrs	Diagnosed	Male	0
Sheema District	Kigarama	HCIII	HIV	15+Yrs	Diagnosed	Female	1
Sheema District	Kigarama	HCIII	HIV	15+Yrs	Diagnosed	Male	2
Sheema District	Kigarama	HCIII	HIV	0-14Yrs	Attended	Female	16
Sheema District	Kigarama	HCIII	HIV	0-14Yrs	Attended	Male	10
Sheema District	Kigarama	HCIII	HIV	15+Yrs	Attended	Female	440
Sheema District	Kigarama	HCIII	HIV	15+Yrs	Attended	Male	228
Sheema District	Kigarama	HCIII	HIV	0-14Yrs	Screened	Female	11
Sheema District	Kigarama	HCIII	HIV	0-14Yrs	Screened	Male	10
Sheema District	Kigarama	HCIII	HIV	15+Yrs	Screened	Female	395
Sheema District	Kigarama	HCIII	HIV	15+Yrs	Screened	Male	228
Sheema District	Kigarama	HCIII	HIV	0-14Yrs	Presumed	Female	1
Sheema District	Kigarama	HCIII	HIV	0-14Yrs	Presumed	Male	1
Sheema District	Kigarama	HCIII	HIV	15+Yrs	Presumed	Female	24
Sheema District	Kigarama	HCIII	HIV	15+Yrs	Presumed	Male	18
Sheema District	Kigarama	HCIII	HIV	0-14Yrs	Diagnosed	Female	0
Sheema District	Kigarama	HCIII	HIV	0-14Yrs	Diagnosed	Male	0
Sheema District	Kigarama	HCIII	HIV	15+Yrs	Diagnosed	Female	2
Sheema District	Kigarama	HCIII	HIV	15+Yrs	Diagnosed	Male	5
Sheema District	Kigarama	HCIII	HIV	0-14Yrs	Attended	Female	8
Sheema District	Kigarama	HCIII	HIV	0-14Yrs	Attended	Male	9
Sheema District	Kigarama	HCIII	HIV	15+Yrs	Attended	Female	453
Sheema District	Kigarama	HCIII	HIV	15+Yrs	Attended	Male	229
Sheema District	Kigarama	HCIII	HIV	0-14Yrs	Screened	Female	9
Sheema District	Kigarama	HCIII	HIV	0-14Yrs	Screened	Male	9
Sheema District	Kigarama	HCIII	HIV	15+Yrs	Screened	Female	403
Sheema District	Kigarama	HCIII	HIV	15+Yrs	Screened	Male	229
Sheema District	Kigarama	HCIII	HIV	0-14Yrs	Presumed	Female	0
Sheema District	Kigarama	HCIII	HIV	0-14Yrs	Presumed	Male	0
Sheema District	Kigarama	HCIII	HIV	15+Yrs	Presumed	Female	3
Sheema District	Kigarama	HCIII	HIV	15+Yrs	Presumed	Male	0
Sheema District	Kigarama	HCIII	HIV	0-14Yrs	Diagnosed	Female	0
Sheema District	Kigarama	HCIII	HIV	0-14Yrs	Diagnosed	Male	0
Sheema District	Kigarama	HCIII	HIV	15+Yrs	Diagnosed	Female	1
Sheema District	Kigarama	HCIII	HIV	15+Yrs	Diagnosed	Male	1
Sheema District	Kigarama	HCIII	HIV	0-14Yrs	Attended	Female	10
Sheema District	Kigarama	HCIII	HIV	0-14Yrs	Attended	Male	9
Sheema District	Kigarama	HCIII	HIV	15+Yrs	Attended	Female	464
Sheema District	Kigarama	HCIII	HIV	15+Yrs	Attended	Male	234
Sheema District	Kigarama	HCIII	HIV	0-14Yrs	Screened	Female	10
Sheema District	Kigarama	HCIII	HIV	0-14Yrs	Screened	Male	9
Sheema District	Kigarama	HCIII	HIV	15+Yrs	Screened	Female	416
Sheema District	Kigarama	HCIII	HIV	15+Yrs	Screened	Male	234
Sheema District	Kigarama	HCIII	HIV	0-14Yrs	Presumed	Female	0
Sheema District	Kigarama	HCIII	HIV	0-14Yrs	Presumed	Male	0
Sheema District	Kigarama	HCIII	HIV	15+Yrs	Presumed	Female	0
Sheema District	Kigarama	HCIII	HIV	15+Yrs	Presumed	Male	0
Sheema District	Kigarama	HCIII	HIV	0-14Yrs	Diagnosed	Female	0
Sheema District	Kigarama	HCIII	HIV	0-14Yrs	Diagnosed	Male	0
Sheema District	Kigarama	HCIII	HIV	15+Yrs	Diagnosed	Female	1
Sheema District	Kigarama	HCIII	HIV	15+Yrs	Diagnosed	Male	0
Sheema District	Kigarama	HCIII	HIV	0-14Yrs	Attended	Female	14
Sheema District	Kigarama	HCIII	HIV	0-14Yrs	Attended	Male	8
Sheema District	Kigarama	HCIII	HIV	15+Yrs	Attended	Female	488
Sheema District	Kigarama	HCIII	HIV	15+Yrs	Attended	Male	236
Sheema District	Kigarama	HCIII	HIV	0-14Yrs	Screened	Female	12
Sheema District	Kigarama	HCIII	HIV	0-14Yrs	Screened	Male	8
Sheema District	Kigarama	HCIII	HIV	15+Yrs	Screened	Female	440
Sheema District	Kigarama	HCIII	HIV	15+Yrs	Screened	Male	238
Sheema District	Kigarama	HCIII	HIV	0-14Yrs	Presumed	Female	0
Sheema District	Kigarama	HCIII	HIV	0-14Yrs	Presumed	Male	0
Sheema District	Kigarama	HCIII	HIV	15+Yrs	Presumed	Female	3
Sheema District	Kigarama	HCIII	HIV	15+Yrs	Presumed	Male	0
Sheema District	Kigarama	HCIII	HIV	0-14Yrs	Diagnosed	Female	0
Sheema District	Kigarama	HCIII	HIV	0-14Yrs	Diagnosed	Male	0
Sheema District	Kigarama	HCIII	HIV	15+Yrs	Diagnosed	Female	0
Sheema District	Kigarama	HCIII	HIV	15+Yrs	Diagnosed	Male	0
Rwampara District	Kinoni	HCIV	HIV	0-14Yrs	Attended	Female	49
Rwampara District	Kinoni	HCIV	HIV	0-14Yrs	Attended	Male	31
Rwampara District	Kinoni	HCIV	HIV	15+Yrs	Attended	Female	907
Rwampara District	Kinoni	HCIV	HIV	15+Yrs	Attended	Male	431
Rwampara District	Kinoni	HCIV	HIV	0-14Yrs	Screened	Female	44
Rwampara District	Kinoni	HCIV	HIV	0-14Yrs	Screened	Male	31
Rwampara District	Kinoni	HCIV	HIV	15+Yrs	Screened	Female	801
Rwampara District	Kinoni	HCIV	HIV	15+Yrs	Screened	Male	431
Rwampara District	Kinoni	HCIV	HIV	0-14Yrs	Presumed	Female	2
Rwampara District	Kinoni	HCIV	HIV	0-14Yrs	Presumed	Male	2
Rwampara District	Kinoni	HCIV	HIV	15+Yrs	Presumed	Female	9
Rwampara District	Kinoni	HCIV	HIV	15+Yrs	Presumed	Male	8
Rwampara District	Kinoni	HCIV	HIV	0-14Yrs	Diagnosed	Female	0
Rwampara District	Kinoni	HCIV	HIV	0-14Yrs	Diagnosed	Male	0
Rwampara District	Kinoni	HCIV	HIV	15+Yrs	Diagnosed	Female	0
Rwampara District	Kinoni	HCIV	HIV	15+Yrs	Diagnosed	Male	0
Rwampara District	Kinoni	HCIV	HIV	0-14Yrs	Attended	Female	47
Rwampara District	Kinoni	HCIV	HIV	0-14Yrs	Attended	Male	27
Rwampara District	Kinoni	HCIV	HIV	15+Yrs	Attended	Female	896
Rwampara District	Kinoni	HCIV	HIV	15+Yrs	Attended	Male	433
Rwampara District	Kinoni	HCIV	HIV	0-14Yrs	Screened	Female	40
Rwampara District	Kinoni	HCIV	HIV	0-14Yrs	Screened	Male	27
Rwampara District	Kinoni	HCIV	HIV	15+Yrs	Screened	Female	795
Rwampara District	Kinoni	HCIV	HIV	15+Yrs	Screened	Male	431
Rwampara District	Kinoni	HCIV	HIV	0-14Yrs	Presumed	Female	8
Rwampara District	Kinoni	HCIV	HIV	0-14Yrs	Presumed	Male	4
Rwampara District	Kinoni	HCIV	HIV	15+Yrs	Presumed	Female	37
Rwampara District	Kinoni	HCIV	HIV	15+Yrs	Presumed	Male	28
Rwampara District	Kinoni	HCIV	HIV	0-14Yrs	Diagnosed	Female	2
Rwampara District	Kinoni	HCIV	HIV	0-14Yrs	Diagnosed	Male	1
Rwampara District	Kinoni	HCIV	HIV	15+Yrs	Diagnosed	Female	5
Rwampara District	Kinoni	HCIV	HIV	15+Yrs	Diagnosed	Male	7
Rwampara District	Kinoni	HCIV	HIV	0-14Yrs	Attended	Female	43
Rwampara District	Kinoni	HCIV	HIV	0-14Yrs	Attended	Male	25
Rwampara District	Kinoni	HCIV	HIV	15+Yrs	Attended	Female	836
Rwampara District	Kinoni	HCIV	HIV	15+Yrs	Attended	Male	394
Rwampara District	Kinoni	HCIV	HIV	0-14Yrs	Screened	Female	38
Rwampara District	Kinoni	HCIV	HIV	0-14Yrs	Screened	Male	23
Rwampara District	Kinoni	HCIV	HIV	15+Yrs	Screened	Female	733
Rwampara District	Kinoni	HCIV	HIV	15+Yrs	Screened	Male	390
Rwampara District	Kinoni	HCIV	HIV	0-14Yrs	Presumed	Female	0
Rwampara District	Kinoni	HCIV	HIV	0-14Yrs	Presumed	Male	0
Rwampara District	Kinoni	HCIV	HIV	15+Yrs	Presumed	Female	7
Rwampara District	Kinoni	HCIV	HIV	15+Yrs	Presumed	Male	3
Rwampara District	Kinoni	HCIV	HIV	0-14Yrs	Diagnosed	Female	0
Rwampara District	Kinoni	HCIV	HIV	0-14Yrs	Diagnosed	Male	1
Rwampara District	Kinoni	HCIV	HIV	15+Yrs	Diagnosed	Female	0
Rwampara District	Kinoni	HCIV	HIV	15+Yrs	Diagnosed	Male	0
Rwampara District	Kinoni	HCIV	HIV	0-14Yrs	Attended	Female	39
Rwampara District	Kinoni	HCIV	HIV	0-14Yrs	Attended	Male	23
Rwampara District	Kinoni	HCIV	HIV	15+Yrs	Attended	Female	806
Rwampara District	Kinoni	HCIV	HIV	15+Yrs	Attended	Male	389
Rwampara District	Kinoni	HCIV	HIV	0-14Yrs	Screened	Female	32
Rwampara District	Kinoni	HCIV	HIV	0-14Yrs	Screened	Male	21
Rwampara District	Kinoni	HCIV	HIV	15+Yrs	Screened	Female	711
Rwampara District	Kinoni	HCIV	HIV	15+Yrs	Screened	Male	383
Rwampara District	Kinoni	HCIV	HIV	0-14Yrs	Presumed	Female	0
Rwampara District	Kinoni	HCIV	HIV	0-14Yrs	Presumed	Male	0
Rwampara District	Kinoni	HCIV	HIV	15+Yrs	Presumed	Female	12
Rwampara District	Kinoni	HCIV	HIV	15+Yrs	Presumed	Male	20
Rwampara District	Kinoni	HCIV	HIV	0-14Yrs	Diagnosed	Female	0
Rwampara District	Kinoni	HCIV	HIV	0-14Yrs	Diagnosed	Male	0
Rwampara District	Kinoni	HCIV	HIV	15+Yrs	Diagnosed	Female	1
Rwampara District	Kinoni	HCIV	HIV	15+Yrs	Diagnosed	Male	2
Rwampara District	Kinoni	HCIV	HIV	0-14Yrs	Attended	Female	46
Rwampara District	Kinoni	HCIV	HIV	0-14Yrs	Attended	Male	20
Rwampara District	Kinoni	HCIV	HIV	15+Yrs	Attended	Female	820
Rwampara District	Kinoni	HCIV	HIV	15+Yrs	Attended	Male	397
Rwampara District	Kinoni	HCIV	HIV	0-14Yrs	Screened	Female	40
Rwampara District	Kinoni	HCIV	HIV	0-14Yrs	Screened	Male	20
Rwampara District	Kinoni	HCIV	HIV	15+Yrs	Screened	Female	736
Rwampara District	Kinoni	HCIV	HIV	15+Yrs	Screened	Male	377
Rwampara District	Kinoni	HCIV	HIV	0-14Yrs	Presumed	Female	6
Rwampara District	Kinoni	HCIV	HIV	0-14Yrs	Presumed	Male	5
Rwampara District	Kinoni	HCIV	HIV	15+Yrs	Presumed	Female	31
Rwampara District	Kinoni	HCIV	HIV	15+Yrs	Presumed	Male	26
Rwampara District	Kinoni	HCIV	HIV	0-14Yrs	Diagnosed	Female	2
Rwampara District	Kinoni	HCIV	HIV	0-14Yrs	Diagnosed	Male	0
Rwampara District	Kinoni	HCIV	HIV	15+Yrs	Diagnosed	Female	4
Rwampara District	Kinoni	HCIV	HIV	15+Yrs	Diagnosed	Male	4
Rwampara District	Kinoni	HCIV	HIV	0-14Yrs	Attended	Female	49
Rwampara District	Kinoni	HCIV	HIV	0-14Yrs	Attended	Male	23
Rwampara District	Kinoni	HCIV	HIV	15+Yrs	Attended	Female	848
Rwampara District	Kinoni	HCIV	HIV	15+Yrs	Attended	Male	408
Rwampara District	Kinoni	HCIV	HIV	0-14Yrs	Screened	Female	44
Rwampara District	Kinoni	HCIV	HIV	0-14Yrs	Screened	Male	23
Rwampara District	Kinoni	HCIV	HIV	15+Yrs	Screened	Female	758
Rwampara District	Kinoni	HCIV	HIV	15+Yrs	Screened	Male	416
Rwampara District	Kinoni	HCIV	HIV	0-14Yrs	Presumed	Female	5
Rwampara District	Kinoni	HCIV	HIV	0-14Yrs	Presumed	Male	0
Rwampara District	Kinoni	HCIV	HIV	15+Yrs	Presumed	Female	5
Rwampara District	Kinoni	HCIV	HIV	15+Yrs	Presumed	Male	5
Rwampara District	Kinoni	HCIV	HIV	0-14Yrs	Diagnosed	Female	0
Rwampara District	Kinoni	HCIV	HIV	0-14Yrs	Diagnosed	Male	0
Rwampara District	Kinoni	HCIV	HIV	15+Yrs	Diagnosed	Female	3
Rwampara District	Kinoni	HCIV	HIV	15+Yrs	Diagnosed	Male	3
Sheema District	Kitagata	Hospital	HIV	0-14Yrs	Attended	Female	39
Sheema District	Kitagata	Hospital	HIV	0-14Yrs	Attended	Male	55
Sheema District	Kitagata	Hospital	HIV	15+Yrs	Attended	Female	1675
Sheema District	Kitagata	Hospital	HIV	15+Yrs	Attended	Male	913
Sheema District	Kitagata	Hospital	HIV	0-14Yrs	Screened	Female	39
Sheema District	Kitagata	Hospital	HIV	0-14Yrs	Screened	Male	55
Sheema District	Kitagata	Hospital	HIV	15+Yrs	Screened	Female	1443
Sheema District	Kitagata	Hospital	HIV	15+Yrs	Screened	Male	913
Sheema District	Kitagata	Hospital	HIV	0-14Yrs	Presumed	Female	5
Sheema District	Kitagata	Hospital	HIV	0-14Yrs	Presumed	Male	10
Sheema District	Kitagata	Hospital	HIV	15+Yrs	Presumed	Female	99
Sheema District	Kitagata	Hospital	HIV	15+Yrs	Presumed	Male	44
Sheema District	Kitagata	Hospital	HIV	0-14Yrs	Diagnosed	Female	0
Sheema District	Kitagata	Hospital	HIV	0-14Yrs	Diagnosed	Male	0
Sheema District	Kitagata	Hospital	HIV	15+Yrs	Diagnosed	Female	2
Sheema District	Kitagata	Hospital	HIV	15+Yrs	Diagnosed	Male	6
Sheema District	Kitagata	Hospital	HIV	0-14Yrs	Attended	Female	40
Sheema District	Kitagata	Hospital	HIV	0-14Yrs	Attended	Male	53
Sheema District	Kitagata	Hospital	HIV	15+Yrs	Attended	Female	1671
Sheema District	Kitagata	Hospital	HIV	15+Yrs	Attended	Male	915
Sheema District	Kitagata	Hospital	HIV	0-14Yrs	Screened	Female	40
Sheema District	Kitagata	Hospital	HIV	0-14Yrs	Screened	Male	53
Sheema District	Kitagata	Hospital	HIV	15+Yrs	Screened	Female	1443
Sheema District	Kitagata	Hospital	HIV	15+Yrs	Screened	Male	915
Sheema District	Kitagata	Hospital	HIV	0-14Yrs	Presumed	Female	7
Sheema District	Kitagata	Hospital	HIV	0-14Yrs	Presumed	Male	2
Sheema District	Kitagata	Hospital	HIV	15+Yrs	Presumed	Female	83
Sheema District	Kitagata	Hospital	HIV	15+Yrs	Presumed	Male	49
Sheema District	Kitagata	Hospital	HIV	0-14Yrs	Diagnosed	Female	0
Sheema District	Kitagata	Hospital	HIV	0-14Yrs	Diagnosed	Male	0
Sheema District	Kitagata	Hospital	HIV	15+Yrs	Diagnosed	Female	1
Sheema District	Kitagata	Hospital	HIV	15+Yrs	Diagnosed	Male	2
Sheema District	Kitagata	Hospital	HIV	0-14Yrs	Attended	Female	37
Sheema District	Kitagata	Hospital	HIV	0-14Yrs	Attended	Male	57
Sheema District	Kitagata	Hospital	HIV	15+Yrs	Attended	Female	1664
Sheema District	Kitagata	Hospital	HIV	15+Yrs	Attended	Male	936
Sheema District	Kitagata	Hospital	HIV	0-14Yrs	Screened	Female	38
Sheema District	Kitagata	Hospital	HIV	0-14Yrs	Screened	Male	56
Sheema District	Kitagata	Hospital	HIV	15+Yrs	Screened	Female	1439
Sheema District	Kitagata	Hospital	HIV	15+Yrs	Screened	Male	936
Sheema District	Kitagata	Hospital	HIV	0-14Yrs	Presumed	Female	0
Sheema District	Kitagata	Hospital	HIV	0-14Yrs	Presumed	Male	0
Sheema District	Kitagata	Hospital	HIV	15+Yrs	Presumed	Female	4
Sheema District	Kitagata	Hospital	HIV	15+Yrs	Presumed	Male	6
Sheema District	Kitagata	Hospital	HIV	0-14Yrs	Diagnosed	Female	1
Sheema District	Kitagata	Hospital	HIV	0-14Yrs	Diagnosed	Male	1
Sheema District	Kitagata	Hospital	HIV	15+Yrs	Diagnosed	Female	5
Sheema District	Kitagata	Hospital	HIV	15+Yrs	Diagnosed	Male	6
Sheema District	Kitagata	Hospital	HIV	0-14Yrs	Attended	Female	38
Sheema District	Kitagata	Hospital	HIV	0-14Yrs	Attended	Male	57
Sheema District	Kitagata	Hospital	HIV	15+Yrs	Attended	Female	1657
Sheema District	Kitagata	Hospital	HIV	15+Yrs	Attended	Male	936
Sheema District	Kitagata	Hospital	HIV	0-14Yrs	Screened	Female	38
Sheema District	Kitagata	Hospital	HIV	0-14Yrs	Screened	Male	57
Sheema District	Kitagata	Hospital	HIV	15+Yrs	Screened	Female	1359
Sheema District	Kitagata	Hospital	HIV	15+Yrs	Screened	Male	890
Sheema District	Kitagata	Hospital	HIV	0-14Yrs	Presumed	Female	0
Sheema District	Kitagata	Hospital	HIV	0-14Yrs	Presumed	Male	2
Sheema District	Kitagata	Hospital	HIV	15+Yrs	Presumed	Female	17
Sheema District	Kitagata	Hospital	HIV	15+Yrs	Presumed	Male	14
Sheema District	Kitagata	Hospital	HIV	0-14Yrs	Diagnosed	Female	0
Sheema District	Kitagata	Hospital	HIV	0-14Yrs	Diagnosed	Male	0
Sheema District	Kitagata	Hospital	HIV	15+Yrs	Diagnosed	Female	0
Sheema District	Kitagata	Hospital	HIV	15+Yrs	Diagnosed	Male	4
Sheema District	Kitagata	Hospital	HIV	0-14Yrs	Attended	Female	39
Sheema District	Kitagata	Hospital	HIV	0-14Yrs	Attended	Male	59
Sheema District	Kitagata	Hospital	HIV	15+Yrs	Attended	Female	1651
Sheema District	Kitagata	Hospital	HIV	15+Yrs	Attended	Male	940
Sheema District	Kitagata	Hospital	HIV	0-14Yrs	Screened	Female	39
Sheema District	Kitagata	Hospital	HIV	0-14Yrs	Screened	Male	59
Sheema District	Kitagata	Hospital	HIV	15+Yrs	Screened	Female	1426
Sheema District	Kitagata	Hospital	HIV	15+Yrs	Screened	Male	939
Sheema District	Kitagata	Hospital	HIV	0-14Yrs	Presumed	Female	5
Sheema District	Kitagata	Hospital	HIV	0-14Yrs	Presumed	Male	3
Sheema District	Kitagata	Hospital	HIV	15+Yrs	Presumed	Female	57
Sheema District	Kitagata	Hospital	HIV	15+Yrs	Presumed	Male	34
Sheema District	Kitagata	Hospital	HIV	0-14Yrs	Diagnosed	Female	0
Sheema District	Kitagata	Hospital	HIV	0-14Yrs	Diagnosed	Male	0
Sheema District	Kitagata	Hospital	HIV	15+Yrs	Diagnosed	Female	2
Sheema District	Kitagata	Hospital	HIV	15+Yrs	Diagnosed	Male	7
Sheema District	Kitagata	Hospital	HIV	0-14Yrs	Attended	Female	38
Sheema District	Kitagata	Hospital	HIV	0-14Yrs	Attended	Male	55
Sheema District	Kitagata	Hospital	HIV	15+Yrs	Attended	Female	1660
Sheema District	Kitagata	Hospital	HIV	15+Yrs	Attended	Male	922
Sheema District	Kitagata	Hospital	HIV	0-14Yrs	Screened	Female	38
Sheema District	Kitagata	Hospital	HIV	0-14Yrs	Screened	Male	55
Sheema District	Kitagata	Hospital	HIV	15+Yrs	Screened	Female	1432
Sheema District	Kitagata	Hospital	HIV	15+Yrs	Screened	Male	922
Sheema District	Kitagata	Hospital	HIV	0-14Yrs	Presumed	Female	1
Sheema District	Kitagata	Hospital	HIV	0-14Yrs	Presumed	Male	5
Sheema District	Kitagata	Hospital	HIV	15+Yrs	Presumed	Female	23
Sheema District	Kitagata	Hospital	HIV	15+Yrs	Presumed	Male	12
Sheema District	Kitagata	Hospital	HIV	0-14Yrs	Diagnosed	Female	0
Sheema District	Kitagata	Hospital	HIV	0-14Yrs	Diagnosed	Male	0
Sheema District	Kitagata	Hospital	HIV	15+Yrs	Diagnosed	Female	1
Sheema District	Kitagata	Hospital	HIV	15+Yrs	Diagnosed	Male	4
Ntungamo District	Kitwe	HCIV	HIV	0-14Yrs	Attended	Female	51
Ntungamo District	Kitwe	HCIV	HIV	0-14Yrs	Attended	Male	60
Ntungamo District	Kitwe	HCIV	HIV	15+Yrs	Attended	Female	1735
Ntungamo District	Kitwe	HCIV	HIV	15+Yrs	Attended	Male	790
Ntungamo District	Kitwe	HCIV	HIV	0-14Yrs	Screened	Female	51
Ntungamo District	Kitwe	HCIV	HIV	0-14Yrs	Screened	Male	60
Ntungamo District	Kitwe	HCIV	HIV	15+Yrs	Screened	Female	1510
Ntungamo District	Kitwe	HCIV	HIV	15+Yrs	Screened	Male	790
Ntungamo District	Kitwe	HCIV	HIV	0-14Yrs	Presumed	Female	0
Ntungamo District	Kitwe	HCIV	HIV	0-14Yrs	Presumed	Male	1
Ntungamo District	Kitwe	HCIV	HIV	15+Yrs	Presumed	Female	18
Ntungamo District	Kitwe	HCIV	HIV	15+Yrs	Presumed	Male	22
Ntungamo District	Kitwe	HCIV	HIV	0-14Yrs	Diagnosed	Female	0
Ntungamo District	Kitwe	HCIV	HIV	0-14Yrs	Diagnosed	Male	0
Ntungamo District	Kitwe	HCIV	HIV	15+Yrs	Diagnosed	Female	0
Ntungamo District	Kitwe	HCIV	HIV	15+Yrs	Diagnosed	Male	7
Ntungamo District	Kitwe	HCIV	HIV	0-14Yrs	Attended	Female	51
Ntungamo District	Kitwe	HCIV	HIV	0-14Yrs	Attended	Male	58
Ntungamo District	Kitwe	HCIV	HIV	15+Yrs	Attended	Female	1750
Ntungamo District	Kitwe	HCIV	HIV	15+Yrs	Attended	Male	792
Ntungamo District	Kitwe	HCIV	HIV	0-14Yrs	Screened	Female	51
Ntungamo District	Kitwe	HCIV	HIV	0-14Yrs	Screened	Male	58
Ntungamo District	Kitwe	HCIV	HIV	15+Yrs	Screened	Female	1523
Ntungamo District	Kitwe	HCIV	HIV	15+Yrs	Screened	Male	792
Ntungamo District	Kitwe	HCIV	HIV	0-14Yrs	Presumed	Female	5
Ntungamo District	Kitwe	HCIV	HIV	0-14Yrs	Presumed	Male	1
Ntungamo District	Kitwe	HCIV	HIV	15+Yrs	Presumed	Female	37
Ntungamo District	Kitwe	HCIV	HIV	15+Yrs	Presumed	Male	22
Ntungamo District	Kitwe	HCIV	HIV	0-14Yrs	Diagnosed	Female	0
Ntungamo District	Kitwe	HCIV	HIV	0-14Yrs	Diagnosed	Male	0
Ntungamo District	Kitwe	HCIV	HIV	15+Yrs	Diagnosed	Female	4
Ntungamo District	Kitwe	HCIV	HIV	15+Yrs	Diagnosed	Male	5
Ntungamo District	Kitwe	HCIV	HIV	0-14Yrs	Attended	Female	53
Ntungamo District	Kitwe	HCIV	HIV	0-14Yrs	Attended	Male	56
Ntungamo District	Kitwe	HCIV	HIV	15+Yrs	Attended	Female	1621
Ntungamo District	Kitwe	HCIV	HIV	15+Yrs	Attended	Male	778
Ntungamo District	Kitwe	HCIV	HIV	0-14Yrs	Screened	Female	53
Ntungamo District	Kitwe	HCIV	HIV	0-14Yrs	Screened	Male	56
Ntungamo District	Kitwe	HCIV	HIV	15+Yrs	Screened	Female	1427
Ntungamo District	Kitwe	HCIV	HIV	15+Yrs	Screened	Male	778
Ntungamo District	Kitwe	HCIV	HIV	0-14Yrs	Presumed	Female	6
Ntungamo District	Kitwe	HCIV	HIV	0-14Yrs	Presumed	Male	5
Ntungamo District	Kitwe	HCIV	HIV	15+Yrs	Presumed	Female	76
Ntungamo District	Kitwe	HCIV	HIV	15+Yrs	Presumed	Male	42
Ntungamo District	Kitwe	HCIV	HIV	0-14Yrs	Diagnosed	Female	0
Ntungamo District	Kitwe	HCIV	HIV	0-14Yrs	Diagnosed	Male	1
Ntungamo District	Kitwe	HCIV	HIV	15+Yrs	Diagnosed	Female	2
Ntungamo District	Kitwe	HCIV	HIV	15+Yrs	Diagnosed	Male	5
Ntungamo District	Kitwe	HCIV	HIV	0-14Yrs	Attended	Female	51
Ntungamo District	Kitwe	HCIV	HIV	0-14Yrs	Attended	Male	57
Ntungamo District	Kitwe	HCIV	HIV	15+Yrs	Attended	Female	1639
Ntungamo District	Kitwe	HCIV	HIV	15+Yrs	Attended	Male	781
Ntungamo District	Kitwe	HCIV	HIV	0-14Yrs	Screened	Female	51
Ntungamo District	Kitwe	HCIV	HIV	0-14Yrs	Screened	Male	58
Ntungamo District	Kitwe	HCIV	HIV	15+Yrs	Screened	Female	1439
Ntungamo District	Kitwe	HCIV	HIV	15+Yrs	Screened	Male	778
Ntungamo District	Kitwe	HCIV	HIV	0-14Yrs	Presumed	Female	0
Ntungamo District	Kitwe	HCIV	HIV	0-14Yrs	Presumed	Male	0
Ntungamo District	Kitwe	HCIV	HIV	15+Yrs	Presumed	Female	55
Ntungamo District	Kitwe	HCIV	HIV	15+Yrs	Presumed	Male	37
Ntungamo District	Kitwe	HCIV	HIV	0-14Yrs	Diagnosed	Female	0
Ntungamo District	Kitwe	HCIV	HIV	0-14Yrs	Diagnosed	Male	0
Ntungamo District	Kitwe	HCIV	HIV	15+Yrs	Diagnosed	Female	1
Ntungamo District	Kitwe	HCIV	HIV	15+Yrs	Diagnosed	Male	6
Ntungamo District	Kitwe	HCIV	HIV	0-14Yrs	Attended	Female	53
Ntungamo District	Kitwe	HCIV	HIV	0-14Yrs	Attended	Male	57
Ntungamo District	Kitwe	HCIV	HIV	15+Yrs	Attended	Female	1654
Ntungamo District	Kitwe	HCIV	HIV	15+Yrs	Attended	Male	769
Ntungamo District	Kitwe	HCIV	HIV	0-14Yrs	Screened	Female	53
Ntungamo District	Kitwe	HCIV	HIV	0-14Yrs	Screened	Male	57
Ntungamo District	Kitwe	HCIV	HIV	15+Yrs	Screened	Female	331
Ntungamo District	Kitwe	HCIV	HIV	15+Yrs	Screened	Male	197
Ntungamo District	Kitwe	HCIV	HIV	0-14Yrs	Presumed	Female	8
Ntungamo District	Kitwe	HCIV	HIV	0-14Yrs	Presumed	Male	5
Ntungamo District	Kitwe	HCIV	HIV	15+Yrs	Presumed	Female	40
Ntungamo District	Kitwe	HCIV	HIV	15+Yrs	Presumed	Male	34
Ntungamo District	Kitwe	HCIV	HIV	0-14Yrs	Diagnosed	Female	0
Ntungamo District	Kitwe	HCIV	HIV	0-14Yrs	Diagnosed	Male	1
Ntungamo District	Kitwe	HCIV	HIV	15+Yrs	Diagnosed	Female	2
Ntungamo District	Kitwe	HCIV	HIV	15+Yrs	Diagnosed	Male	3
Ntungamo District	Kitwe	HCIV	HIV	0-14Yrs	Attended	Female	53
Ntungamo District	Kitwe	HCIV	HIV	0-14Yrs	Attended	Male	57
Ntungamo District	Kitwe	HCIV	HIV	15+Yrs	Attended	Female	1666
Ntungamo District	Kitwe	HCIV	HIV	15+Yrs	Attended	Male	764
Ntungamo District	Kitwe	HCIV	HIV	0-14Yrs	Screened	Female	53
Ntungamo District	Kitwe	HCIV	HIV	0-14Yrs	Screened	Male	57
Ntungamo District	Kitwe	HCIV	HIV	15+Yrs	Screened	Female	1472
Ntungamo District	Kitwe	HCIV	HIV	15+Yrs	Screened	Male	764
Ntungamo District	Kitwe	HCIV	HIV	0-14Yrs	Presumed	Female	1
Ntungamo District	Kitwe	HCIV	HIV	0-14Yrs	Presumed	Male	5
Ntungamo District	Kitwe	HCIV	HIV	15+Yrs	Presumed	Female	22
Ntungamo District	Kitwe	HCIV	HIV	15+Yrs	Presumed	Male	50
Ntungamo District	Kitwe	HCIV	HIV	0-14Yrs	Diagnosed	Female	0
Ntungamo District	Kitwe	HCIV	HIV	0-14Yrs	Diagnosed	Male	0
Ntungamo District	Kitwe	HCIV	HIV	15+Yrs	Diagnosed	Female	4
Ntungamo District	Kitwe	HCIV	HIV	15+Yrs	Diagnosed	Male	7
Sheema District	Kyangyenyi	HCIII	HIV	0-14Yrs	Attended	Female	1
Sheema District	Kyangyenyi	HCIII	HIV	0-14Yrs	Attended	Male	5
Sheema District	Kyangyenyi	HCIII	HIV	15+Yrs	Attended	Female	171
Sheema District	Kyangyenyi	HCIII	HIV	15+Yrs	Attended	Male	65
Sheema District	Kyangyenyi	HCIII	HIV	0-14Yrs	Screened	Female	1
Sheema District	Kyangyenyi	HCIII	HIV	0-14Yrs	Screened	Male	5
Sheema District	Kyangyenyi	HCIII	HIV	15+Yrs	Screened	Female	157
Sheema District	Kyangyenyi	HCIII	HIV	15+Yrs	Screened	Male	65
Sheema District	Kyangyenyi	HCIII	HIV	0-14Yrs	Presumed	Female	0
Sheema District	Kyangyenyi	HCIII	HIV	0-14Yrs	Presumed	Male	0
Sheema District	Kyangyenyi	HCIII	HIV	15+Yrs	Presumed	Female	8
Sheema District	Kyangyenyi	HCIII	HIV	15+Yrs	Presumed	Male	3
Sheema District	Kyangyenyi	HCIII	HIV	0-14Yrs	Diagnosed	Female	0
Sheema District	Kyangyenyi	HCIII	HIV	0-14Yrs	Diagnosed	Male	0
Sheema District	Kyangyenyi	HCIII	HIV	15+Yrs	Diagnosed	Female	2
Sheema District	Kyangyenyi	HCIII	HIV	15+Yrs	Diagnosed	Male	1
Sheema District	Kyangyenyi	HCIII	HIV	0-14Yrs	Attended	Female	2
Sheema District	Kyangyenyi	HCIII	HIV	0-14Yrs	Attended	Male	3
Sheema District	Kyangyenyi	HCIII	HIV	15+Yrs	Attended	Female	156
Sheema District	Kyangyenyi	HCIII	HIV	15+Yrs	Attended	Male	60
Sheema District	Kyangyenyi	HCIII	HIV	0-14Yrs	Screened	Female	2
Sheema District	Kyangyenyi	HCIII	HIV	0-14Yrs	Screened	Male	3
Sheema District	Kyangyenyi	HCIII	HIV	15+Yrs	Screened	Female	145
Sheema District	Kyangyenyi	HCIII	HIV	15+Yrs	Screened	Male	60
Sheema District	Kyangyenyi	HCIII	HIV	0-14Yrs	Presumed	Female	3
Sheema District	Kyangyenyi	HCIII	HIV	0-14Yrs	Presumed	Male	1
Sheema District	Kyangyenyi	HCIII	HIV	15+Yrs	Presumed	Female	15
Sheema District	Kyangyenyi	HCIII	HIV	15+Yrs	Presumed	Male	6
Sheema District	Kyangyenyi	HCIII	HIV	0-14Yrs	Diagnosed	Female	0
Sheema District	Kyangyenyi	HCIII	HIV	0-14Yrs	Diagnosed	Male	0
Sheema District	Kyangyenyi	HCIII	HIV	15+Yrs	Diagnosed	Female	2
Sheema District	Kyangyenyi	HCIII	HIV	15+Yrs	Diagnosed	Male	1
Sheema District	Kyangyenyi	HCIII	HIV	0-14Yrs	Attended	Female	1
Sheema District	Kyangyenyi	HCIII	HIV	0-14Yrs	Attended	Male	2
Sheema District	Kyangyenyi	HCIII	HIV	15+Yrs	Attended	Female	135
Sheema District	Kyangyenyi	HCIII	HIV	15+Yrs	Attended	Male	56
Sheema District	Kyangyenyi	HCIII	HIV	0-14Yrs	Screened	Female	1
Sheema District	Kyangyenyi	HCIII	HIV	0-14Yrs	Screened	Male	2
Sheema District	Kyangyenyi	HCIII	HIV	15+Yrs	Screened	Female	89
Sheema District	Kyangyenyi	HCIII	HIV	15+Yrs	Screened	Male	86
Sheema District	Kyangyenyi	HCIII	HIV	0-14Yrs	Presumed	Female	0
Sheema District	Kyangyenyi	HCIII	HIV	0-14Yrs	Presumed	Male	0
Sheema District	Kyangyenyi	HCIII	HIV	15+Yrs	Presumed	Female	3
Sheema District	Kyangyenyi	HCIII	HIV	15+Yrs	Presumed	Male	3
Sheema District	Kyangyenyi	HCIII	HIV	0-14Yrs	Diagnosed	Female	0
Sheema District	Kyangyenyi	HCIII	HIV	0-14Yrs	Diagnosed	Male	0
Sheema District	Kyangyenyi	HCIII	HIV	15+Yrs	Diagnosed	Female	1
Sheema District	Kyangyenyi	HCIII	HIV	15+Yrs	Diagnosed	Male	0
Sheema District	Kyangyenyi	HCIII	HIV	0-14Yrs	Attended	Female	2
Sheema District	Kyangyenyi	HCIII	HIV	0-14Yrs	Attended	Male	4
Sheema District	Kyangyenyi	HCIII	HIV	15+Yrs	Attended	Female	125
Sheema District	Kyangyenyi	HCIII	HIV	15+Yrs	Attended	Male	60
Sheema District	Kyangyenyi	HCIII	HIV	0-14Yrs	Screened	Female	2
Sheema District	Kyangyenyi	HCIII	HIV	0-14Yrs	Screened	Male	4
Sheema District	Kyangyenyi	HCIII	HIV	15+Yrs	Screened	Female	121
Sheema District	Kyangyenyi	HCIII	HIV	15+Yrs	Screened	Male	60
Sheema District	Kyangyenyi	HCIII	HIV	0-14Yrs	Presumed	Female	0
Sheema District	Kyangyenyi	HCIII	HIV	0-14Yrs	Presumed	Male	0
Sheema District	Kyangyenyi	HCIII	HIV	15+Yrs	Presumed	Female	0
Sheema District	Kyangyenyi	HCIII	HIV	15+Yrs	Presumed	Male	0
Sheema District	Kyangyenyi	HCIII	HIV	0-14Yrs	Diagnosed	Female	0
Sheema District	Kyangyenyi	HCIII	HIV	0-14Yrs	Diagnosed	Male	0
Sheema District	Kyangyenyi	HCIII	HIV	15+Yrs	Diagnosed	Female	0
Sheema District	Kyangyenyi	HCIII	HIV	15+Yrs	Diagnosed	Male	0
Sheema District	Kyangyenyi	HCIII	HIV	0-14Yrs	Attended	Female	2
Sheema District	Kyangyenyi	HCIII	HIV	0-14Yrs	Attended	Male	4
Sheema District	Kyangyenyi	HCIII	HIV	15+Yrs	Attended	Female	119
Sheema District	Kyangyenyi	HCIII	HIV	15+Yrs	Attended	Male	55
Sheema District	Kyangyenyi	HCIII	HIV	0-14Yrs	Screened	Female	0
Sheema District	Kyangyenyi	HCIII	HIV	0-14Yrs	Screened	Male	0
Sheema District	Kyangyenyi	HCIII	HIV	15+Yrs	Screened	Female	1
Sheema District	Kyangyenyi	HCIII	HIV	15+Yrs	Screened	Male	1
Sheema District	Kyangyenyi	HCIII	HIV	0-14Yrs	Presumed	Female	0
Sheema District	Kyangyenyi	HCIII	HIV	0-14Yrs	Presumed	Male	0
Sheema District	Kyangyenyi	HCIII	HIV	15+Yrs	Presumed	Female	1
Sheema District	Kyangyenyi	HCIII	HIV	15+Yrs	Presumed	Male	1
Sheema District	Kyangyenyi	HCIII	HIV	0-14Yrs	Diagnosed	Female	1
Sheema District	Kyangyenyi	HCIII	HIV	0-14Yrs	Diagnosed	Male	0
Sheema District	Kyangyenyi	HCIII	HIV	15+Yrs	Diagnosed	Female	2
[truncated: 593 more rows]

## Sheet: Stata
Dist	Hfacility	Level	Entry_Point	Age_Group	Sex	Attended	Screened	Presumed	Diagnosed
Rwampara District	Bugamba	HCIV	OPD	0-14Yrs	Female	341	269	22	3
Rwampara District	Bugamba	HCIV	OPD	0-14Yrs	Male	273	244	12	6
Rwampara District	Bugamba	HCIV	OPD	15+Yrs	Female	1716	1377	96	4
Rwampara District	Bugamba	HCIV	OPD	15+Yrs	Male	645	582	65	8
Sheema District	Bugongi	HCIII	OPD	0-14Yrs	Female	411	342	18	4
Sheema District	Bugongi	HCIII	OPD	0-14Yrs	Male	265	236	4	2
Sheema District	Bugongi	HCIII	OPD	15+Yrs	Female	1053	1102	49	4
Sheema District	Bugongi	HCIII	OPD	15+Yrs	Male	443	416	28	1
Ntungamo District	Bwongyera	HCIII	OPD	0-14Yrs	Female	209	179	2	1
Ntungamo District	Bwongyera	HCIII	OPD	0-14Yrs	Male	187	165	5	2
Ntungamo District	Bwongyera	HCIII	OPD	15+Yrs	Female	699	729	20	4
Ntungamo District	Bwongyera	HCIII	OPD	15+Yrs	Male	303	325	24	6
Sheema District	Kabwohe	HCIV	OPD	0-14Yrs	Female	460	402	7	5
Sheema District	Kabwohe	HCIV	OPD	0-14Yrs	Male	403	354	3	1
Sheema District	Kabwohe	HCIV	OPD	15+Yrs	Female	2542	1856	70	16
Sheema District	Kabwohe	HCIV	OPD	15+Yrs	Male	1083	784	48	26
Sheema District	Kigarama	HCIII	OPD	0-14Yrs	Female	545	649	2	1
Sheema District	Kigarama	HCIII	OPD	0-14Yrs	Male	457	325	3	0
Sheema District	Kigarama	HCIII	OPD	15+Yrs	Female	951	886	55	5
Sheema District	Kigarama	HCIII	OPD	15+Yrs	Male	680	553	50	6
Rwampara District	Kinoni	HCIV	OPD	0-14Yrs	Female	314	230	46	8
Rwampara District	Kinoni	HCIV	OPD	0-14Yrs	Male	287	228	62	9
Rwampara District	Kinoni	HCIV	OPD	15+Yrs	Female	1594	1601	93	5
Rwampara District	Kinoni	HCIV	OPD	15+Yrs	Male	558	545	49	9
Sheema District	Kitagata	Hospital	OPD	0-14Yrs	Female	378	201	8	3
Sheema District	Kitagata	Hospital	OPD	0-14Yrs	Male	343	203	16	4
Sheema District	Kitagata	Hospital	OPD	15+Yrs	Female	4272	3102	72	1
Sheema District	Kitagata	Hospital	OPD	15+Yrs	Male	1701	1146	67	7
Ntungamo District	Kitwe	HCIV	OPD	0-14Yrs	Female	381	336	120	0
Ntungamo District	Kitwe	HCIV	OPD	0-14Yrs	Male	244	206	70	3
Ntungamo District	Kitwe	HCIV	OPD	15+Yrs	Female	1046	1018	447	8
Ntungamo District	Kitwe	HCIV	OPD	15+Yrs	Male	631	623	323	6
Sheema District	Kyangyenyi	HCIII	OPD	0-14Yrs	Female	356	345	1	0
Sheema District	Kyangyenyi	HCIII	OPD	0-14Yrs	Male	262	229	2	1
Sheema District	Kyangyenyi	HCIII	OPD	15+Yrs	Female	926	876	18	2
Sheema District	Kyangyenyi	HCIII	OPD	15+Yrs	Male	342	336	12	1
Ntungamo District	Mother	HCIV	OPD	0-14Yrs	Female	83	69	3	2
Ntungamo District	Mother	HCIV	OPD	0-14Yrs	Male	107	104	11	4
Ntungamo District	Mother	HCIV	OPD	15+Yrs	Female	355	357	26	1
Ntungamo District	Mother	HCIV	OPD	15+Yrs	Male	245	230	34	6
Ntungamo District	Ngoma	HCIII	OPD	0-14Yrs	Female	353	256	4	4
Ntungamo District	Ngoma	HCIII	OPD	0-14Yrs	Male	302	179	2	1
Ntungamo District	Ngoma	HCIII	OPD	15+Yrs	Female	1144	732	19	2
Ntungamo District	Ngoma	HCIII	OPD	15+Yrs	Male	684	429	34	8
Ntungamo District	Rwashamaire	HCIV	OPD	0-14Yrs	Female	404	427	31	9
Ntungamo District	Rwashamaire	HCIV	OPD	0-14Yrs	Male	353	399	6	3
Ntungamo District	Rwashamaire	HCIV	OPD	15+Yrs	Female	1238	1209	82	9
Ntungamo District	Rwashamaire	HCIV	OPD	15+Yrs	Male	634	586	89	17
Rwampara District	Bugamba	HCIV	OPD	0-14Yrs	Female	598	399	15	5
Rwampara District	Bugamba	HCIV	OPD	0-14Yrs	Male	464	352	6	3
Rwampara District	Bugamba	HCIV	OPD	15+Yrs	Female	2083	1473	131	3
Rwampara District	Bugamba	HCIV	OPD	15+Yrs	Male	854	765	67	9
Sheema District	Bugongi	HCIII	OPD	0-14Yrs	Female	428	404	13	4
Sheema District	Bugongi	HCIII	OPD	0-14Yrs	Male	324	325	15	5
Sheema District	Bugongi	HCIII	OPD	15+Yrs	Female	1271	1257	38	5
Sheema District	Bugongi	HCIII	OPD	15+Yrs	Male	512	479	23	2
Ntungamo District	Bwongyera	HCIII	OPD	0-14Yrs	Female	176	88	0	0
Ntungamo District	Bwongyera	HCIII	OPD	0-14Yrs	Male	130	59	0	0
Ntungamo District	Bwongyera	HCIII	OPD	15+Yrs	Female	2253	472	0	0
Ntungamo District	Bwongyera	HCIII	OPD	15+Yrs	Male	463	314	0	0
Sheema District	Kabwohe	HCIV	OPD	0-14Yrs	Female	503	268	7	0
Sheema District	Kabwohe	HCIV	OPD	0-14Yrs	Male	395	213	8	0
Sheema District	Kabwohe	HCIV	OPD	15+Yrs	Female	2015	1479	56	1
Sheema District	Kabwohe	HCIV	OPD	15+Yrs	Male	710	681	58	8
Sheema District	Kigarama	HCIII	OPD	0-14Yrs	Female	641	530	40	1
Sheema District	Kigarama	HCIII	OPD	0-14Yrs	Male	484	413	21	1
Sheema District	Kigarama	HCIII	OPD	15+Yrs	Female	1487	1598	108	6
Sheema District	Kigarama	HCIII	OPD	15+Yrs	Male	864	881	55	3
Rwampara District	Kinoni	HCIV	OPD	0-14Yrs	Female	412	281	35	2
Rwampara District	Kinoni	HCIV	OPD	0-14Yrs	Male	280	247	38	3
Rwampara District	Kinoni	HCIV	OPD	15+Yrs	Female	1674	1716	111	1
Rwampara District	Kinoni	HCIV	OPD	15+Yrs	Male	772	741	84	10
Sheema District	Kitagata	Hospital	OPD	0-14Yrs	Female	528	156	5	0
Sheema District	Kitagata	Hospital	OPD	0-14Yrs	Male	355	141	3	1
Sheema District	Kitagata	Hospital	OPD	15+Yrs	Female	2853	1138	19	3
Sheema District	Kitagata	Hospital	OPD	15+Yrs	Male	1522	395	8	7
Ntungamo District	Kitwe	HCIV	OPD	0-14Yrs	Female	509	356	3	0
Ntungamo District	Kitwe	HCIV	OPD	0-14Yrs	Male	377	245	3	0
Ntungamo District	Kitwe	HCIV	OPD	15+Yrs	Female	1536	836	44	1
Ntungamo District	Kitwe	HCIV	OPD	15+Yrs	Male	571	270	34	6
Sheema District	Kyangyenyi	HCIII	OPD	0-14Yrs	Female	384	383	11	1
Sheema District	Kyangyenyi	HCIII	OPD	0-14Yrs	Male	250	234	4	2
Sheema District	Kyangyenyi	HCIII	OPD	15+Yrs	Female	1037	978	38	5
Sheema District	Kyangyenyi	HCIII	OPD	15+Yrs	Male	338	326	24	5
Ntungamo District	Mother	HCIV	OPD	0-14Yrs	Female	109	101	9	3
Ntungamo District	Mother	HCIV	OPD	0-14Yrs	Male	118	117	7	2
Ntungamo District	Mother	HCIV	OPD	15+Yrs	Female	419	420	36	6
Ntungamo District	Mother	HCIV	OPD	15+Yrs	Male	287	281	43	5
Ntungamo District	Ngoma	HCIII	OPD	0-14Yrs	Female	440	341	4	4
Ntungamo District	Ngoma	HCIII	OPD	0-14Yrs	Male	315	230	10	9
Ntungamo District	Ngoma	HCIII	OPD	15+Yrs	Female	1676	975	38	15
Ntungamo District	Ngoma	HCIII	OPD	15+Yrs	Male	1061	564	47	21
Ntungamo District	Rwashamaire	HCIV	OPD	0-14Yrs	Female	387	287	23	1
Ntungamo District	Rwashamaire	HCIV	OPD	0-14Yrs	Male	427	221	18	0
Ntungamo District	Rwashamaire	HCIV	OPD	15+Yrs	Female	1536	1528	79	7
Ntungamo District	Rwashamaire	HCIV	OPD	15+Yrs	Male	677	711	53	7
Rwampara District	Bugamba	HCIV	OPD	0-14Yrs	Female	426	190	2	0
Rwampara District	Bugamba	HCIV	OPD	0-14Yrs	Male	278	111	4	0
Rwampara District	Bugamba	HCIV	OPD	15+Yrs	Female	1493	51	15	3
Rwampara District	Bugamba	HCIV	OPD	15+Yrs	Male	909	231	20	5
Sheema District	Bugongi	HCIII	OPD	0-14Yrs	Female	296	259	6	0
Sheema District	Bugongi	HCIII	OPD	0-14Yrs	Male	301	252	3	3
Sheema District	Bugongi	HCIII	OPD	15+Yrs	Female	1009	814	16	2
Sheema District	Bugongi	HCIII	OPD	15+Yrs	Male	448	266	15	1
Ntungamo District	Bwongyera	HCIII	OPD	0-14Yrs	Female	293	245	12	1
Ntungamo District	Bwongyera	HCIII	OPD	0-14Yrs	Male	266	232	12	2
Ntungamo District	Bwongyera	HCIII	OPD	15+Yrs	Female	879	875	40	2
Ntungamo District	Bwongyera	HCIII	OPD	15+Yrs	Male	447	436	46	10
Sheema District	Kabwohe	HCIV	OPD	0-14Yrs	Female	566	479	4	1
Sheema District	Kabwohe	HCIV	OPD	0-14Yrs	Male	447	428	2	1
Sheema District	Kabwohe	HCIV	OPD	15+Yrs	Female	1940	643	50	2
Sheema District	Kabwohe	HCIV	OPD	15+Yrs	Male	931	603	28	1
Sheema District	Kigarama	HCIII	OPD	0-14Yrs	Female	355	275	9	0
Sheema District	Kigarama	HCIII	OPD	0-14Yrs	Male	266	212	7	0
Sheema District	Kigarama	HCIII	OPD	15+Yrs	Female	1102	1139	39	4
Sheema District	Kigarama	HCIII	OPD	15+Yrs	Male	689	733	30	13
Rwampara District	Kinoni	HCIV	OPD	0-14Yrs	Female	298	188	1	0
Rwampara District	Kinoni	HCIV	OPD	0-14Yrs	Male	265	173	4	0
Rwampara District	Kinoni	HCIV	OPD	15+Yrs	Female	1264	761	16	5
Rwampara District	Kinoni	HCIV	OPD	15+Yrs	Male	825	723	19	7
Sheema District	Kitagata	Hospital	OPD	0-14Yrs	Female	461	203	3	1
Sheema District	Kitagata	Hospital	OPD	0-14Yrs	Male	380	150	0	0
Sheema District	Kitagata	Hospital	OPD	15+Yrs	Female	4399	2557	0	2
Sheema District	Kitagata	Hospital	OPD	15+Yrs	Male	2050	1201	2	5
Ntungamo District	Kitwe	HCIV	OPD	0-14Yrs	Female	608	424	5	0
Ntungamo District	Kitwe	HCIV	OPD	0-14Yrs	Male	410	264	5	1
Ntungamo District	Kitwe	HCIV	OPD	15+Yrs	Female	1397	1243	90	6
Ntungamo District	Kitwe	HCIV	OPD	15+Yrs	Male	731	846	138	13
Sheema District	Kyangyenyi	HCIII	OPD	0-14Yrs	Female	286	0	0	0
Sheema District	Kyangyenyi	HCIII	OPD	0-14Yrs	Male	254	0	0	0
Sheema District	Kyangyenyi	HCIII	OPD	15+Yrs	Female	839	0	0	0
Sheema District	Kyangyenyi	HCIII	OPD	15+Yrs	Male	361	0	0	0
Ntungamo District	Mother	HCIV	OPD	0-14Yrs	Female	134	130	4	2
Ntungamo District	Mother	HCIV	OPD	0-14Yrs	Male	122	116	5	3
Ntungamo District	Mother	HCIV	OPD	15+Yrs	Female	437	417	31	5
Ntungamo District	Mother	HCIV	OPD	15+Yrs	Male	241	232	39	12
Ntungamo District	Ngoma	HCIII	OPD	0-14Yrs	Female	213	61	4	2
Ntungamo District	Ngoma	HCIII	OPD	0-14Yrs	Male	211	77	12	3
Ntungamo District	Ngoma	HCIII	OPD	15+Yrs	Female	664	224	35	6
Ntungamo District	Ngoma	HCIII	OPD	15+Yrs	Male	363	114	42	4
Ntungamo District	Rwashamaire	HCIV	OPD	0-14Yrs	Female	280	133	5	1
Ntungamo District	Rwashamaire	HCIV	OPD	0-14Yrs	Male	243	117	3	1
Ntungamo District	Rwashamaire	HCIV	OPD	15+Yrs	Female	1363	878	41	5
Ntungamo District	Rwashamaire	HCIV	OPD	15+Yrs	Male	637	424	25	6
Rwampara District	Bugamba	HCIV	OPD	0-14Yrs	Female	333	244	41	3
Rwampara District	Bugamba	HCIV	OPD	0-14Yrs	Male	254	213	39	7
Rwampara District	Bugamba	HCIV	OPD	15+Yrs	Female	1658	378	49	6
Rwampara District	Bugamba	HCIV	OPD	15+Yrs	Male	586	382	31	5
Sheema District	Bugongi	HCIII	OPD	0-14Yrs	Female	237	204	3	1
Sheema District	Bugongi	HCIII	OPD	0-14Yrs	Male	231	205	2	1
Sheema District	Bugongi	HCIII	OPD	15+Yrs	Female	1013	1046	28	2
Sheema District	Bugongi	HCIII	OPD	15+Yrs	Male	460	460	13	1
Ntungamo District	Bwongyera	HCIII	OPD	0-14Yrs	Female	240	211	1	0
Ntungamo District	Bwongyera	HCIII	OPD	0-14Yrs	Male	172	167	2	0
Ntungamo District	Bwongyera	HCIII	OPD	15+Yrs	Female	804	843	14	0
Ntungamo District	Bwongyera	HCIII	OPD	15+Yrs	Male	320	325	22	5
Sheema District	Kabwohe	HCIV	OPD	0-14Yrs	Female	330	491	1	1
Sheema District	Kabwohe	HCIV	OPD	0-14Yrs	Male	272	418	4	1
Sheema District	Kabwohe	HCIV	OPD	15+Yrs	Female	1797	1600	20	5
Sheema District	Kabwohe	HCIV	OPD	15+Yrs	Male	837	902	27	8
Sheema District	Kigarama	HCIII	OPD	0-14Yrs	Female	322	295	3	2
Sheema District	Kigarama	HCIII	OPD	0-14Yrs	Male	257	260	2	4
Sheema District	Kigarama	HCIII	OPD	15+Yrs	Female	1250	1261	32	1
Sheema District	Kigarama	HCIII	OPD	15+Yrs	Male	977	987	17	6
Rwampara District	Kinoni	HCIV	OPD	0-14Yrs	Female	297	234	14	2
Rwampara District	Kinoni	HCIV	OPD	0-14Yrs	Male	195	182	4	0
Rwampara District	Kinoni	HCIV	OPD	15+Yrs	Female	1612	1345	50	1
Rwampara District	Kinoni	HCIV	OPD	15+Yrs	Male	717	625	30	7
Sheema District	Kitagata	Hospital	OPD	0-14Yrs	Female	352	310	30	0
Sheema District	Kitagata	Hospital	OPD	0-14Yrs	Male	282	202	42	1
Sheema District	Kitagata	Hospital	OPD	15+Yrs	Female	3182	2389	72	2
Sheema District	Kitagata	Hospital	OPD	15+Yrs	Male	1488	1913	87	15
Ntungamo District	Kitwe	HCIV	OPD	0-14Yrs	Female	416	75	12	1
Ntungamo District	Kitwe	HCIV	OPD	0-14Yrs	Male	287	52	13	4
Ntungamo District	Kitwe	HCIV	OPD	15+Yrs	Female	1415	523	142	8
Ntungamo District	Kitwe	HCIV	OPD	15+Yrs	Male	636	230	143	22
Sheema District	Kyangyenyi	HCIII	OPD	0-14Yrs	Female	201	0	0	0
Sheema District	Kyangyenyi	HCIII	OPD	0-14Yrs	Male	139	0	0	0
Sheema District	Kyangyenyi	HCIII	OPD	15+Yrs	Female	665	252	0	0
Sheema District	Kyangyenyi	HCIII	OPD	15+Yrs	Male	259	0	0	0
Ntungamo District	Mother	HCIV	OPD	0-14Yrs	Female	79	73	4	1
Ntungamo District	Mother	HCIV	OPD	0-14Yrs	Male	102	97	5	5
Ntungamo District	Mother	HCIV	OPD	15+Yrs	Female	417	406	12	2
Ntungamo District	Mother	HCIV	OPD	15+Yrs	Male	250	232	29	6
Ntungamo District	Ngoma	HCIII	OPD	0-14Yrs	Female	261	149	6	1
Ntungamo District	Ngoma	HCIII	OPD	0-14Yrs	Male	197	124	3	3
Ntungamo District	Ngoma	HCIII	OPD	15+Yrs	Female	824	644	38	3
Ntungamo District	Ngoma	HCIII	OPD	15+Yrs	Male	471	343	33	5
Ntungamo District	Rwashamaire	HCIV	OPD	0-14Yrs	Female	301	271	6	1
Ntungamo District	Rwashamaire	HCIV	OPD	0-14Yrs	Male	240	220	9	1
Ntungamo District	Rwashamaire	HCIV	OPD	15+Yrs	Female	982	943	52	9
Ntungamo District	Rwashamaire	HCIV	OPD	15+Yrs	Male	509	502	55	6
Rwampara District	Bugamba	HCIV	OPD	0-14Yrs	Female	367	250	15	5
Rwampara District	Bugamba	HCIV	OPD	0-14Yrs	Male	317	202	4	2
Rwampara District	Bugamba	HCIV	OPD	15+Yrs	Female	1818	608	45	1
Rwampara District	Bugamba	HCIV	OPD	15+Yrs	Male	844	349	36	11
Sheema District	Bugongi	HCIII	OPD	0-14Yrs	Female	314	267	3	1
Sheema District	Bugongi	HCIII	OPD	0-14Yrs	Male	264	213	4	0
Sheema District	Bugongi	HCIII	OPD	15+Yrs	Female	1207	1284	29	1
Sheema District	Bugongi	HCIII	OPD	15+Yrs	Male	471	484	14	3
Ntungamo District	Bwongyera	HCIII	OPD	0-14Yrs	Female	267	206	1	0
Ntungamo District	Bwongyera	HCIII	OPD	0-14Yrs	Male	169	148	2	0
Ntungamo District	Bwongyera	HCIII	OPD	15+Yrs	Female	794	803	17	2
Ntungamo District	Bwongyera	HCIII	OPD	15+Yrs	Male	338	335	14	4
Sheema District	Kabwohe	HCIV	OPD	0-14Yrs	Female	518	521	3	1
Sheema District	Kabwohe	HCIV	OPD	0-14Yrs	Male	383	432	3	0
Sheema District	Kabwohe	HCIV	OPD	15+Yrs	Female	2987	2493	65	2
Sheema District	Kabwohe	HCIV	OPD	15+Yrs	Male	1093	1074	54	4
Sheema District	Kigarama	HCIII	OPD	0-14Yrs	Female	348	291	11	1
Sheema District	Kigarama	HCIII	OPD	0-14Yrs	Male	281	263	11	0
Sheema District	Kigarama	HCIII	OPD	15+Yrs	Female	1363	1394	92	1
Sheema District	Kigarama	HCIII	OPD	15+Yrs	Male	923	952	69	3
Rwampara District	Kinoni	HCIV	OPD	0-14Yrs	Female	354	326	12	4
Rwampara District	Kinoni	HCIV	OPD	0-14Yrs	Male	246	235	13	1
Rwampara District	Kinoni	HCIV	OPD	15+Yrs	Female	1793	1258	47	6
Rwampara District	Kinoni	HCIV	OPD	15+Yrs	Male	693	547	46	9
Sheema District	Kitagata	Hospital	OPD	0-14Yrs	Female	406	284	3	0
Sheema District	Kitagata	Hospital	OPD	0-14Yrs	Male	326	244	6	0
Sheema District	Kitagata	Hospital	OPD	15+Yrs	Female	3834	3520	39	7
Sheema District	Kitagata	Hospital	OPD	15+Yrs	Male	1668	1608	52	22
Ntungamo District	Kitwe	HCIV	OPD	0-14Yrs	Female	536	180	12	0
Ntungamo District	Kitwe	HCIV	OPD	0-14Yrs	Male	372	109	8	1
Ntungamo District	Kitwe	HCIV	OPD	15+Yrs	Female	1854	1396	100	6
Ntungamo District	Kitwe	HCIV	OPD	15+Yrs	Male	703	497	100	9
Sheema District	Kyangyenyi	HCIII	OPD	0-14Yrs	Female	240	89	5	0
Sheema District	Kyangyenyi	HCIII	OPD	0-14Yrs	Male	183	98	5	1
Sheema District	Kyangyenyi	HCIII	OPD	15+Yrs	Female	841	323	3	0
Sheema District	Kyangyenyi	HCIII	OPD	15+Yrs	Male	256	115	2	0
Ntungamo District	Mother	HCIV	OPD	0-14Yrs	Female	88	83	1	1
Ntungamo District	Mother	HCIV	OPD	0-14Yrs	Male	104	109	4	2
Ntungamo District	Mother	HCIV	OPD	15+Yrs	Female	377	364	16	3
Ntungamo District	Mother	HCIV	OPD	15+Yrs	Male	230	207	30	5
Ntungamo District	Ngoma	HCIII	OPD	0-14Yrs	Female	220	116	8	3
Ntungamo District	Ngoma	HCIII	OPD	0-14Yrs	Male	161	82	6	3
Ntungamo District	Ngoma	HCIII	OPD	15+Yrs	Female	929	663	35	2
Ntungamo District	Ngoma	HCIII	OPD	15+Yrs	Male	509	305	36	9
Ntungamo District	Rwashamaire	HCIV	OPD	0-14Yrs	Female	369	370	13	0
Ntungamo District	Rwashamaire	HCIV	OPD	0-14Yrs	Male	253	238	7	1
Ntungamo District	Rwashamaire	HCIV	OPD	15+Yrs	Female	1269	1223	70	4
Ntungamo District	Rwashamaire	HCIV	OPD	15+Yrs	Male	574	552	70	8
Rwampara District	Bugamba	HCIV	OPD	0-14Yrs	Female	348	261	4	1
Rwampara District	Bugamba	HCIV	OPD	0-14Yrs	Male	259	219	12	6
Rwampara District	Bugamba	HCIV	OPD	15+Yrs	Female	1614	1529	35	4
Rwampara District	Bugamba	HCIV	OPD	15+Yrs	Male	776	710	29	9
Sheema District	Bugongi	HCIII	OPD	0-14Yrs	Female	358	331	4	2
Sheema District	Bugongi	HCIII	OPD	0-14Yrs	Male	244	221	5	3
Sheema District	Bugongi	HCIII	OPD	15+Yrs	Female	1211	1226	29	7
Sheema District	Bugongi	HCIII	OPD	15+Yrs	Male	552	507	10	2
Ntungamo District	Bwongyera	HCIII	OPD	0-14Yrs	Female	338	289	0	0
Ntungamo District	Bwongyera	HCIII	OPD	0-14Yrs	Male	232	197	0	0
Ntungamo District	Bwongyera	HCIII	OPD	15+Yrs	Female	996	1045	21	1
Ntungamo District	Bwongyera	HCIII	OPD	15+Yrs	Male	437	472	16	2
Sheema District	Kabwohe	HCIV	OPD	0-14Yrs	Female	467	461	0	1
Sheema District	Kabwohe	HCIV	OPD	0-14Yrs	Male	386	408	0	1
Sheema District	Kabwohe	HCIV	OPD	15+Yrs	Female	2307	2238	42	8
Sheema District	Kabwohe	HCIV	OPD	15+Yrs	Male	1170	925	45	13
Sheema District	Kigarama	HCIII	OPD	0-14Yrs	Female	287	153	2	1
Sheema District	Kigarama	HCIII	OPD	0-14Yrs	Male	217	124	2	2
Sheema District	Kigarama	HCIII	OPD	15+Yrs	Female	1114	903	39	1
Sheema District	Kigarama	HCIII	OPD	15+Yrs	Male	724	588	36	9
Rwampara District	Kinoni	HCIV	OPD	0-14Yrs	Female	320	254	48	4
Rwampara District	Kinoni	HCIV	OPD	0-14Yrs	Male	228	227	34	2
Rwampara District	Kinoni	HCIV	OPD	15+Yrs	Female	1494	1534	39	7
Rwampara District	Kinoni	HCIV	OPD	15+Yrs	Male	636	556	30	5
Sheema District	Kitagata	Hospital	OPD	0-14Yrs	Female	510	337	10	0
Sheema District	Kitagata	Hospital	OPD	0-14Yrs	Male	370	331	9	0
Sheema District	Kitagata	Hospital	OPD	15+Yrs	Female	3527	2960	73	4
Sheema District	Kitagata	Hospital	OPD	15+Yrs	Male	1797	1508	74	10
Ntungamo District	Kitwe	HCIV	OPD	0-14Yrs	Female	370	212	13	2
Ntungamo District	Kitwe	HCIV	OPD	0-14Yrs	Male	298	187	23	6
Ntungamo District	Kitwe	HCIV	OPD	15+Yrs	Female	1293	1077	132	11
Ntungamo District	Kitwe	HCIV	OPD	15+Yrs	Male	579	436	86	16
Sheema District	Kyangyenyi	HCIII	OPD	0-14Yrs	Female	410	432	7	2
Sheema District	Kyangyenyi	HCIII	OPD	0-14Yrs	Male	340	334	9	0
Sheema District	Kyangyenyi	HCIII	OPD	15+Yrs	Female	998	928	38	2
Sheema District	Kyangyenyi	HCIII	OPD	15+Yrs	Male	444	412	33	2
Ntungamo District	Mother	HCIV	OPD	0-14Yrs	Female	63	59	1	1
Ntungamo District	Mother	HCIV	OPD	0-14Yrs	Male	71	75	7	3
Ntungamo District	Mother	HCIV	OPD	15+Yrs	Female	370	360	30	2
Ntungamo District	Mother	HCIV	OPD	15+Yrs	Male	240	226	40	9
Ntungamo District	Ngoma	HCIII	OPD	0-14Yrs	Female	269	160	3	1
Ntungamo District	Ngoma	HCIII	OPD	0-14Yrs	Male	191	115	4	3
Ntungamo District	Ngoma	HCIII	OPD	15+Yrs	Female	1099	837	44	3
Ntungamo District	Ngoma	HCIII	OPD	15+Yrs	Male	576	454	47	6
Ntungamo District	Rwashamaire	HCIV	OPD	0-14Yrs	Female	455	429	14	2
Ntungamo District	Rwashamaire	HCIV	OPD	0-14Yrs	Male	393	370	19	1
Ntungamo District	Rwashamaire	HCIV	OPD	15+Yrs	Female	1580	1429	87	8
Ntungamo District	Rwashamaire	HCIV	OPD	15+Yrs	Male	855	835	87	20
Rwampara District	Bugamba	HCIV	HIV	0-14Yrs	Female	15	15	1	0
Rwampara District	Bugamba	HCIV	HIV	0-14Yrs	Male	19	19	1	1
Rwampara District	Bugamba	HCIV	HIV	15+Yrs	Female	560	494	31	0
Rwampara District	Bugamba	HCIV	HIV	15+Yrs	Male	288	288	24	4
Rwampara District	Bugamba	HCIV	HIV	0-14Yrs	Female	15	15	2	0
Rwampara District	Bugamba	HCIV	HIV	0-14Yrs	Male	18	18	0	0
Rwampara District	Bugamba	HCIV	HIV	15+Yrs	Female	558	494	34	3
Rwampara District	Bugamba	HCIV	HIV	15+Yrs	Male	276	275	25	2
Rwampara District	Bugamba	HCIV	HIV	0-14Yrs	Female	18	0	0	0
Rwampara District	Bugamba	HCIV	HIV	0-14Yrs	Male	18	0	0	0
Rwampara District	Bugamba	HCIV	HIV	15+Yrs	Female	516	0	33	6
Rwampara District	Bugamba	HCIV	HIV	15+Yrs	Male	253	0	21	4
Rwampara District	Bugamba	HCIV	HIV	0-14Yrs	Female	17	17	5	0
Rwampara District	Bugamba	HCIV	HIV	0-14Yrs	Male	20	20	1	0
Rwampara District	Bugamba	HCIV	HIV	15+Yrs	Female	533	468	17	1
Rwampara District	Bugamba	HCIV	HIV	15+Yrs	Male	258	247	21	1
Rwampara District	Bugamba	HCIV	HIV	0-14Yrs	Female	18	16	5	0
Rwampara District	Bugamba	HCIV	HIV	0-14Yrs	Male	19	19	3	1
Rwampara District	Bugamba	HCIV	HIV	15+Yrs	Female	549	491	10	0
Rwampara District	Bugamba	HCIV	HIV	15+Yrs	Male	256	255	7	4
Rwampara District	Bugamba	HCIV	HIV	0-14Yrs	Female	17	16	1	0
Rwampara District	Bugamba	HCIV	HIV	0-14Yrs	Male	19	18	3	0
Rwampara District	Bugamba	HCIV	HIV	15+Yrs	Female	554	489	15	2
Rwampara District	Bugamba	HCIV	HIV	15+Yrs	Male	266	259	16	6
Sheema District	Bugongi	HCIII	HIV	0-14Yrs	Female	11	11	1	1
Sheema District	Bugongi	HCIII	HIV	0-14Yrs	Male	8	8	0	0
Sheema District	Bugongi	HCIII	HIV	15+Yrs	Female	235	56	7	3
Sheema District	Bugongi	HCIII	HIV	15+Yrs	Male	82	30	4	2
Sheema District	Bugongi	HCIII	HIV	0-14Yrs	Female	11	11	0	0
Sheema District	Bugongi	HCIII	HIV	0-14Yrs	Male	7	7	0	0
Sheema District	Bugongi	HCIII	HIV	15+Yrs	Female	207	177	5	1
Sheema District	Bugongi	HCIII	HIV	15+Yrs	Male	77	77	1	1
Sheema District	Bugongi	HCIII	HIV	0-14Yrs	Female	13	0	0	0
Sheema District	Bugongi	HCIII	HIV	0-14Yrs	Male	10	0	0	0
Sheema District	Bugongi	HCIII	HIV	15+Yrs	Female	198	0	0	1
Sheema District	Bugongi	HCIII	HIV	15+Yrs	Male	65	0	0	0
Sheema District	Bugongi	HCIII	HIV	0-14Yrs	Female	14	12	2	0
Sheema District	Bugongi	HCIII	HIV	0-14Yrs	Male	11	8	0	0
Sheema District	Bugongi	HCIII	HIV	15+Yrs	Female	195	164	0	0
Sheema District	Bugongi	HCIII	HIV	15+Yrs	Male	73	73	0	0
Sheema District	Bugongi	HCIII	HIV	0-14Yrs	Female	10	10	0	0
Sheema District	Bugongi	HCIII	HIV	0-14Yrs	Male	8	8	0	0
Sheema District	Bugongi	HCIII	HIV	15+Yrs	Female	200	173	2	0
Sheema District	Bugongi	HCIII	HIV	15+Yrs	Male	76	76	2	1
Sheema District	Bugongi	HCIII	HIV	0-14Yrs	Female	12	12	1	0
Sheema District	Bugongi	HCIII	HIV	0-14Yrs	Male	8	8	0	0
Sheema District	Bugongi	HCIII	HIV	15+Yrs	Female	183	153	0	3
Sheema District	Bugongi	HCIII	HIV	15+Yrs	Male	93	93	1	1
Ntungamo District	Bwongyera	HCIII	HIV	0-14Yrs	Female	9	9	1	0
Ntungamo District	Bwongyera	HCIII	HIV	0-14Yrs	Male	5	5	0	0
Ntungamo District	Bwongyera	HCIII	HIV	15+Yrs	Female	163	140	7	2
Ntungamo District	Bwongyera	HCIII	HIV	15+Yrs	Male	66	66	7	4
Ntungamo District	Bwongyera	HCIII	HIV	0-14Yrs	Female	8	8	0	0
Ntungamo District	Bwongyera	HCIII	HIV	0-14Yrs	Male	5	5	1	0
Ntungamo District	Bwongyera	HCIII	HIV	15+Yrs	Female	171	149	5	0
Ntungamo District	Bwongyera	HCIII	HIV	15+Yrs	Male	64	64	3	1
Ntungamo District	Bwongyera	HCIII	HIV	0-14Yrs	Female	8	8	2	1
Ntungamo District	Bwongyera	HCIII	HIV	0-14Yrs	Male	4	4	1	0
Ntungamo District	Bwongyera	HCIII	HIV	15+Yrs	Female	173	157	9	0
Ntungamo District	Bwongyera	HCIII	HIV	15+Yrs	Male	56	56	12	1
Ntungamo District	Bwongyera	HCIII	HIV	0-14Yrs	Female	7	7	0	0
Ntungamo District	Bwongyera	HCIII	HIV	0-14Yrs	Male	4	4	0	0
Ntungamo District	Bwongyera	HCIII	HIV	15+Yrs	Female	174	159	2	0
Ntungamo District	Bwongyera	HCIII	HIV	15+Yrs	Male	60	60	2	1
Ntungamo District	Bwongyera	HCIII	HIV	0-14Yrs	Female	7	7	0	0
Ntungamo District	Bwongyera	HCIII	HIV	0-14Yrs	Male	5	5	0	0
Ntungamo District	Bwongyera	HCIII	HIV	15+Yrs	Female	153	140	3	1
Ntungamo District	Bwongyera	HCIII	HIV	15+Yrs	Male	58	58	5	1
Ntungamo District	Bwongyera	HCIII	HIV	0-14Yrs	Female	9	9	0	0
Ntungamo District	Bwongyera	HCIII	HIV	0-14Yrs	Male	5	5	0	0
Ntungamo District	Bwongyera	HCIII	HIV	15+Yrs	Female	174	149	5	0
Ntungamo District	Bwongyera	HCIII	HIV	15+Yrs	Male	56	56	4	1
Sheema District	Kabwohe	HCIV	HIV	0-14Yrs	Female	54	53	10	0
Sheema District	Kabwohe	HCIV	HIV	0-14Yrs	Male	50	50	9	0
Sheema District	Kabwohe	HCIV	HIV	15+Yrs	Female	1561	1338	69	3
Sheema District	Kabwohe	HCIV	HIV	15+Yrs	Male	685	685	21	3
Sheema District	Kabwohe	HCIV	HIV	0-14Yrs	Female	56	55	8	1
Sheema District	Kabwohe	HCIV	HIV	0-14Yrs	Male	52	52	12	3
Sheema District	Kabwohe	HCIV	HIV	15+Yrs	Female	1580	1353	70	3
Sheema District	Kabwohe	HCIV	HIV	15+Yrs	Male	694	694	29	8
Sheema District	Kabwohe	HCIV	HIV	0-14Yrs	Female	57	56	4	0
Sheema District	Kabwohe	HCIV	HIV	0-14Yrs	Male	50	49	5	2
Sheema District	Kabwohe	HCIV	HIV	15+Yrs	Female	1525	1329	11	1
Sheema District	Kabwohe	HCIV	HIV	15+Yrs	Male	668	658	6	5
Sheema District	Kabwohe	HCIV	HIV	0-14Yrs	Female	54	54	1	0
Sheema District	Kabwohe	HCIV	HIV	0-14Yrs	Male	51	49	3	0
Sheema District	Kabwohe	HCIV	HIV	15+Yrs	Female	1544	1302	9	4
Sheema District	Kabwohe	HCIV	HIV	15+Yrs	Male	678	667	13	6
Sheema District	Kabwohe	HCIV	HIV	0-14Yrs	Female	60	59	5	2
Sheema District	Kabwohe	HCIV	HIV	0-14Yrs	Male	53	53	9	2
Sheema District	Kabwohe	HCIV	HIV	15+Yrs	Female	1570	1352	40	2
Sheema District	Kabwohe	HCIV	HIV	15+Yrs	Male	679	679	21	1
Sheema District	Kabwohe	HCIV	HIV	0-14Yrs	Female	56	55	3	0
Sheema District	Kabwohe	HCIV	HIV	0-14Yrs	Male	51	51	8	0
Sheema District	Kabwohe	HCIV	HIV	15+Yrs	Female	1548	1322	50	1
Sheema District	Kabwohe	HCIV	HIV	15+Yrs	Male	673	673	23	5
Sheema District	Kigarama	HCIII	HIV	0-14Yrs	Female	13	13	0	0
Sheema District	Kigarama	HCIII	HIV	0-14Yrs	Male	10	10	1	1
Sheema District	Kigarama	HCIII	HIV	15+Yrs	Female	494	433	11	1
Sheema District	Kigarama	HCIII	HIV	15+Yrs	Male	235	235	8	1
Sheema District	Kigarama	HCIII	HIV	0-14Yrs	Female	12	12	0	0
Sheema District	Kigarama	HCIII	HIV	0-14Yrs	Male	8	8	0	0
Sheema District	Kigarama	HCIII	HIV	15+Yrs	Female	505	446	0	1
Sheema District	Kigarama	HCIII	HIV	15+Yrs	Male	237	237	0	2
Sheema District	Kigarama	HCIII	HIV	0-14Yrs	Female	16	11	1	0
Sheema District	Kigarama	HCIII	HIV	0-14Yrs	Male	10	10	1	0
Sheema District	Kigarama	HCIII	HIV	15+Yrs	Female	440	395	24	2
Sheema District	Kigarama	HCIII	HIV	15+Yrs	Male	228	228	18	5
Sheema District	Kigarama	HCIII	HIV	0-14Yrs	Female	8	9	0	0
Sheema District	Kigarama	HCIII	HIV	0-14Yrs	Male	9	9	0	0
Sheema District	Kigarama	HCIII	HIV	15+Yrs	Female	453	403	3	1
Sheema District	Kigarama	HCIII	HIV	15+Yrs	Male	229	229	0	1
Sheema District	Kigarama	HCIII	HIV	0-14Yrs	Female	10	10	0	0
Sheema District	Kigarama	HCIII	HIV	0-14Yrs	Male	9	9	0	0
Sheema District	Kigarama	HCIII	HIV	15+Yrs	Female	464	416	0	1
Sheema District	Kigarama	HCIII	HIV	15+Yrs	Male	234	234	0	0
Sheema District	Kigarama	HCIII	HIV	0-14Yrs	Female	14	12	0	0
Sheema District	Kigarama	HCIII	HIV	0-14Yrs	Male	8	8	0	0
Sheema District	Kigarama	HCIII	HIV	15+Yrs	Female	488	440	3	0
Sheema District	Kigarama	HCIII	HIV	15+Yrs	Male	236	238	0	0
Rwampara District	Kinoni	HCIV	HIV	0-14Yrs	Female	49	44	2	0
Rwampara District	Kinoni	HCIV	HIV	0-14Yrs	Male	31	31	2	0
Rwampara District	Kinoni	HCIV	HIV	15+Yrs	Female	907	801	9	0
Rwampara District	Kinoni	HCIV	HIV	15+Yrs	Male	431	431	8	0
Rwampara District	Kinoni	HCIV	HIV	0-14Yrs	Female	47	40	8	2
Rwampara District	Kinoni	HCIV	HIV	0-14Yrs	Male	27	27	4	1
Rwampara District	Kinoni	HCIV	HIV	15+Yrs	Female	896	795	37	5
Rwampara District	Kinoni	HCIV	HIV	15+Yrs	Male	433	431	28	7
Rwampara District	Kinoni	HCIV	HIV	0-14Yrs	Female	43	38	0	0
Rwampara District	Kinoni	HCIV	HIV	0-14Yrs	Male	25	23	0	1
Rwampara District	Kinoni	HCIV	HIV	15+Yrs	Female	836	733	7	0
Rwampara District	Kinoni	HCIV	HIV	15+Yrs	Male	394	390	3	0
Rwampara District	Kinoni	HCIV	HIV	0-14Yrs	Female	39	32	0	0
Rwampara District	Kinoni	HCIV	HIV	0-14Yrs	Male	23	21	0	0
Rwampara District	Kinoni	HCIV	HIV	15+Yrs	Female	806	711	12	1
Rwampara District	Kinoni	HCIV	HIV	15+Yrs	Male	389	383	20	2
Rwampara District	Kinoni	HCIV	HIV	0-14Yrs	Female	46	40	6	2
Rwampara District	Kinoni	HCIV	HIV	0-14Yrs	Male	20	20	5	0
Rwampara District	Kinoni	HCIV	HIV	15+Yrs	Female	820	736	31	4
Rwampara District	Kinoni	HCIV	HIV	15+Yrs	Male	397	377	26	4
Rwampara District	Kinoni	HCIV	HIV	0-14Yrs	Female	49	44	5	0
Rwampara District	Kinoni	HCIV	HIV	0-14Yrs	Male	23	23	0	0
Rwampara District	Kinoni	HCIV	HIV	15+Yrs	Female	848	758	5	3
Rwampara District	Kinoni	HCIV	HIV	15+Yrs	Male	408	416	5	3
Sheema District	Kitagata	Hospital	HIV	0-14Yrs	Female	39	39	5	0
Sheema District	Kitagata	Hospital	HIV	0-14Yrs	Male	55	55	10	0
Sheema District	Kitagata	Hospital	HIV	15+Yrs	Female	1675	1443	99	2
Sheema District	Kitagata	Hospital	HIV	15+Yrs	Male	913	913	44	6
Sheema District	Kitagata	Hospital	HIV	0-14Yrs	Female	40	40	7	0
Sheema District	Kitagata	Hospital	HIV	0-14Yrs	Male	53	53	2	0
Sheema District	Kitagata	Hospital	HIV	15+Yrs	Female	1671	1443	83	1
Sheema District	Kitagata	Hospital	HIV	15+Yrs	Male	915	915	49	2
Sheema District	Kitagata	Hospital	HIV	0-14Yrs	Female	37	38	0	1
Sheema District	Kitagata	Hospital	HIV	0-14Yrs	Male	57	56	0	1
Sheema District	Kitagata	Hospital	HIV	15+Yrs	Female	1664	1439	4	5
Sheema District	Kitagata	Hospital	HIV	15+Yrs	Male	936	936	6	6
Sheema District	Kitagata	Hospital	HIV	0-14Yrs	Female	38	38	0	0
Sheema District	Kitagata	Hospital	HIV	0-14Yrs	Male	57	57	2	0
Sheema District	Kitagata	Hospital	HIV	15+Yrs	Female	1657	1359	17	0
Sheema District	Kitagata	Hospital	HIV	15+Yrs	Male	936	890	14	4
Sheema District	Kitagata	Hospital	HIV	0-14Yrs	Female	39	39	5	0
Sheema District	Kitagata	Hospital	HIV	0-14Yrs	Male	59	59	3	0
Sheema District	Kitagata	Hospital	HIV	15+Yrs	Female	1651	1426	57	2
Sheema District	Kitagata	Hospital	HIV	15+Yrs	Male	940	939	34	7
Sheema District	Kitagata	Hospital	HIV	0-14Yrs	Female	38	38	1	0
Sheema District	Kitagata	Hospital	HIV	0-14Yrs	Male	55	55	5	0
Sheema District	Kitagata	Hospital	HIV	15+Yrs	Female	1660	1432	23	1
Sheema District	Kitagata	Hospital	HIV	15+Yrs	Male	922	922	12	4
Ntungamo District	Kitwe	HCIV	HIV	0-14Yrs	Female	51	51	0	0
Ntungamo District	Kitwe	HCIV	HIV	0-14Yrs	Male	60	60	1	0
Ntungamo District	Kitwe	HCIV	HIV	15+Yrs	Female	1735	1510	18	0
Ntungamo District	Kitwe	HCIV	HIV	15+Yrs	Male	790	790	22	7
Ntungamo District	Kitwe	HCIV	HIV	0-14Yrs	Female	51	51	5	0
Ntungamo District	Kitwe	HCIV	HIV	0-14Yrs	Male	58	58	1	0
Ntungamo District	Kitwe	HCIV	HIV	15+Yrs	Female	1750	1523	37	4
Ntungamo District	Kitwe	HCIV	HIV	15+Yrs	Male	792	792	22	5
Ntungamo District	Kitwe	HCIV	HIV	0-14Yrs	Female	53	53	6	0
Ntungamo District	Kitwe	HCIV	HIV	0-14Yrs	Male	56	56	5	1
Ntungamo District	Kitwe	HCIV	HIV	15+Yrs	Female	1621	1427	76	2
Ntungamo District	Kitwe	HCIV	HIV	15+Yrs	Male	778	778	42	5
Ntungamo District	Kitwe	HCIV	HIV	0-14Yrs	Female	51	51	0	0
Ntungamo District	Kitwe	HCIV	HIV	0-14Yrs	Male	57	58	0	0
Ntungamo District	Kitwe	HCIV	HIV	15+Yrs	Female	1639	1439	55	1
Ntungamo District	Kitwe	HCIV	HIV	15+Yrs	Male	781	778	37	6
Ntungamo District	Kitwe	HCIV	HIV	0-14Yrs	Female	53	53	8	0
Ntungamo District	Kitwe	HCIV	HIV	0-14Yrs	Male	57	57	5	1
Ntungamo District	Kitwe	HCIV	HIV	15+Yrs	Female	1654	331	40	2
Ntungamo District	Kitwe	HCIV	HIV	15+Yrs	Male	769	197	34	3
Ntungamo District	Kitwe	HCIV	HIV	0-14Yrs	Female	53	53	1	0
Ntungamo District	Kitwe	HCIV	HIV	0-14Yrs	Male	57	57	5	0
Ntungamo District	Kitwe	HCIV	HIV	15+Yrs	Female	1666	1472	22	4
Ntungamo District	Kitwe	HCIV	HIV	15+Yrs	Male	764	764	50	7
Sheema District	Kyangyenyi	HCIII	HIV	0-14Yrs	Female	1	1	0	0
Sheema District	Kyangyenyi	HCIII	HIV	0-14Yrs	Male	5	5	0	0
Sheema District	Kyangyenyi	HCIII	HIV	15+Yrs	Female	171	157	8	2
Sheema District	Kyangyenyi	HCIII	HIV	15+Yrs	Male	65	65	3	1
Sheema District	Kyangyenyi	HCIII	HIV	0-14Yrs	Female	2	2	3	0
Sheema District	Kyangyenyi	HCIII	HIV	0-14Yrs	Male	3	3	1	0
Sheema District	Kyangyenyi	HCIII	HIV	15+Yrs	Female	156	145	15	2
Sheema District	Kyangyenyi	HCIII	HIV	15+Yrs	Male	60	60	6	1
Sheema District	Kyangyenyi	HCIII	HIV	0-14Yrs	Female	1	1	0	0
Sheema District	Kyangyenyi	HCIII	HIV	0-14Yrs	Male	2	2	0	0
Sheema District	Kyangyenyi	HCIII	HIV	15+Yrs	Female	135	89	3	1
Sheema District	Kyangyenyi	HCIII	HIV	15+Yrs	Male	56	86	3	0
Sheema District	Kyangyenyi	HCIII	HIV	0-14Yrs	Female	2	2	0	0
Sheema District	Kyangyenyi	HCIII	HIV	0-14Yrs	Male	4	4	0	0
Sheema District	Kyangyenyi	HCIII	HIV	15+Yrs	Female	125	121	0	0
Sheema District	Kyangyenyi	HCIII	HIV	15+Yrs	Male	60	60	0	0
Sheema District	Kyangyenyi	HCIII	HIV	0-14Yrs	Female	2	0	0	1
Sheema District	Kyangyenyi	HCIII	HIV	0-14Yrs	Male	4	0	0	0
Sheema District	Kyangyenyi	HCIII	HIV	15+Yrs	Female	119	1	1	2
Sheema District	Kyangyenyi	HCIII	HIV	15+Yrs	Male	55	1	1	2
Sheema District	Kyangyenyi	HCIII	HIV	0-14Yrs	Female	3	3	0	0
Sheema District	Kyangyenyi	HCIII	HIV	0-14Yrs	Male	5	5	0	0
Sheema District	Kyangyenyi	HCIII	HIV	15+Yrs	Female	135	127	1	1
Sheema District	Kyangyenyi	HCIII	HIV	15+Yrs	Male	63	63	0	0
Ntungamo District	Mother	HCIV	HIV	0-14Yrs	Female	32	32	3	1
Ntungamo District	Mother	HCIV	HIV	0-14Yrs	Male	32	32	1	0
Ntungamo District	Mother	HCIV	HIV	15+Yrs	Female	697	613	29	2
Ntungamo District	Mother	HCIV	HIV	15+Yrs	Male	393	393	15	1
Ntungamo District	Mother	HCIV	HIV	0-14Yrs	Female	31	31	2	0
Ntungamo District	Mother	HCIV	HIV	0-14Yrs	Male	33	33	3	0
Ntungamo District	Mother	HCIV	HIV	15+Yrs	Female	677	596	16	0
Ntungamo District	Mother	HCIV	HIV	15+Yrs	Male	382	382	9	1
Ntungamo District	Mother	HCIV	HIV	0-14Yrs	Female	31	30	1	0
Ntungamo District	Mother	HCIV	HIV	0-14Yrs	Male	37	26	3	0
Ntungamo District	Mother	HCIV	HIV	15+Yrs	Female	667	588	9	3
Ntungamo District	Mother	HCIV	HIV	15+Yrs	Male	372	369	11	4
Ntungamo District	Mother	HCIV	HIV	0-14Yrs	Female	30	30	0	0
Ntungamo District	Mother	HCIV	HIV	0-14Yrs	Male	35	35	0	0
Ntungamo District	Mother	HCIV	HIV	15+Yrs	Female	671	589	4	1
Ntungamo District	Mother	HCIV	HIV	15+Yrs	Male	375	375	7	0
Ntungamo District	Mother	HCIV	HIV	0-14Yrs	Female	31	31	0	0
Ntungamo District	Mother	HCIV	HIV	0-14Yrs	Male	34	34	0	0
Ntungamo District	Mother	HCIV	HIV	15+Yrs	Female	667	593	1	0
Ntungamo District	Mother	HCIV	HIV	15+Yrs	Male	377	377	5	2
Ntungamo District	Mother	HCIV	HIV	0-14Yrs	Female	31	31	0	0
Ntungamo District	Mother	HCIV	HIV	0-14Yrs	Male	34	34	0	0
Ntungamo District	Mother	HCIV	HIV	15+Yrs	Female	674	599	18	1
Ntungamo District	Mother	HCIV	HIV	15+Yrs	Male	386	386	23	6
Ntungamo District	Ngoma	HCIII	HIV	0-14Yrs	Female	4	4	1	1
Ntungamo District	Ngoma	HCIII	HIV	0-14Yrs	Male	5	5	0	0
Ntungamo District	Ngoma	HCIII	HIV	15+Yrs	Female	170	150	11	2
Ntungamo District	Ngoma	HCIII	HIV	15+Yrs	Male	78	78	8	1
Ntungamo District	Ngoma	HCIII	HIV	0-14Yrs	Female	2	2	0	0
Ntungamo District	Ngoma	HCIII	HIV	0-14Yrs	Male	6	6	0	0
Ntungamo District	Ngoma	HCIII	HIV	15+Yrs	Female	171	150	8	1
Ntungamo District	Ngoma	HCIII	HIV	15+Yrs	Male	76	76	10	1
Ntungamo District	Ngoma	HCIII	HIV	0-14Yrs	Female	0	0	0	0
Ntungamo District	Ngoma	HCIII	HIV	0-14Yrs	Male	1	1	0	0
Ntungamo District	Ngoma	HCIII	HIV	15+Yrs	Female	164	115	15	0
Ntungamo District	Ngoma	HCIII	HIV	15+Yrs	Male	67	87	8	2
Ntungamo District	Ngoma	HCIII	HIV	0-14Yrs	Female	0	0	0	0
Ntungamo District	Ngoma	HCIII	HIV	0-14Yrs	Male	3	3	0	0
Ntungamo District	Ngoma	HCIII	HIV	15+Yrs	Female	167	137	0	0
Ntungamo District	Ngoma	HCIII	HIV	15+Yrs	Male	67	67	0	1
Ntungamo District	Ngoma	HCIII	HIV	0-14Yrs	Female	0	0	0	0
Ntungamo District	Ngoma	HCIII	HIV	0-14Yrs	Male	3	3	0	0
Ntungamo District	Ngoma	HCIII	HIV	15+Yrs	Female	169	146	0	0
Ntungamo District	Ngoma	HCIII	HIV	15+Yrs	Male	77	77	0	0
Ntungamo District	Ngoma	HCIII	HIV	0-14Yrs	Female	1	1	0	0
Ntungamo District	Ngoma	HCIII	HIV	0-14Yrs	Male	6	6	0	0
Ntungamo District	Ngoma	HCIII	HIV	15+Yrs	Female	168	146	6	0
Ntungamo District	Ngoma	HCIII	HIV	15+Yrs	Male	75	75	4	0
Ntungamo District	Rwashamaire	HCIV	HIV	0-14Yrs	Female	36	36	2	0
Ntungamo District	Rwashamaire	HCIV	HIV	0-14Yrs	Male	61	61	0	0
Ntungamo District	Rwashamaire	HCIV	HIV	15+Yrs	Female	1155	986	23	5
Ntungamo District	Rwashamaire	HCIV	HIV	15+Yrs	Male	563	554	24	5
Ntungamo District	Rwashamaire	HCIV	HIV	0-14Yrs	Female	30	30	5	1
Ntungamo District	Rwashamaire	HCIV	HIV	0-14Yrs	Male	60	60	3	0
Ntungamo District	Rwashamaire	HCIV	HIV	15+Yrs	Female	1107	944	35	6
Ntungamo District	Rwashamaire	HCIV	HIV	15+Yrs	Male	541	535	32	7
Ntungamo District	Rwashamaire	HCIV	HIV	0-14Yrs	Female	40	40	1	0
Ntungamo District	Rwashamaire	HCIV	HIV	0-14Yrs	Male	61	61	3	0
Ntungamo District	Rwashamaire	HCIV	HIV	15+Yrs	Female	1108	946	30	1
Ntungamo District	Rwashamaire	HCIV	HIV	15+Yrs	Male	538	533	25	4
Ntungamo District	Rwashamaire	HCIV	HIV	0-14Yrs	Female	41	37	0	0
Ntungamo District	Rwashamaire	HCIV	HIV	0-14Yrs	Male	61	61	5	0
Ntungamo District	Rwashamaire	HCIV	HIV	15+Yrs	Female	1103	948	22	3
Ntungamo District	Rwashamaire	HCIV	HIV	15+Yrs	Male	543	539	13	4
Ntungamo District	Rwashamaire	HCIV	HIV	0-14Yrs	Female	38	0	38	1
Ntungamo District	Rwashamaire	HCIV	HIV	0-14Yrs	Male	65	0	65	2
Ntungamo District	Rwashamaire	HCIV	HIV	15+Yrs	Female	1115	0	967	27
Ntungamo District	Rwashamaire	HCIV	HIV	15+Yrs	Male	556	0	556	27
Ntungamo District	Rwashamaire	HCIV	HIV	0-14Yrs	Female	42	42	1	0
Ntungamo District	Rwashamaire	HCIV	HIV	0-14Yrs	Male	51	51	4	0
Ntungamo District	Rwashamaire	HCIV	HIV	15+Yrs	Female	1113	955	26	4
Ntungamo District	Rwashamaire	HCIV	HIV	15+Yrs	Male	529	529	17	8
Rwampara District	Bugamba	HCIV	ANC	15+Yrs	Female	1292	1292	0	0
Sheema District	Bugongi	HCIII	ANC	15+Yrs	Female	611	611	0	0
Ntungamo District	Bwongyera	HCIII	ANC	15+Yrs	Female	550	550	0	0
Sheema District	Kabwohe	HCIV	ANC	15+Yrs	Female	1927	725	0	0
Sheema District	Kigarama	HCIII	ANC	15+Yrs	Female	848	747	8	0
Rwampara District	Kinoni	HCIV	ANC	15+Yrs	Female	657	485	0	0
Sheema District	Kitagata	Hospital	ANC	15+Yrs	Female	1471	1471	0	0
Ntungamo District	Kitwe	HCIV	ANC	15+Yrs	Female	1883	1874	0	0
Sheema District	Kyangyenyi	HCIII	ANC	15+Yrs	Female	640	640	0	0
Ntungamo District	Mother	HCIV	ANC	15+Yrs	Female	885	885	6	0
Ntungamo District	Ngoma	HCIII	ANC	15+Yrs	Female	565	374	0	0
Ntungamo District	Rwashamaire	HCIV	ANC	15+Yrs	Female	769	625	0	0
Rwampara District	Bugamba	HCIV	ANC	15+Yrs	Female	1144	1144	0	0
Sheema District	Bugongi	HCIII	ANC	15+Yrs	Female	615	614	0	0
Ntungamo District	Bwongyera	HCIII	ANC	15+Yrs	Female	681	681	0	0
Sheema District	Kabwohe	HCIV	ANC	15+Yrs	Female	2154	2154	1	0
Sheema District	Kigarama	HCIII	ANC	15+Yrs	Female	727	727	2	0
Rwampara District	Kinoni	HCIV	ANC	15+Yrs	Female	898	748	0	0
Sheema District	Kitagata	Hospital	ANC	15+Yrs	Female	1572	1571	0	0
Ntungamo District	Kitwe	HCIV	ANC	15+Yrs	Female	2026	1956	0	0
Sheema District	Kyangyenyi	HCIII	ANC	15+Yrs	Female	670	669	0	0
Ntungamo District	Mother	HCIV	ANC	15+Yrs	Female	929	929	0	0
Ntungamo District	Ngoma	HCIII	ANC	15+Yrs	Female	590	588	0	0
Ntungamo District	Rwashamaire	HCIV	ANC	15+Yrs	Female	863	742	0	0
Rwampara District	Bugamba	HCIV	ANC	15+Yrs	Female	967	301	0	0
Sheema District	Bugongi	HCIII	ANC	15+Yrs	Female	609	203	1	0
Ntungamo District	Bwongyera	HCIII	ANC	15+Yrs	Female	674	674	0	0
Sheema District	Kabwohe	HCIV	ANC	15+Yrs	Female	1572	1137	0	0
Sheema District	Kigarama	HCIII	ANC	15+Yrs	Female	797	520	0	0
Rwampara District	Kinoni	HCIV	ANC	15+Yrs	Female	636	635	7	0
Sheema District	Kitagata	Hospital	ANC	15+Yrs	Female	1756	1114	0	0
Ntungamo District	Kitwe	HCIV	ANC	15+Yrs	Female	1948	696	19	0
Sheema District	Kyangyenyi	HCIII	ANC	15+Yrs	Female	687	484	0	0
Ntungamo District	Mother	HCIV	ANC	15+Yrs	Female	1121	1121	10	0
Ntungamo District	Ngoma	HCIII	ANC	15+Yrs	Female	470	0	0	0
Ntungamo District	Rwashamaire	HCIV	ANC	15+Yrs	Female	962	962	1	0
Rwampara District	Bugamba	HCIV	ANC	15+Yrs	Female	1031	34	0	0
Sheema District	Bugongi	HCIII	ANC	15+Yrs	Female	590	590	2	0
Ntungamo District	Bwongyera	HCIII	ANC	15+Yrs	Female	751	651	0	0
Sheema District	Kabwohe	HCIV	ANC	15+Yrs	Female	1274	1240	0	0
Sheema District	Kigarama	HCIII	ANC	15+Yrs	Female	835	835	1	0
Rwampara District	Kinoni	HCIV	ANC	15+Yrs	Female	857	610	6	1
Sheema District	Kitagata	Hospital	ANC	15+Yrs	Female	922	922	1	0
Ntungamo District	Kitwe	HCIV	ANC	15+Yrs	Female	1525	672	15	9
Sheema District	Kyangyenyi	HCIII	ANC	15+Yrs	Female	760	270	0	0
Ntungamo District	Mother	HCIV	ANC	15+Yrs	Female	1180	1180	1	0
Ntungamo District	Ngoma	HCIII	ANC	15+Yrs	Female	458	367	0	0
Ntungamo District	Rwashamaire	HCIV	ANC	15+Yrs	Female	660	660	0	0
Rwampara District	Bugamba	HCIV	ANC	15+Yrs	Female	1125	718	2	0
Sheema District	Bugongi	HCIII	ANC	15+Yrs	Female	549	363	0	0
Ntungamo District	Bwongyera	HCIII	ANC	15+Yrs	Female	782	782	1	0
Sheema District	Kabwohe	HCIV	ANC	15+Yrs	Female	1861	1662	68	0
Sheema District	Kigarama	HCIII	ANC	15+Yrs	Female	832	832	1	0
Rwampara District	Kinoni	HCIV	ANC	15+Yrs	Female	1004	344	8	0
Sheema District	Kitagata	Hospital	ANC	15+Yrs	Female	1327	1327	1	0
Ntungamo District	Kitwe	HCIV	ANC	15+Yrs	Female	1967	1966	2	0
Sheema District	Kyangyenyi	HCIII	ANC	15+Yrs	Female	672	672	0	0
Ntungamo District	Mother	HCIV	ANC	15+Yrs	Female	974	974	5	0
Ntungamo District	Ngoma	HCIII	ANC	15+Yrs	Female	517	489	0	0
Ntungamo District	Rwashamaire	HCIV	ANC	15+Yrs	Female	731	657	6	0
Rwampara District	Bugamba	HCIV	ANC	15+Yrs	Female	896	896	1	0
Sheema District	Bugongi	HCIII	ANC	15+Yrs	Female	499	491	1	1
Ntungamo District	Bwongyera	HCIII	ANC	15+Yrs	Female	733	733	0	0
Sheema District	Kabwohe	HCIV	ANC	15+Yrs	Female	1673	1511	1	0
Sheema District	Kigarama	HCIII	ANC	15+Yrs	Female	654	654	0	0
Rwampara District	Kinoni	HCIV	ANC	15+Yrs	Female	841	842	0	0
Sheema District	Kitagata	Hospital	ANC	15+Yrs	Female	1353	938	0	0
Ntungamo District	Kitwe	HCIV	ANC	15+Yrs	Female	1423	1119	1	0
Sheema District	Kyangyenyi	HCIII	ANC	15+Yrs	Female	605	605	0	0
Ntungamo District	Mother	HCIV	ANC	15+Yrs	Female	954	954	3	0
Ntungamo District	Ngoma	HCIII	ANC	15+Yrs	Female	476	476	0	0
Ntungamo District	Rwashamaire	HCIV	ANC	15+Yrs	Female	733	734	0	0
