# Supplementary material for: Cost-effectiveness analysis of adding tuberculosis household contact investigation on passive case-finding strategy in Southwestern Uganda
Source: PLoS One. 2023 Dec 21;18(12):e0288761. doi: 10.1371/journal.pone.0288761 (PMC10735033; doi:10.1371/journal.pone.0288761)
Supplement: S8 File — (ZIP) [file pone.0288761.s008.zip › Data set/HIV.xls]

## Sheet: Sheet 1
Dist	Hfacility	periodname	106a-HC18. Active on ART on 1st line ARV regimen <1Yr, Female	106a-HC18. Active on ART on 1st line ARV regimen <1Yr, Male	106a-HC18. Active on ART on 1st line ARV regimen 1-4Yrs, Female	106a-HC18. Active on ART on 1st line ARV regimen 1-4Yrs, Male	106a-HC18. Active on ART on 1st line ARV regimen 5-9Yrs, Female	106a-HC18. Active on ART on 1st line ARV regimen 5-9Yrs, Male	106a-HC18. Active on ART on 1st line ARV regimen 10-14Yrs, Female	106a-HC18. Active on ART on 1st line ARV regimen 10-14Yrs, Male	106a-HC19. Active on ART on 2nd line ARV regimen <1Yr, Female	106a-HC19. Active on ART on 2nd line ARV regimen <1Yr, Male	106a-HC19. Active on ART on 2nd line ARV regimen 1-4Yrs, Female	106a-HC19. Active on ART on 2nd line ARV regimen 1-4Yrs, Male	106a-HC19. Active on ART on 2nd line ARV regimen 5-9Yrs, Female	106a-HC19. Active on ART on 2nd line ARV regimen 5-9Yrs, Male	106a-HC19. Active on ART on 2nd line ARV regimen 10-14Yrs, Female	106a-HC19. Active on ART on 2nd line ARV regimen 10-14Yrs, Male	106a-HC20. Active on ART on 3rd line or higher ARV regimen <1Yr, Female	106a-HC20. Active on ART on 3rd line or higher ARV regimen <1Yr, Male	106a-HC20. Active on ART on 3rd line or higher ARV regimen 1-4Yrs, Female	106a-HC20. Active on ART on 3rd line or higher ARV regimen 1-4Yrs, Male	106a-HC20. Active on ART on 3rd line or higher ARV regimen 5-9Yrs, Female	106a-HC20. Active on ART on 3rd line or higher ARV regimen 5-9Yrs, Male	106a-HC20. Active on ART on 3rd line or higher ARV regimen 10-14Yrs, Female	106a-HC20. Active on ART on 3rd line or higher ARV regimen 10-14Yrs, Male	0-14Yrs Attended Female	0-14Yrs Attended Male	106a-HC18. Active on ART on 1st line ARV regimen 15-19Yrs, Female	106a-HC18. Active on ART on 1st line ARV regimen 15-19Yrs, Male	106a-HC18. Active on ART on 1st line ARV regimen 20-24Yrs, Female	106a-HC18. Active on ART on 1st line ARV regimen 20-24Yrs, Male	106a-HC18. Active on ART on 1st line ARV regimen 25-29Yrs, Female	106a-HC18. Active on ART on 1st line ARV regimen 25-29Yrs, Male	106a-HC18. Active on ART on 1st line ARV regimen 30-34Yrs, Female	106a-HC18. Active on ART on 1st line ARV regimen 30-34Yrs, Male	106a-HC18. Active on ART on 1st line ARV regimen 35-39Yrs, Female	106a-HC18. Active on ART on 1st line ARV regimen 35-39Yrs, Male	106a-HC18. Active on ART on 1st line ARV regimen 40-44Yrs, Female	106a-HC18. Active on ART on 1st line ARV regimen 40-44Yrs, Male	106a-HC18. Active on ART on 1st line ARV regimen 45-49Yrs, Female	106a-HC18. Active on ART on 1st line ARV regimen 45-49Yrs, Male	106a-HC18. Active on ART on 1st line ARV regimen 50+Yrs, Female	106a-HC18. Active on ART on 1st line ARV regimen 50+Yrs, Male	106a-HC19. Active on ART on 2nd line ARV regimen 15-19Yrs, Female	106a-HC19. Active on ART on 2nd line ARV regimen 15-19Yrs, Male	106a-HC19. Active on ART on 2nd line ARV regimen 20-24Yrs, Female	106a-HC19. Active on ART on 2nd line ARV regimen 20-24Yrs, Male	106a-HC19. Active on ART on 2nd line ARV regimen 25-29Yrs, Female
Rwampara District	Bugamba HC IV	Apr to Jun 2021	0	0	0	0	3	5	7	6	0	0	0	5	3	3	2	0	0	0	0	0	0	0	0	0	15	19	12	6	71	6	88	31	85	50	66	54	53	62	34	27	83	47	0	0	1	1	0
Rwampara District	Bugamba HC IV	Jan to Mar 2021	0	0	0	0	2	2	6	7	0	0	0	4	5	5	2	0	0	0	0	0	0	0	0	0	15	18	11	6	70	6	93	28	87	50	62	53	56	57	31	24	84	46	0	0	1	1	0
Rwampara District	Bugamba HC IV	Jan to Mar 2020	1	0	2	2	5	9	10	6	0	0	0	0	0	0	0	1	0	0	0	0	0	0	0	0	18	18	13	4	61	7	85	31	91	41	57	47	45	50	25	24	76	41	0	0	1	1	1
Rwampara District	Bugamba HC IV	Apr to Jun 2020	0	0	2	3	5	9	10	8	0	0	0	0	0	0	0	0	0	0	0	0	0	0	0	0	17	20	14	3	71	8	89	30	87	46	59	45	45	51	26	23	77	41	0	0	2	1	1
Rwampara District	Bugamba HC IV	Jul to Sep 2020	0	0	0	1	3	3	7	9	0	0	2	2	3	4	1	0	0	0	0	0	0	0	0	0	18	19	16	4	75	8	93	26	91	47	57	47	46	49	27	23	80	43	0	0	1	1	1
Rwampara District	Bugamba HC IV	Oct to Dec 2020	0	0	0	1	3	3	7	9	0	0	1	2	4	4	1	0	0	0	0	0	0	0	0	0	17	19	10	5	71	9	90	27	94	52	62	48	51	52	27	23	82	44	0	0	2	1	1
Sheema District	Bugongi HC III	Apr to Jun 2021	0	0	0	2	5	4	4	1	0	0	0	0	1	0	1	1	0	0	0	0	0	0	0	0	11	8	7	0	19	4	48	6	51	18	32	19	17	14	10	7	16	12	0	2	1	0	0
Sheema District	Bugongi HC III	Jan to Mar 2021	2	0	0	2	4	2	3	0	0	0	0	0	1	1	1	2	0	0	0	0	0	0	0	0	11	7	1	1	21	5	40	8	43	16	30	15	14	17	7	8	19	7	0	0	0	0	0
Sheema District	Bugongi HC III	Jan to Mar 2020	0	2	0	0	0	0	3	1	0	2	0	0	10	5	0	0	0	0	0	0	0	0	0	0	13	10	4	2	25	2	44	7	42	17	28	15	12	12	8	6	5	4	0	0	0	0	0
Sheema District	Bugongi HC III	Apr to Jun 2020	0	0	1	3	8	2	3	3	0	0	0	0	1	1	1	2	0	0	0	0	0	0	0	0	14	11	5	1	23	3	44	8	39	17	29	14	10	18	9	7	5	5	0	0	0	0	0
Sheema District	Bugongi HC III	Jul to Sep 2020	0	0	0	2	6	3	2	0	0	0	0	0	1	1	1	2	0	0	0	0	0	0	0	0	10	8	5	2	26	5	47	11	41	16	27	14	9	16	10	6	6	6	0	0	0	0	0
Sheema District	Bugongi HC III	Oct to Dec 2020	1	1	1	1	6	3	2	0	0	0	0	0	1	1	1	2	0	0	0	0	0	0	0	0	12	8	6	0	26	5	47	10	16	43	30	12	8	15	10	4	8	4	0	0	0	0	0
Ntungamo District	Butaare HC III	Apr to Jun 2021	0	0	0	0	0	1	1	1	0	0	0	0	0	0	0	0	0	0	0	0	0	0	0	0	1	2	0	0	3	1	16	2	10	7	3	7	2	2	3	2	3	5	0	0	1	0	0
Ntungamo District	Butaare HC III	Jan to Mar 2021	0	0	0	0	0	0	0	1	0	0	0	0	0	0	0	0	0	0	0	0	0	0	0	0	0	1	0	0	2	0	9	2	9	4	7	9	3	2	4	1	3	8	0	0	0	0	0
Ntungamo District	Butaare HC III	Jan to Mar 2020	0	0	0	0	0	1	1	0	0	0	0	0	0	0	0	0	0	0	0	0	0	0	0	0	1	1	1	1	1	4	7	18	7	6	2	3	0	1	3	1	0	1	0	0	0	0	0
Ntungamo District	Butaare HC III	Apr to Jun 2020	0	0	0	0	0	1	1	0	0	0	0	0	0	0	0	0	0	0	0	0	0	0	0	0	1	1	1	0	5	2	17	3	7	8	3	8	1	2	2	2	1	5	0	0	0	0	0
Ntungamo District	Butaare HC III	Jul to Sep 2020	0	0	0	0	0	0	1	1	0	0	0	0	0	0	0	0	0	0	0	0	0	0	0	0	1	1	1	0	7	1	16	1	7	7	3	6	0	0	3	3	4	5	0	0	0	0	0
Ntungamo District	Butaare HC III	Oct to Dec 2020	0	0	0	0	0	0	0	1	0	0	0	0	0	0	0	0	0	0	0	0	0	0	0	0	0	1	1	0	5	0	10	2	11	6	3	9	0	1	2	2	4	7	0	0	0	0	0
Ntungamo District	Bwongyera HC III	Apr to Jun 2021	1	0	1	1	3	2	4	2	0	0	0	0	0	0	0	0	0	0	0	0	0	0	0	0	9	5	2	0	20	1	29	8	31	7	23	19	14	8	8	5	12	18	0	0	0	0	0
Ntungamo District	Bwongyera HC III	Jan to Mar 2021	0	0	2	2	1	2	5	1	0	0	0	0	0	0	0	0	0	0	0	0	0	0	0	0	8	5	2	1	24	1	28	4	41	9	22	19	12	10	8	3	9	17	0	0	0	0	1
Ntungamo District	Bwongyera HC III	Jan to Mar 2020	1	0	2	2	5	2	0	0	0	0	0	0	0	0	0	0	0	0	0	0	0	0	0	0	8	4	10	0	40	2	39	9	25	4	16	17	13	8	3	4	8	12	0	0	0	0	1
Ntungamo District	Bwongyera HC III	Apr to Jun 2020	2	0	0	2	5	2	0	0	0	0	0	0	0	0	0	0	0	0	0	0	0	0	0	0	7	4	9	1	40	2	40	11	31	5	15	17	6	8	7	4	7	12	0	0	1	0	1
Ntungamo District	Bwongyera HC III	Jul to Sep 2020	0	0	1	1	3	3	3	0	0	0	0	0	0	0	0	1	0	0	0	0	0	0	0	0	7	5	3	1	18	3	34	5	30	8	13	15	15	6	13	4	10	16	0	0	0	0	2
Ntungamo District	Bwongyera HC III	Oct to Dec 2020	0	0	2	1	1	2	6	2	0	0	0	0	0	0	0	0	0	0	0	0	0	0	0	0	9	5	2	1	15	1	32	4	35	10	25	14	16	6	6	2	14	18	0	0	0	0	2
Sheema District	Hope Medical Centre HC III	Apr to Jun 2021	0	0	0	0	0	0	0	0	0	0	0	0	0	0	0	0	0	0	0	0	0	0	0	0	0	0	1	1	11	0	5	1	18	1	4	1	5	0	0	0	2	1	0	0	0	0	0
Sheema District	Hope Medical Centre HC III	Jan to Mar 2021	0	0	0	0	0	0	0	0	0	0	0	0	0	0	0	0	0	0	0	0	0	0	0	0	0	0	3	1	6	0	9	1	10	2	7	2	4	0	2	0	3	1	0	0	0	0	0
Sheema District	Hope Medical Centre HC III	Jan to Mar 2020	0	0	0	0	0	0	0	0	0	0	0	0	0	0	0	0	0	0	0	0	0	0	0	0	0	0	0	0	0	0	0	0	0	0	0	0	0	0	0	0	0	0	0	0	0	0	0
Sheema District	Hope Medical Centre HC III	Apr to Jun 2020	0	0	0	0	0	0	0	0	0	0	0	0	0	0	0	0	0	0	0	0	0	0	0	0	0	0	1	1	6	0	11	0	7	1	6	1	2	0	0	0	0	0	0	0	0	0	0
Sheema District	Hope Medical Centre HC III	Jul to Sep 2020	0	0	0	0	0	0	0	0	0	0	0	0	0	0	0	0	0	0	0	0	0	0	0	0	0	0	2	1	6	0	11	1	7	1	6	1	2	0	0	0	1	0	0	0	0	0	0
Sheema District	Hope Medical Centre HC III	Oct to Dec 2020	0	0	0	0	0	0	0	0	0	0	0	0	0	0	0	0	0	0	0	0	0	0	0	0	0	0	2	1	5	0	13	1	9	1	4	1	5	0	0	0	1	0	0	0	0	0	0
Ntungamo District	Itojo Hospital	Apr to Jun 2021	0	0	10	5	10	18	21	18	0	0	0	0	0	0	1	2	0	0	0	0	0	0	0	0	42	43	26	14	104	19	165	45	209	118	201	127	172	101	135	73	194	166	0	0	0	0	4
Ntungamo District	Itojo Hospital	Jan to Mar 2021	0	0	8	5	10	21	16	17	0	0	0	0	0	0	6	2	0	0	0	0	0	0	0	0	40	45	22	14	103	19	166	44	215	114	201	123	173	97	135	73	195	167	0	0	1	0	3
Ntungamo District	Itojo Hospital	Jan to Mar 2020	4	1	4	1	5	5	13	15	0	0	2	2	13	19	7	4	0	0	0	0	0	0	0	0	50	47	19	12	95	21	184	47	227	101	170	111	181	87	111	85	185	153	1	1	1	0	3
Ntungamo District	Itojo Hospital	Apr to Jun 2020	3	1	7	3	15	18	15	14	0	0	0	0	2	6	6	5	0	0	0	0	0	0	0	0	48	47	17	11	98	21	181	51	227	103	177	114	176	88	112	79	187	154	1	1	2	0	4
Ntungamo District	Itojo Hospital	Jul to Sep 2020	2	1	10	6	13	18	13	18	0	0	0	0	1	3	6	3	0	0	0	0	0	0	0	0	45	49	21	12	97	22	165	50	227	101	171	110	173	95	111	75	182	159	0	1	2	0	4
Ntungamo District	Itojo Hospital	Oct to Dec 2020	1	0	9	7	15	19	17	18	0	0	0	0	0	0	3	2	0	0	0	0	0	0	0	0	45	46	23	12	109	23	186	56	225	111	173	116	182	97	113	75	183	158	0	0	2	0	3
Sheema District	Kabwohe Clinical Research Centre HC II	Apr to Jun 2021	1	1	8	7	36	41	62	59	0	0	0	0	0	0	1	0	0	0	0	0	0	0	0	0	108	108	64	61	195	63	359	115	515	260	523	325	467	329	413	295	655	519	1	1	5	2	5
Sheema District	Kabwohe Clinical Research Centre HC II	Jan to Mar 2021	1	0	8	7	35	42	59	61	0	0	0	0	0	0	1	0	0	0	0	0	0	0	0	0	104	110	60	56	186	61	358	116	499	258	519	321	471	330	408	292	655	517	3	2	8	4	4
Sheema District	Kabwohe Clinical Research Centre HC II	Jan to Mar 2020	0	0	11	12	29	43	71	56	0	0	1	0	10	3	3	0	0	0	0	0	0	0	0	0	126	114	50	54	170	111	321	114	522	272	463	312	457	343	383	298	572	481	8	7	11	11	20
Sheema District	Kabwohe Clinical Research Centre HC II	Apr to Jun 2020	0	0	11	11	31	39	69	57	0	0	1	1	8	6	4	0	0	0	0	0	0	0	0	0	125	114	54	53	173	119	319	113	521	277	470	318	477	346	389	304	587	500	6	6	10	7	16
Sheema District	Kabwohe Clinical Research Centre HC II	Jul to Sep 2020	0	0	14	11	31	39	69	58	0	0	1	1	8	6	4	0	0	0	0	0	0	0	0	0	128	115	61	51	185	119	326	116	529	285	472	325	476	348	392	307	587	505	5	6	11	8	13
Sheema District	Kabwohe Clinical Research Centre HC II	Oct to Dec 2020	1	0	8	7	31	37	62	60	0	0	0	0	6	1	3	1	0	0	0	0	0	0	0	0	111	106	56	53	177	82	326	119	534	260	494	320	476	334	403	293	635	505	5	2	8	4	5
Sheema District	Kabwohe HC IV	Apr to Jun 2021	0	1	6	5	27	22	15	19	0	0	1	0	1	1	3	1	0	0	0	0	0	0	0	1	54	50	27	7	132	18	310	66	263	100	223	118	135	123	98	86	118	141	1	4	1	0	4
Sheema District	Kabwohe HC IV	Jan to Mar 2021	1	2	6	7	26	22	16	16	0	0	1	0	1	1	4	3	0	0	0	0	0	0	0	1	56	52	34	8	149	21	302	70	267	99	227	118	131	123	92	89	118	139	1	2	1	0	4
Sheema District	Kabwohe HC IV	Jan to Mar 2020	0	0	11	6	21	23	18	15	0	0	1	1	3	1	1	4	0	0	0	0	1	0	0	0	57	50	23	7	162	14	329	79	285	107	207	109	123	113	72	86	104	129	0	1	1	1	4
Sheema District	Kabwohe HC IV	Apr to Jun 2020	0	0	11	5	21	25	16	16	0	0	0	0	1	0	5	4	0	0	0	0	0	0	0	1	54	51	26	8	150	16	333	81	281	110	217	112	119	113	73	88	105	129	0	1	0	0	4
Sheema District	Kabwohe HC IV	Jul to Sep 2020	1	0	13	9	21	23	17	14	0	0	1	0	1	1	5	5	0	0	0	0	0	0	0	1	60	53	29	8	164	15	328	86	279	106	218	112	122	111	73	88	105	129	1	1	0	0	6
Sheema District	Kabwohe HC IV	Oct to Dec 2020	1	1	7	8	24	21	17	16	0	0	1	0	1	1	4	3	0	0	0	0	0	0	0	1	56	51	27	8	136	16	301	71	274	97	226	112	124	116	86	86	114	139	1	2	0	0	4
Ntungamo District	Kayonza (Ntungamo) HC III	Apr to Jun 2021	0	1	0	0	2	1	1	0	0	0	0	0	0	0	0	0	0	0	0	0	0	0	0	0	3	2	12	1	31	4	21	4	9	4	12	5	4	1	5	1	5	4	0	0	0	0	0
Ntungamo District	Kayonza (Ntungamo) HC III	Jan to Mar 2021	0	0	0	0	1	0	1	0	0	0	0	0	0	0	0	0	0	0	0	0	0	0	0	0	2	0	12	0	30	3	16	4	9	4	11	6	4	2	4	0	5	2	0	0	0	0	0
Ntungamo District	Kayonza (Ntungamo) HC III	Jan to Mar 2020	0	0	0	0	1	1	0	0	0	0	0	0	0	0	0	0	0	0	0	0	0	0	0	0	1	1	0	0	4	2	4	3	2	6	8	2	4	4	30	10	1	2	0	0	0	0	0
Ntungamo District	Kayonza (Ntungamo) HC III	Apr to Jun 2020	0	0	0	0	0	1	0	0	0	0	0	0	0	0	0	0	0	0	0	0	0	0	0	0	0	1	10	0	20	3	18	3	6	3	8	5	3	1	4	0	4	2	0	0	0	0	0
Ntungamo District	Kayonza (Ntungamo) HC III	Jul to Sep 2020	0	0	0	0	0	1	0	0	0	0	0	0	0	0	0	0	0	0	0	0	0	0	0	0	0	1	11	0	21	3	15	2	7	3	9	6	3	2	4	0	5	2	0	0	0	0	0
Ntungamo District	Kayonza (Ntungamo) HC III	Oct to Dec 2020	0	0	0	0	1	1	1	0	0	0	0	0	0	0	0	0	0	0	0	0	0	0	0	0	2	1	14	0	27	3	16	3	10	4	8	5	4	3	4	0	5	2	0	0	0	0	0
Sheema District	Kigarama (Kigarama) HC III	Apr to Jun 2021	0	1	0	4	6	3	5	1	0	0	0	0	2	1	0	0	0	0	0	0	0	0	0	0	13	10	12	2	54	12	89	32	88	37	61	42	43	33	25	36	53	39	0	1	0	0	2
Sheema District	Kigarama (Kigarama) HC III	Jan to Mar 2021	0	1	1	3	5	2	4	1	0	0	0	0	1	1	1	0	0	0	0	0	0	0	0	0	12	8	12	2	61	12	96	33	89	39	59	40	44	35	26	35	50	35	0	1	0	0	2
Sheema District	Kigarama (Kigarama) HC III	Jan to Mar 2020	0	0	0	0	1	0	2	1	2	1	5	2	1	5	0	1	0	0	0	0	0	0	0	0	16	10	5	3	73	15	88	25	75	42	45	41	35	28	22	34	42	36	0	0	0	0	4
Sheema District	Kigarama (Kigarama) HC III	Apr to Jun 2020	0	1	0	0	1	5	2	1	0	0	2	2	0	0	1	0	0	0	0	0	0	0	0	0	8	9	6	3	69	13	92	24	73	41	50	42	39	31	20	33	44	38	0	0	0	0	3
Sheema District	Kigarama (Kigarama) HC III	Jul to Sep 2020	0	0	1	3	5	4	3	1	0	0	0	0	1	1	0	0	0	0	0	0	0	0	0	0	10	9	9	3	66	15	92	25	78	41	48	44	45	33	24	33	47	38	0	0	0	0	1
Sheema District	Kigarama (Kigarama) HC III	Oct to Dec 2020	0	0	0	0	0	0	2	1	0	0	2	3	6	4	2	0	0	0	0	0	0	0	0	0	14	8	8	2	67	13	95	29	85	39	52	43	44	35	25	35	49	34	0	1	0	0	3
Sheema District	Kihunda HC III	Apr to Jun 2021	0	0	1	0	2	1	2	0	0	0	0	0	0	0	0	0	0	0	0	0	0	0	0	0	5	1	3	0	19	6	18	6	16	17	11	2	9	4	6	5	5	4	0	0	0	0	0
Sheema District	Kihunda HC III	Jan to Mar 2021	0	0	1	0	1	0	1	1	0	0	0	0	0	0	0	0	0	0	0	0	0	0	0	0	3	1	3	0	13	6	9	14	11	19	14	8	6	0	5	1	3	6	0	0	0	0	0
Sheema District	Kihunda HC III	Jan to Mar 2020	0	0	0	1	0	2	2	0	0	0	0	0	0	0	0	0	0	0	0	0	0	0	0	0	2	3	0	1	17	11	8	23	10	0	4	20	7	5	3	3	2	3	0	0	0	0	0
Sheema District	Kihunda HC III	Apr to Jun 2020	0	0	0	1	0	2	2	0	0	0	0	0	0	0	0	0	0	0	0	0	0	0	0	0	2	3	0	1	17	12	7	22	11	0	3	20	7	6	1	1	1	1	0	0	0	0	0
Sheema District	Kihunda HC III	Jul to Sep 2020	0	0	0	1	1	1	0	0	0	0	0	0	0	0	0	0	0	0	0	0	0	0	0	0	1	2	6	0	18	3	14	6	17	13	9	3	7	8	4	5	1	5	0	0	0	0	0
Sheema District	Kihunda HC III	Oct to Dec 2020	0	0	0	1	1	0	0	1	0	0	0	0	0	0	0	0	0	0	0	0	0	0	0	0	1	2	3	0	12	3	3	14	10	18	4	8	6	8	2	1	0	4	0	0	0	0	0
Rwampara District	Kinoni HC IV	Apr to Jun 2021	0	0	0	0	2	3	12	7	0	2	5	5	12	6	13	8	0	0	0	0	0	0	0	0	49	31	16	1	88	16	187	46	185	92	104	73	69	69	50	44	72	64	3	4	0	0	3
Rwampara District	Kinoni HC IV	Jan to Mar 2021	0	0	0	0	0	0	7	3	0	1	5	4	14	9	16	10	0	0	0	0	0	0	0	0	47	27	17	1	83	14	190	52	183	94	102	68	69	68	46	44	70	65	4	4	0	0	3
Rwampara District	Kinoni HC IV	Jan to Mar 2020	0	0	0	0	0	0	4	3	0	0	4	3	16	12	15	7	0	0	0	0	0	0	0	0	43	25	13	3	101	12	187	56	167	83	90	64	57	61	43	44	62	51	3	2	2	1	3
Rwampara District	Kinoni HC IV	Apr to Jun 2020	0	0	0	0	0	0	5	3	0	0	3	3	13	9	15	8	0	0	0	0	0	0	0	0	39	23	15	2	94	13	183	58	160	85	86	62	52	55	46	45	61	52	2	2	2	1	3
Rwampara District	Kinoni HC IV	Jul to Sep 2020	0	0	0	0	0	0	5	3	0	0	5	3	15	7	16	7	0	0	0	0	0	0	0	0	46	20	14	2	95	13	189	65	163	82	83	62	60	57	46	46	62	51	2	2	2	0	3
Rwampara District	Kinoni HC IV	Oct to Dec 2020	0	0	0	0	0	0	8	2	0	0	5	4	15	7	16	10	0	0	0	0	0	0	0	0	49	23	16	1	97	13	193	60	160	85	93	68	59	59	48	47	62	53	2	3	2	0	3
Sheema District	Kitagata Hospital	Apr to Jun 2021	0	0	3	8	14	20	20	26	0	0	0	0	1	0	1	1	0	0	0	0	0	0	0	0	39	55	16	14	53	20	181	50	211	89	232	157	200	138	193	122	257	252	2	3	7	4	8
Sheema District	Kitagata Hospital	Jan to Mar 2021	0	0	3	6	13	18	21	22	0	0	0	0	2	1	1	6	0	0	0	0	0	0	0	0	40	53	16	14	59	21	182	52	208	93	228	154	198	137	200	128	267	257	3	5	6	0	7
Sheema District	Kitagata Hospital	Jan to Mar 2020	0	0	4	6	12	26	21	25	0	0	0	0	0	0	0	0	0	0	0	0	0	0	0	0	37	57	18	24	69	18	191	62	226	105	225	156	199	147	198	131	238	246	0	0	7	0	6
Sheema District	Kitagata Hospital	Apr to Jun 2020	1	0	3	7	13	25	21	25	0	0	0	0	0	0	0	0	0	0	0	0	0	0	0	0	38	57	14	17	68	16	186	65	230	111	228	157	198	147	219	153	216	224	5	6	5	0	6
Sheema District	Kitagata Hospital	Jul to Sep 2020	1	1	2	7	15	26	20	25	0	0	0	0	0	0	1	0	0	0	0	0	0	0	0	0	39	59	15	17	72	18	178	64	217	112	225	149	196	146	199	128	233	248	5	6	6	1	11
Sheema District	Kitagata Hospital	Oct to Dec 2020	1	0	2	6	14	22	21	27	0	0	0	0	0	0	0	0	0	0	0	0	0	0	0	0	38	55	16	14	57	20	171	51	203	97	228	155	199	137	204	130	268	258	3	5	7	0	8
Ntungamo District	Kitondo HC III	Apr to Jun 2021	0	0	1	1	3	0	1	0	0	0	0	0	0	0	0	0	0	0	0	0	0	0	0	0	5	1	1	0	4	0	20	2	34	5	26	8	19	2	4	7	8	14	0	0	0	0	0
Ntungamo District	Kitondo HC III	Jan to Mar 2021	0	0	2	0	1	0	2	0	0	0	0	0	0	0	0	0	0	0	0	0	0	0	0	0	5	0	4	0	19	1	24	6	33	11	26	8	13	2	6	8	6	15	0	0	0	0	0
Ntungamo District	Kitondo HC III	Jan to Mar 2020	0	0	2	1	1	0	1	0	0	0	0	0	0	0	0	0	0	0	0	0	0	0	0	0	4	1	2	0	12	2	24	3	30	9	17	6	12	5	5	3	8	9	0	0	0	0	0
Ntungamo District	Kitondo HC III	Apr to Jun 2020	0	0	2	1	1	0	2	0	0	0	0	0	0	0	0	0	0	0	0	0	0	0	0	0	5	1	2	0	11	0	18	4	23	11	22	6	17	4	7	5	7	12	0	0	0	0	0
Ntungamo District	Kitondo HC III	Jul to Sep 2020	0	0	2	1	3	0	0	0	0	0	0	0	0	0	0	0	0	0	0	0	0	0	0	0	5	1	5	0	17	1	20	5	25	9	25	6	13	5	6	6	8	12	0	0	0	0	0
Ntungamo District	Kitondo HC III	Oct to Dec 2020	0	0	3	1	1	0	13	0	0	0	0	0	0	0	0	0	0	0	0	0	0	0	0	0	17	1	4	0	25	1	21	6	28	8	26	8	17	2	5	7	9	15	0	0	0	0	0
Ntungamo District	Kitwe HC IV	Apr to Jun 2021	0	2	9	8	21	16	16	23	0	0	0	0	0	0	5	11	0	0	0	0	0	0	0	0	51	60	26	12	115	11	236	61	292	96	225	138	178	126	153	110	235	209	6	4	2	0	5
Ntungamo District	Kitwe HC IV	Jan to Mar 2021	0	3	9	5	22	16	14	22	0	0	0	0	0	0	6	12	0	0	0	0	0	0	0	0	51	58	26	14	121	10	239	64	291	98	227	140	175	124	157	108	237	208	7	3	1	0	3
Ntungamo District	Kitwe HC IV	Jan to Mar 2020	0	2	9	4	23	18	19	30	0	0	0	0	0	0	2	2	0	0	0	0	0	0	0	0	53	56	22	13	116	18	232	65	292	100	193	141	172	122	142	104	197	186	6	3	2	0	6
Ntungamo District	Kitwe HC IV	Apr to Jun 2020	0	2	7	4	23	18	19	31	0	0	0	0	0	0	2	2	0	0	0	0	0	0	0	0	51	57	31	13	121	19	231	63	293	101	194	143	174	125	140	101	201	186	6	4	2	0	7
Ntungamo District	Kitwe HC IV	Jul to Sep 2020	0	1	7	5	25	18	18	27	0	0	0	0	0	0	3	6	0	0	0	0	0	0	0	0	53	57	35	13	127	20	247	59	289	106	193	136	176	124	140	98	200	181	3	4	2	0	4
Ntungamo District	Kitwe HC IV	Oct to Dec 2020	0	0	8	5	24	19	19	27	0	0	0	0	0	0	2	6	0	0	0	0	0	0	0	0	53	57	34	13	131	18	246	58	294	104	194	138	180	120	144	98	201	186	3	4	2	0	3
Sheema District	Kyangyenyi HC III	Apr to Jun 2021	0	0	0	1	0	4	1	0	0	0	0	0	0	0	0	0	0	0	0	0	0	0	0	0	1	5	8	3	40	1	40	10	29	13	14	11	15	12	5	4	6	11	0	0	0	0	0
Sheema District	Kyangyenyi HC III	Jan to Mar 2021	0	0	1	1	1	2	0	0	0	0	0	0	0	0	0	0	0	0	0	0	0	0	0	0	2	3	2	1	44	2	29	8	37	18	11	11	13	6	4	4	5	10	0	0	0	0	0
Sheema District	Kyangyenyi HC III	Jan to Mar 2020	0	0	1	2	0	0	0	0	0	0	0	0	0	0	0	0	0	0	0	0	0	0	0	0	1	2	10	1	32	2	40	10	13	7	10	16	10	10	5	5	5	5	0	0	0	0	0
Sheema District	Kyangyenyi HC III	Apr to Jun 2020	0	0	1	3	1	0	0	1	0	0	0	0	0	0	0	0	0	0	0	0	0	0	0	0	2	4	20	1	40	5	30	16	14	11	4	9	8	6	2	3	3	9	0	0	0	0	0
Sheema District	Kyangyenyi HC III	Jul to Sep 2020	1	0	0	3	1	0	0	1	0	0	0	0	0	0	0	0	0	0	0	0	0	0	0	0	2	4	21	1	36	2	27	17	11	9	5	9	7	6	3	3	4	8	0	0	0	0	0
Sheema District	Kyangyenyi HC III	Oct to Dec 2020	1	0	0	3	1	1	1	1	0	0	0	0	0	0	0	0	0	0	0	0	0	0	0	0	3	5	15	1	41	4	33	19	15	12	8	10	8	5	3	5	4	7	0	0	0	0	0
Ntungamo District	Mother Francisca Lechner HC IV	Apr to Jun 2021	0	0	2	3	12	15	17	14	0	0	0	0	0	0	1	0	0	0	0	0	0	0	0	0	32	32	14	9	27	9	85	33	108	44	84	72	80	57	80	52	109	103	0	1	0	1	3
Ntungamo District	Mother Francisca Lechner HC IV	Jan to Mar 2021	0	0	2	3	12	14	16	16	0	0	0	0	0	0	1	0	0	0	0	0	0	0	0	0	31	33	15	6	27	11	87	27	100	46	81	68	82	60	69	53	111	97	0	2	0	0	2
Ntungamo District	Mother Francisca Lechner HC IV	Jan to Mar 2020	0	0	5	5	13	17	13	14	0	0	0	0	0	1	0	0	0	0	0	0	0	0	0	0	31	37	10	7	40	10	81	33	115	49	79	69	75	53	66	49	101	91	0	1	0	0	3
Ntungamo District	Mother Francisca Lechner HC IV	Apr to Jun 2020	0	0	5	4	14	17	11	14	0	0	0	0	0	0	0	0	0	0	0	0	0	0	0	0	30	35	9	7	40	10	78	33	113	51	82	68	72	55	68	49	103	91	0	1	0	0	4
Ntungamo District	Mother Francisca Lechner HC IV	Jul to Sep 2020	0	0	4	3	13	15	13	16	0	0	0	0	0	0	1	0	0	0	0	0	0	0	0	0	31	34	15	5	37	13	81	34	115	50	74	66	74	59	69	49	105	89	0	1	0	0	3
Ntungamo District	Mother Francisca Lechner HC IV	Oct to Dec 2020	0	0	2	3	14	15	14	16	0	0	0	0	0	0	1	0	0	0	0	0	0	0	0	0	31	34	15	7	28	13	89	33	108	44	75	65	83	68	72	49	108	95	0	2	1	0	2
Sheema District	Mushanga HC III	Apr to Jun 2021	0	0	1	3	0	2	2	0	0	0	0	0	0	0	0	0	0	0	0	0	0	0	0	0	3	5	5	0	16	0	13	1	16	44	3	29	8	16	3	7	5	3	0	0	0	0	0
Sheema District	Mushanga HC III	Jan to Mar 2021	0	0	1	3	0	1	2	0	0	0	0	0	0	0	0	0	0	0	0	0	0	0	0	0	3	4	5	0	15	0	9	0	15	43	3	29	7	15	3	8	6	3	0	0	0	0	0
Sheema District	Mushanga HC III	Jan to Mar 2020	0	2	1	0	0	1	0	0	0	0	0	0	0	0	0	0	0	0	0	0	0	0	0	0	1	3	5	0	38	1	34	8	13	9	5	6	4	2	4	1	7	2	0	0	1	0	0
Sheema District	Mushanga HC III	Apr to Jun 2020	0	1	1	1	0	1	2	0	0	0	0	0	0	0	0	0	0	0	0	0	0	0	0	0	3	3	4	0	41	3	33	13	13	10	6	5	4	4	5	2	7	2	0	0	1	0	1
Sheema District	Mushanga HC III	Jul to Sep 2020	0	0	1	3	0	1	0	0	0	0	0	0	0	0	0	0	0	0	0	0	0	0	0	0	1	4	5	0	14	0	41	6	27	15	14	3	8	7	3	3	10	4	0	0	0	0	0
Sheema District	Mushanga HC III	Oct to Dec 2020	0	0	1	3	0	1	2	0	0	0	0	0	0	0	0	0	0	0	0	0	0	0	0	0	3	4	5	0	15	0	43	9	29	15	15	3	8	7	3	3	10	4	0	0	0	0	0
Rwampara District	Mwizi HC III	Apr to Jun 2021	1	0	3	3	5	4	4	1	0	0	0	0	0	0	0	0	0	0	0	0	0	0	0	0	13	8	4	2	38	7	68	12	43	26	51	27	33	22	26	17	46	34	0	0	0	0	0
Rwampara District	Mwizi HC III	Jan to Mar 2021	0	0	5	3	5	2	6	1	0	0	0	0	0	0	0	0	0	0	0	0	0	0	0	0	16	6	2	2	37	7	63	11	37	29	48	26	34	22	27	18	45	29	0	0	0	0	0
Rwampara District	Mwizi HC III	Jan to Mar 2020	0	0	3	3	5	3	7	1	0	0	0	0	0	0	0	0	0	0	0	0	0	0	0	0	15	7	10	2	43	7	52	6	41	32	41	17	28	23	25	21	37	27	0	0	1	0	0
Rwampara District	Mwizi HC III	Apr to Jun 2020	1	0	3	3	5	2	6	2	0	0	0	0	0	0	0	0	0	0	0	0	0	0	0	0	15	7	7	2	43	6	56	9	38	26	43	24	29	24	26	18	39	30	0	0	1	0	0
Rwampara District	Mwizi HC III	Jul to Sep 2020	0	0	5	3	5	6	6	3	0	0	0	0	0	0	0	0	0	0	0	0	0	0	0	0	16	12	5	0	35	4	59	14	49	27	38	22	29	15	19	18	46	40	0	0	0	0	0
Rwampara District	Mwizi HC III	Oct to Dec 2020	0	0	5	3	5	6	6	3	0	0	0	0	0	0	0	0	0	0	0	0	0	0	0	0	16	12	7	0	37	5	60	16	49	28	38	26	29	18	18	18	45	39	0	0	0	0	0
Rwampara District	Ndeija HC III	Apr to Jun 2021	0	0	0	1	4	4	6	3	1	0	1	0	2	3	0	0	0	0	0	0	0	0	0	0	15	11	7	4	62	8	111	26	87	49	65	28	39	33	24	21	28	33	0	0	0	0	1
Rwampara District	Ndeija HC III	Jan to Mar 2021	0	0	0	0	2	2	6	3	1	0	1	1	4	5	0	0	0	0	0	0	0	0	0	0	15	11	8	5	58	7	113	29	85	48	68	24	36	34	26	23	28	30	0	0	0	0	1
Rwampara District	Ndeija HC III	Jan to Mar 2020	0	0	0	1	0	1	4	1	0	0	3	3	4	3	0	1	0	0	0	0	0	0	0	0	14	10	7	5	69	10	100	35	69	41	58	25	32	26	24	20	21	25	0	0	1	0	0
Rwampara District	Ndeija HC III	Apr to Jun 2020	0	0	0	0	0	1	3	1	0	0	2	3	6	4	1	1	0	0	0	0	0	0	0	0	14	10	2	5	57	6	88	35	81	44	61	25	32	27	24	19	20	24	0	0	1	0	0
Rwampara District	Ndeija HC III	Jul to Sep 2020	0	0	0	0	0	1	4	1	0	0	4	4	5	3	1	2	0	0	0	0	0	0	0	0	18	11	5	5	56	9	97	35	74	42	61	25	32	28	24	22	21	26	0	0	1	0	0
Rwampara District	Ndeija HC III	Oct to Dec 2020	0	0	0	0	0	1	4	2	0	0	2	2	7	4	1	2	0	0	0	0	0	0	0	0	16	11	5	5	61	9	98	36	85	42	67	26	34	28	26	23	25	27	0	0	1	0	0
Ntungamo District	Ngoma HC III	Apr to Jun 2021	0	0	1	1	1	2	2	2	0	0	0	0	0	0	0	0	0	0	0	0	0	0	0	0	4	5	3	0	11	0	29	7	36	6	20	14	25	11	10	9	16	31	0	0	0	0	0
Ntungamo District	Ngoma HC III	Jan to Mar 2021	0	0	0	1	1	3	1	2	0	0	0	0	0	0	0	0	0	0	0	0	0	0	0	0	2	6	4	0	12	0	30	6	46	6	21	17	12	9	14	7	11	31	0	0	0	0	0
Ntungamo District	Ngoma HC III	Jan to Mar 2020	0	0	0	1	0	0	0	0	0	0	0	0	0	0	0	0	0	0	0	0	0	0	0	0	0	1	2	0	14	1	24	6	25	10	29	9	19	7	11	10	11	24	0	0	0	0	0
Ntungamo District	Ngoma HC III	Apr to Jun 2020	0	0	0	0	0	2	0	1	0	0	0	0	0	0	0	0	0	0	0	0	0	0	0	0	0	3	3	0	11	1	25	8	29	5	30	16	16	4	11	9	12	24	0	0	0	0	0
Ntungamo District	Ngoma HC III	Jul to Sep 2020	0	0	0	0	0	3	0	0	0	0	0	0	0	0	0	0	0	0	0	0	0	0	0	0	0	3	6	0	9	2	25	5	39	8	23	16	13	11	18	8	13	27	0	0	0	0	0
Ntungamo District	Ngoma HC III	Oct to Dec 2020	0	0	0	1	1	3	0	2	0	0	0	0	0	0	0	0	0	0	0	0	0	0	0	0	1	6	4	0	10	1	31	7	45	6	21	17	12	7	14	7	10	30	0	0	0	0	0
Ntungamo District	Ntungamo HC IV	Apr to Jun 2021	0	1	12	7	14	22	7	8	0	0	0	0	0	0	4	1	0	0	0	0	0	0	0	0	37	39	26	10	99	11	236	51	229	98	172	102	105	59	73	53	109	98	0	1	1	1	3
Ntungamo District	Ntungamo HC IV	Jan to Mar 2021	0	0	0	0	1	4	6	6	1	3	6	4	13	17	5	2	0	0	0	0	0	0	0	0	38	36	22	9	90	9	223	47	218	90	170	96	100	54	68	52	107	92	0	1	1	1	2
Ntungamo District	Ntungamo HC IV	Jan to Mar 2020	2	1	5	5	7	13	5	8	0	0	1	0	3	9	4	2	0	0	0	0	0	0	0	0	28	38	16	8	89	10	219	44	216	99	145	78	80	63	60	45	94	82	0	0	1	0	3
Ntungamo District	Ntungamo HC IV	Apr to Jun 2020	1	1	6	3	8	15	5	9	0	0	1	0	3	8	4	2	0	0	0	0	0	0	0	0	29	38	22	7	100	15	218	45	219	98	151	82	82	66	66	47	96	87	0	0	2	0	3
Ntungamo District	Ntungamo HC IV	Jul to Sep 2020	0	2	0	0	0	1	4	9	2	1	8	3	11	23	5	3	0	0	0	0	0	0	0	0	38	42	22	7	91	11	211	46	206	98	152	83	83	61	65	50	96	87	0	0	2	0	3
Ntungamo District	Ntungamo HC IV	Oct to Dec 2020	0	0	0	0	0	2	6	9	2	2	7	4	11	21	5	2	0	0	0	0	0	0	0	0	38	40	26	7	95	11	225	47	208	98	155	82	89	59	65	49	100	86	0	1	2	0	4
Ntungamo District	Ntungamo Prisons HC II	Apr to Jun 2021	0	0	0	0	0	0	0	0	0	0	0	0	0	0	0	0	0	0	0	0	0	0	0	0	0	0	2	1	2	11	0	10	2	11	1	7	0	9	0	4	0	6	0	0	0	0	0
Ntungamo District	Ntungamo Prisons HC II	Jan to Mar 2021	0	0	0	0	0	0	0	0	0	0	0	0	0	0	0	0	0	0	0	0	0	0	0	0	0	0	2	0	2	8	2	15	3	6	1	9	1	5	0	4	0	3	0	0	0	0	0
Ntungamo District	Ntungamo Prisons HC II	Jan to Mar 2020	0	0	0	0	0	0	0	0	0	0	0	0	0	0	0	0	0	0	0	0	0	0	0	0	0	0	0	0	3	5	1	4	2	8	1	9	0	2	0	2	1	3	0	0	0	0	0
Ntungamo District	Ntungamo Prisons HC II	Apr to Jun 2020	0	0	0	0	0	0	0	0	0	0	0	0	0	0	0	0	0	0	0	0	0	0	0	0	0	0	0	0	2	3	1	6	1	7	0	7	0	4	0	1	0	3	0	0	0	0	0
Ntungamo District	Ntungamo Prisons HC II	Jul to Sep 2020	0	0	0	0	0	0	0	0	0	0	0	0	0	0	0	0	0	0	0	0	0	0	0	0	0	0	0	0	1	8	1	15	1	14	0	14	0	6	0	4	0	3	0	0	0	0	0
Ntungamo District	Ntungamo Prisons HC II	Oct to Dec 2020	0	0	0	0	0	0	0	0	0	0	0	0	0	0	0	0	0	0	0	0	0	0	0	0	0	0	0	0	0	7	0	11	0	12	1	13	0	6	0	2	0	1	0	0	0	0	0
Ntungamo District	Nyakyera HC III	Apr to Jun 2021	1	0	14	8	8	6	1	3	0	0	0	0	0	1	0	0	0	0	0	0	0	0	0	0	24	18	12	1	78	7	70	17	69	30	74	27	35	32	24	19	47	27	2	0	0	0	0
Ntungamo District	Nyakyera HC III	Jan to Mar 2021	3	0	13	6	7	9	0	3	0	0	0	0	0	0	1	0	0	0	0	0	0	0	0	0	24	18	10	0	72	9	69	20	61	24	70	33	30	27	26	18	41	24	1	0	0	0	1
Ntungamo District	Nyakyera HC III	Jan to Mar 2020	1	0	8	5	6	1	1	4	0	0	0	0	0	0	0	0	0	0	0	0	0	0	0	0	16	10	17	1	71	6	64	13	58	16	57	15	26	22	15	15	26	23	0	1	0	0	1
Ntungamo District	Nyakyera HC III	Apr to Jun 2020	2	0	8	6	6	4	1	2	0	0	0	0	0	0	0	0	0	0	0	0	0	0	0	0	17	12	15	1	56	6	61	15	51	16	53	27	29	20	17	18	27	20	0	1	0	0	2
Ntungamo District	Nyakyera HC III	Jul to Sep 2020	2	0	9	7	7	4	1	2	0	0	0	0	0	0	0	0	0	0	0	0	0	0	0	0	19	13	14	0	70	7	60	17	60	23	54	20	28	29	17	16	28	18	0	1	0	0	2
Ntungamo District	Nyakyera HC III	Oct to Dec 2020	5	0	10	5	8	8	2	2	0	0	0	0	0	0	0	0	0	0	0	0	0	0	0	0	25	15	13	1	64	6	70	17	68	26	64	26	29	25	20	16	35	18	0	1	0	0	1
Ntungamo District	Rubare HC IV	Apr to Jun 2021	1	0	10	7	21	10	14	13	0	0	0	0	1	0	3	2	0	0	0	0	0	0	0	1	50	33	23	16	103	20	221	68	237	112	189	142	143	100	114	77	177	149	2	1	2	2	8
Ntungamo District	Rubare HC IV	Jan to Mar 2021	1	0	13	5	21	10	15	14	0	0	0	0	0	0	2	2	0	0	0	0	0	0	0	1	52	32	22	16	102	20	218	65	232	108	180	133	145	94	108	72	173	148	2	1	2	2	7
Ntungamo District	Rubare HC IV	Jan to Mar 2020	0	0	0	1	15	8	10	13	2	1	10	4	8	7	4	2	0	0	0	0	0	0	0	0	59	36	14	12	112	20	214	57	212	109	168	116	124	78	111	79	145	116	2	2	2	1	7
Ntungamo District	Rubare HC IV	Apr to Jun 2020	1	0	11	6	21	13	15	17	0	0	0	0	0	1	2	1	0	0	0	0	0	0	0	0	50	38	15	10	104	20	211	57	213	107	162	108	126	81	110	73	142	118	1	2	2	2	6
Ntungamo District	Rubare HC IV	Jul to Sep 2020	2	0	11	5	21	13	14	18	0	0	0	0	0	0	3	1	0	0	0	0	0	1	0	0	51	38	14	12	115	20	212	65	221	111	155	110	133	86	110	77	145	120	1	0	3	2	9
Ntungamo District	Rubare HC IV	Oct to Dec 2020	0	0	14	7	20	10	14	14	0	0	0	0	0	0	2	2	0	0	0	0	0	0	0	1	50	34	18	16	103	20	206	62	232	104	172	129	148	89	107	73	173	150	3	1	2	2	6
Ntungamo District	Rugarama HC III	Apr to Jun 2021	1	0	1	4	6	3	4	3	0	0	0	0	0	0	0	0	0	0	0	0	0	0	0	0	12	10	4	0	41	3	47	13	38	10	34	10	12	12	15	11	38	21	0	0	0	0	0
Ntungamo District	Rugarama HC III	Jan to Mar 2021	1	0	0	6	5	1	4	2	0	0	0	0	0	0	0	0	0	0	0	0	0	0	0	0	10	9	8	0	50	1	43	11	30	11	25	11	15	12	10	10	36	17	0	0	0	0	0
Ntungamo District	Rugarama HC III	Jan to Mar 2020	2	0	0	5	6	1	2	3	0	0	0	0	0	0	0	0	0	0	0	0	0	0	0	0	10	9	4	1	41	1	33	14	34	12	23	9	16	9	9	9	31	14	0	0	0	0	0
Ntungamo District	Rugarama HC III	Apr to Jun 2020	0	0	1	2	1	1	5	2	0	0	0	0	0	0	0	0	0	0	0	0	0	0	0	0	7	5	4	2	24	2	37	11	45	11	24	12	18	9	9	8	28	17	0	0	0	0	0
Ntungamo District	Rugarama HC III	Jul to Sep 2020	1	2	0	3	4	1	5	2	0	0	0	0	0	0	0	0	0	0	0	0	0	0	0	0	10	8	8	0	42	2	32	11	35	8	22	6	16	7	11	9	33	13	0	0	0	0	0
Ntungamo District	Rugarama HC III	Oct to Dec 2020	1	0	0	6	4	1	4	2	0	0	0	0	0	0	0	0	0	0	0	0	0	0	0	0	9	9	7	0	43	1	35	11	34	9	25	10	17	10	9	10	35	16	0	0	0	0	0
Ntungamo District	Ruhama HC III	Apr to Jun 2021	0	0	0	1	2	0	3	6	1	0	1	2	3	1	0	1	0	0	0	0	0	0	0	0	11	11	4	4	36	3	52	14	57	19	29	18	16	21	18	16	32	24	0	1	1	1	0
Ntungamo District	Ruhama HC III	Jan to Mar 2021	1	0	0	0	1	0	1	6	0	0	1	2	4	1	0	1	0	0	0	0	0	0	0	0	9	10	4	4	36	3	51	18	60	19	28	18	15	23	18	16	32	21	0	1	1	0	0
Ntungamo District	Ruhama HC III	Jan to Mar 2020	0	0	1	2	7	0	0	7	0	0	0	0	0	0	0	0	0	0	0	0	0	0	0	0	8	9	4	3	34	2	71	20	49	20	31	29	10	25	19	15	22	18	0	2	0	0	0
Ntungamo District	Ruhama HC III	Apr to Jun 2020	0	0	1	2	7	0	0	7	0	0	0	0	0	0	0	0	0	0	0	0	0	0	0	0	8	9	4	5	32	3	74	22	47	18	33	28	10	25	18	15	22	19	0	1	1	0	0
Ntungamo District	Ruhama HC III	Jul to Sep 2020	0	0	0	0	6	1	0	7	0	0	1	1	1	0	0	0	0	0	0	0	0	0	0	0	9	9	5	4	38	3	72	23	51	19	32	31	11	25	19	15	25	19	0	2	0	0	0
Ntungamo District	Ruhama HC III	Oct to Dec 2020	0	0	0	0	1	0	2	6	0	0	1	1	4	2	0	1	0	0	0	0	0	0	0	0	9	10	3	3	35	2	57	20	57	19	32	19	14	27	18	16	30	20	0	1	0	0	0
Ntungamo District	Rukoni HC III	Apr to Jun 2021	0	0	0	1	3	2	1	1	0	0	0	0	0	0	1	0	0	0	0	0	0	0	0	0	5	4	2	1	10	0	18	4	30	14	25	11	20	18	11	20	14	17	0	0	0	0	1
Ntungamo District	Rukoni HC III	Jan to Mar 2021	0	0	0	0	1	2	3	1	0	0	0	0	0	0	0	0	0	0	0	0	0	0	0	0	4	3	2	2	8	0	13	3	24	8	29	15	15	14	14	13	15	21	0	0	0	0	0
Ntungamo District	Rukoni HC III	Jan to Mar 2020	1	0	0	3	3	1	0	1	0	0	0	0	0	0	0	0	0	0	0	0	0	0	0	0	4	5	2	0	13	0	28	5	26	8	19	17	10	10	9	10	8	12	0	0	0	0	0
Ntungamo District	Rukoni HC III	Apr to Jun 2020	0	0	0	0	1	2	4	1	0	0	0	0	0	0	0	0	0	0	0	0	0	0	0	0	5	3	0	2	8	0	15	2	23	7	32	8	19	9	7	13	18	22	0	0	0	0	0
Ntungamo District	Rukoni HC III	Jul to Sep 2020	0	0	1	0	3	2	3	1	0	0	0	0	0	0	0	0	0	0	0	0	0	0	0	0	7	3	1	2	14	0	12	5	22	7	26	10	19	8	8	12	16	23	0	0	0	0	0
Ntungamo District	Rukoni HC III	Oct to Dec 2020	0	0	0	0	1	2	4	1	0	0	0	0	0	0	0	0	0	0	0	0	0	0	0	0	5	3	0	2	15	0	12	4	24	9	25	10	21	18	7	12	18	19	0	0	0	0	0
Ntungamo District	Rwashamaire HC IV	Apr to Jun 2021	0	1	3	8	12	21	21	31	0	0	0	0	0	0	0	0	0	0	0	0	0	0	0	0	36	61	27	14	82	12	137	39	163	64	156	80	139	115	111	82	166	143	0	0	0	0	2
Ntungamo District	Rwashamaire HC IV	Jan to Mar 2021	0	1	3	9	8	18	19	32	0	0	0	0	0	0	0	0	0	0	0	0	0	0	0	0	30	60	28	12	75	12	115	37	153	61	150	75	134	111	106	79	164	138	1	0	2	0	2
Ntungamo District	Rwashamaire HC IV	Jan to Mar 2020	0	0	5	9	15	22	17	29	0	0	0	0	1	0	2	1	0	0	0	0	0	0	0	0	40	61	26	9	73	8	117	32	158	83	156	77	134	106	102	70	147	130	2	3	2	0	5
Ntungamo District	Rwashamaire HC IV	Apr to Jun 2020	0	0	0	0	6	4	9	11	0	0	4	9	9	20	9	17	0	0	0	0	0	0	0	0	41	61	26	9	72	7	125	34	157	81	151	82	139	105	95	73	149	128	2	4	2	0	5
Ntungamo District	Rwashamaire HC IV	Jul to Sep 2020	0	0	4	11	16	24	16	30	0	0	0	0	0	0	2	0	0	0	0	0	0	0	0	0	38	65	28	13	81	8	128	34	159	76	148	83	135	107	98	76	154	135	1	1	3	0	3
Ntungamo District	Rwashamaire HC IV	Oct to Dec 2020	0	0	1	6	12	17	27	28	0	0	0	0	0	0	2	0	0	0	0	0	0	0	0	0	42	51	25	8	67	12	110	36	138	63	158	67	135	94	109	74	177	151	1	1	3	0	3
Ntungamo District	Rweikiniro HC III	Apr to Jun 2021	0	0	5	3	2	6	4	3	0	0	0	0	0	0	1	0	0	0	0	0	0	0	0	0	12	12	8	1	18	3	34	7	49	16	41	18	35	24	27	13	49	29	0	0	0	0	1
Ntungamo District	Rweikiniro HC III	Jan to Mar 2021	0	0	5	4	2	5	4	3	0	0	0	0	0	0	0	0	0	0	0	0	0	0	0	0	11	12	7	1	26	1	33	4	47	15	38	16	34	23	29	14	48	33	1	0	0	0	1
Ntungamo District	Rweikiniro HC III	Jan to Mar 2020	0	0	5	4	4	4	5	3	0	0	0	0	0	0	0	0	0	0	0	0	0	0	0	0	14	11	4	1	21	1	32	6	52	11	34	18	32	20	27	10	35	37	0	0	0	0	1
Ntungamo District	Rweikiniro HC III	Apr to Jun 2020	0	0	5	7	2	4	7	3	0	0	0	0	0	0	0	0	0	0	0	0	0	0	0	0	14	14	3	1	25	0	31	6	53	11	36	19	30	22	29	12	37	38	1	0	1	0	1
Ntungamo District	Rweikiniro HC III	Jul to Sep 2020	0	0	5	6	2	4	7	3	0	0	0	0	0	0	0	0	0	0	0	0	0	0	0	0	14	13	3	1	25	1	34	7	53	10	35	19	31	21	29	12	38	36	1	0	0	0	1
Ntungamo District	Rweikiniro HC III	Oct to Dec 2020	0	0	5	5	2	4	6	3	0	0	0	0	0	0	1	0	0	0	0	0	0	0	0	0	14	12	6	1	26	1	32	6	52	12	36	19	31	22	31	12	40	34	1	0	0	0	2
Sheema District	Shuuku HC IV	Apr to Jun 2021	0	0	1	0	4	7	6	6	0	0	1	0	1	1	0	0	0	0	0	0	0	0	0	0	14	14	7	4	47	5	76	34	83	42	69	55	51	41	37	37	40	41	0	0	1	0	3
Sheema District	Shuuku HC IV	Jan to Mar 2021	0	0	1	0	5	7	6	6	0	0	1	0	1	1	0	0	0	0	0	0	0	0	0	0	15	14	9	4	42	5	82	35	85	44	64	52	51	43	39	33	43	41	0	0	1	0	0
Sheema District	Shuuku HC IV	Jan to Mar 2020	1	0	2	1	5	8	5	3	0	0	0	0	1	1	0	0	0	0	0	0	0	0	0	0	14	13	7	5	45	8	88	44	77	50	59	41	52	35	37	31	32	37	0	0	2	0	1
Sheema District	Shuuku HC IV	Apr to Jun 2020	1	0	1	0	6	9	5	4	0	0	0	0	1	1	0	0	0	0	0	0	0	0	0	0	14	14	12	4	46	9	91	41	76	51	62	44	49	36	36	30	34	36	0	0	0	0	0
Sheema District	Shuuku HC IV	Jul to Sep 2020	0	0	2	0	6	9	5	4	0	0	0	0	1	1	0	0	0	0	0	0	0	0	0	0	14	14	11	4	48	13	86	38	79	51	61	42	52	40	36	31	38	36	0	0	0	0	0
Sheema District	Shuuku HC IV	Oct to Dec 2020	0	0	1	0	5	7	6	6	0	0	1	0	1	1	0	0	0	0	0	0	0	0	0	0	15	14	8	4	40	6	84	34	87	43	67	50	50	41	40	34	42	40	0	0	1	0	0
Sheema District	St. Claret HC II	Apr to Jun 2021	0	0	1	0	2	1	2	1	0	0	0	0	0	0	0	0	0	0	0	0	0	0	0	0	5	2	1	0	5	0	8	0	3	6	4	3	0	2	0	2	5	4	0	0	0	0	0
Sheema District	St. Claret HC II	Jan to Mar 2021	1	0	1	1	1	1	2	0	0	0	0	0	0	0	0	0	0	0	0	0	0	0	0	0	5	2	2	1	5	0	15	0	3	4	4	3	1	1	1	2	6	5	0	0	0	0	0
Sheema District	St. Claret HC II	Jan to Mar 2020	1	0	1	0	1	1	0	1	0	0	0	0	0	0	0	0	0	0	0	0	0	0	0	0	3	2	1	0	4	0	7	0	1	1	2	0	0	1	0	2	3	4	0	0	0	0	0
Sheema District	St. Claret HC II	Apr to Jun 2020	0	0	1	1	0	1	1	0	0	0	0	0	0	0	0	0	0	0	0	0	0	0	0	0	2	2	1	0	7	0	7	0	2	4	3	1	0	1	1	2	3	4	0	0	0	0	0
Sheema District	St. Claret HC II	Jul to Sep 2020	0	0	2	0	1	1	2	0	0	0	0	0	0	0	0	0	0	0	0	0	0	0	0	0	5	1	2	0	10	0	8	0	1	3	3	3	1	1	0	2	6	5	0	0	0	0	0
Sheema District	St. Claret HC II	Oct to Dec 2020	1	0	1	0	2	1	1	1	0	0	0	0	0	0	0	0	0	0	0	0	0	0	0	0	5	2	1	0	11	0	11	0	3	3	3	3	1	1	1	1	5	6	0	0	0	0	0
Ntungamo District	St. Lucia Kagamba HC III	Apr to Jun 2021	0	0	0	0	0	2	3	3	0	0	0	1	0	1	0	0	0	0	0	0	0	0	0	0	3	7	3	2	19	2	23	6	28	13	37	14	32	14	21	18	58	29	1	1	0	0	1
Ntungamo District	St. Lucia Kagamba HC III	Jan to Mar 2021	0	0	0	4	1	0	2	1	0	0	0	1	0	1	0	0	0	0	0	0	0	0	0	0	3	7	3	1	20	2	30	8	43	18	30	11	29	13	16	9	36	19	1	1	0	0	1
Ntungamo District	St. Lucia Kagamba HC III	Jan to Mar 2020	0	0	0	3	0	2	2	1	0	0	0	0	0	0	0	0	0	0	0	0	0	0	0	0	2	6	0	1	11	1	30	8	42	12	45	20	25	13	28	16	39	26	1	1	0	0	1
Ntungamo District	St. Lucia Kagamba HC III	Apr to Jun 2020	0	1	0	3	2	1	1	2	0	0	0	0	0	0	0	0	0	0	0	0	0	0	0	0	3	7	3	0	24	5	32	13	40	17	29	18	27	16	20	11	34	19	1	1	0	0	1
Ntungamo District	St. Lucia Kagamba HC III	Jul to Sep 2020	0	0	0	0	0	4	1	0	0	0	0	0	0	0	0	0	0	0	0	0	0	0	0	0	1	4	1	1	13	2	27	10	35	9	29	14	31	13	24	13	56	32	1	1	0	0	1
Ntungamo District	St. Lucia Kagamba HC III	Oct to Dec 2020	0	0	0	5	2	0	1	2	0	0	0	0	0	0	0	0	0	0	0	0	0	0	0	0	3	7	3	0	22	2	32	12	44	19	29	13	24	16	18	16	30	20	1	1	0	0	1
[truncated: 113 more columns]
