# Supplementary material for: Cost-effectiveness analysis of adding tuberculosis household contact investigation on passive case-finding strategy in Southwestern Uganda
Source: PLoS One. 2023 Dec 21;18(12):e0288761. doi: 10.1371/journal.pone.0288761 (PMC10735033; doi:10.1371/journal.pone.0288761)
Supplement: S8 File — (ZIP) [file pone.0288761.s008.zip › Data set/OPD.xls]

## Sheet: Sheet 1
periodname	orgunitlevel1	orgunitlevel2	organisationunitname	105-OA01. New attendance 0-28Dys, Female	105-OA01. New attendance 0-28Dys, Male	105-OA01. New attendance 29Dys-4Yrs, Female	105-OA01. New attendance 29Dys-4Yrs, Male	105-OA01. New attendance 5-9Yrs, Female	105-OA01. New attendance 5-9Yrs, Male	105-OA01. New attendance 10-14Yrs, Female	105-OA01. New attendance 10-14Yrs, Male	105-OA01. New attendance 15-19Yrs, Female	105-OA01. New attendance 15-19Yrs, Male	105-OA01. New attendance 20+Yrs, Female	105-OA01. New attendance 20+Yrs, Male	105-OA02. Re-attendance 0-28Dys, Female	105-OA02. Re-attendance 0-28Dys, Male	105-OA02. Re-attendance 29Dys-4Yrs, Female	105-OA02. Re-attendance 29Dys-4Yrs, Male	105-OA02. Re-attendance 5-9Yrs, Female	105-OA02. Re-attendance 5-9Yrs, Male	105-OA02. Re-attendance 10-14Yrs, Female	105-OA02. Re-attendance 10-14Yrs, Male	105-OA02. Re-attendance 15-19Yrs, Female	105-OA02. Re-attendance 15-19Yrs, Male	105-OA02. Re-attendance 20+Yrs, Female	105-OA02. Re-attendance 20+Yrs, Male	0-14 Female Attd	0-14 Male Attd	15+ Female Attd	15+ Male Attd	105-TP01. Number screened for TB in OPD <5Yrs, Female	105-TP01. Number screened for TB in OPD <5Yrs, Male	105-TP01. Number screened for TB in OPD 5-9Yrs, Female	105-TP01. Number screened for TB in OPD 5-9Yrs, Male	105-TP01. Number screened for TB in OPD 10-14Yrs, Female	105-TP01. Number screened for TB in OPD 10-14Yrs, Male	105-TP01. Number screened for TB in OPD 15-19Yrs, Female	105-TP01. Number screened for TB in OPD 15-19Yrs, Male	105-TP01. Number screened for TB in OPD 20+Yrs, Female	105-TP01. Number screened for TB in OPD 20+Yrs, Male	Screened_0-14 Female	Screened_0-14 Male	Screened_15+ Female	Screened_15+ Male	105-TP02. Number of presumptive TB cases identified from OPD <5Yrs, Female	105-TP02. Number of presumptive TB cases identified from OPD <5Yrs, Male	105-TP02. Number of presumptive TB cases identified from OPD 5-9Yrs, Female	105-TP02. Number of presumptive TB cases identified from OPD 5-9Yrs, Male
Jan to Mar 2021	Ankole	Ntungamo District	Allied Heath Proffessionals	1	1	27	19	10	10	15.36	7.2	16.64	7.8	90	59	0	0	0	0	0	0	0	0	0	0	3	1	53.36	37.2	109.64	67.8	0	0	0	0	0	0	0	0	0	0	0	0	0	0	0	0	0	0
Jan to Mar 2021	Ankole	Ntungamo District	Amazing Grace Domiciliary Clinic	1	1	25	24	11	10	12.96	9.12	14.04	9.88	143	62	0	0	1	0	0	0	0	0	0	0	4	2	50.96	44.12	161.04	73.88	26	25	11	6	5	10	22	8	143	62	42	41	165	70	0	0	0	0
Jan to Mar 2021	Ankole	Sheema District	Bigona HC II	0	0	32	38	36	19	35.52	33.12	38.48	35.88	208	128	0	0	0	0	0	0	0	0	0	0	0	0	103.52	90.12	246.48	163.88	19	20	13	10	13	13	10	9	76	45	45	43	86	54	0	0	0	0
Jan to Mar 2021	Ankole	Rwampara District	Bugamba HC IV	0	1	145	138	70	53	123.36	80.16	133.64	86.84	1543	513	0	0	0	0	3	0	0	0.48	0	0.52	39	45	341.36	272.64	1715.64	645.36	116	125	54	34	99	85	141	76	1236	506	269	244	1377	582	3	2	1	3
Jan to Mar 2021	Ankole	Sheema District	Bugongi HC III	1	1	214	160	69	29	127.2	75.36	137.8	81.64	915	361	0	0	0	0	0	0	0	0	0	0	0	0	411.2	265.36	1052.8	442.64	195	144	63	26	84	66	149	65	953	351	342	236	1102	416	4	4	10	0
Jan to Mar 2021	Ankole	Ntungamo District	Buhanama HC II	0	0	56	54	25	17	55.2	28.32	59.8	30.68	255	141	0	0	0	0	0	0	0	0	0	0	3	0	136.2	99.32	317.8	171.68	0	0	0	0	0	0	0	0	0	0	0	0	0	0	0	0	0	0
Jan to Mar 2021	Ankole	Sheema District	Buraro HC II	0	0	41	46	94	54	61.44	53.76	66.56	58.24	324	136	0	0	0	0	0	0	0	0	0	0	0	0	196.44	153.76	390.56	194.24	0	0	0	0	0	0	0	0	0	0	0	0	0	0	0	0	0	0
Jan to Mar 2021	Ankole	Rwampara District	Bushwere HC II	1	0	60	61	30	24	49.44	21.12	53.56	22.88	393	112	0	0	0	1	0	0	0.96	0	1.04	0	0	0	141.4	107.12	447.6	134.88	0	0	0	0	0	0	0	0	0	0	0	0	0	0	0	0	0	0
Jan to Mar 2021	Ankole	Ntungamo District	Butaare HC III	26	30	117	93	51	32	75.84	51.84	82.16	56.16	422	146	0	0	0	0	0	0	0	0	0	0	0	0	269.84	206.84	504.16	202.16	25	30	51	32	51	32	107	76	422	146	127	94	529	222	2	1	2	4
Jan to Mar 2021	Ankole	Ntungamo District	Bwongyera HC III	0	0	74	74	46	49	86.4	61.44	93.6	66.56	552	210	0	0	0	0	0	0	2.4	2.4	2.6	2.6	51	24	208.8	186.84	699.2	303.16	74	74	46	49	59	42	126	91	603	234	179	165	729	325	0	2	1	2
Jan to Mar 2021	Ankole	Rwampara District	Community Medical Centre Clinic (Ndeija) HC II	2	0	50	40	7	12	12.48	6.24	13.52	6.76	164	110	0	0	1	0	0	0	0	0	0	0	1	1	72.48	58.24	178.52	117.76	51	40	7	12	15	7	11	6	164	110	73	59	175	116	0	0	0	0
Jan to Mar 2021	Ankole	Ntungamo District	Daniel K Medical Centre HC II	0	0	12	7	0	3	8.16	2.88	8.84	3.12	57	53	0	0	0	0	0	0	0.48	0	0.52	0	0	1	20.64	12.88	66.36	57.12	12	7	0	3	4	6	13	0	57	53	16	16	70	53	0	0	0	0
Jan to Mar 2021	Ankole	Ntungamo District	Devine Mercy Medical Centre Clinic	0	0	86	100	16	25	43.2	24.96	46.8	27.04	455	310	0	0	1	2	0	0	0.48	0	0.52	0	3	5	146.68	151.96	505.32	342.04	0	0	0	0	0	0	0	0	0	0	0	0	0	0	0	0	0	0
Jan to Mar 2021	Ankole	Ntungamo District	Doctors Referral Hospital	4	6	39	33	28	24	24.48	21.6	26.52	23.4	436	389	0	0	1	2	12	5	9.6	10.08	10.4	10.92	70	50	118.08	101.68	542.92	473.32	44	41	40	29	24	28	47	37	506	439	108	98	553	476	0	0	0	0
Jan to Mar 2021	Ankole	Ntungamo District	Family Doctors Clinic (Ntungamo) HC II	0	0	7	5	4	3	9.12	3.84	9.88	4.16	242	146	0	0	0	0	0	0	2.88	0	3.12	0	30	21	23	11.84	285	171.16	0	0	0	0	0	0	0	0	0	0	0	0	0	0	0	0	0	0
Jan to Mar 2021	Ankole	Sheema District	Giramatsiko Medical Centre HC III	0	0	24	21	15	22	14.88	11.52	16.12	12.48	84	80	0	0	0	0	1	2	0.48	0.96	0.52	1.04	8	6	55.36	57.48	108.64	99.52	0	0	0	0	0	0	0	0	0	0	0	0	0	0	0	0	0	0
Jan to Mar 2021	Ankole	Ntungamo District	Happy Health Insurance Scheme HC II	0	0	0	0	3	3	6.24	2.4	6.76	2.6	77	46	0	0	0	0	0	0	0	0	0	0	0	1	9.24	5.4	83.76	49.6	0	0	0	0	0	0	0	0	0	0	0	0	0	0	0	0	0	0
Jan to Mar 2021	Ankole	Ntungamo District	Hope Community Clinic	1	0	19	20	10	9	19.68	21.6	21.32	23.4	57	69	0	0	0	0	0	0	0	0	0	0	11	7	49.68	50.6	89.32	99.4	2	1	1	2	2	1	4	9	23	29	5	4	27	38	0	0	0	0
Jan to Mar 2021	Ankole	Sheema District	Hope Medical Centre HC III	2	1	25	27	12	5	18.72	17.28	20.28	18.72	249	133	0	0	0	0	0	0	0	0	0	0	1	1	57.72	50.28	270.28	152.72	0	0	0	0	0	0	0	0	0	0	0	0	0	0	0	0	0	0
Jan to Mar 2021	Ankole	Rwampara District	Ihunga (Mbarara) HC II	1	0	81	100	62	28	68.16	46.56	73.84	50.44	316	196	0	0	0	0	0	0	0	0	0	0	1	1	212.16	174.56	390.84	247.44	0	0	0	0	0	0	0	0	0	0	0	0	0	0	0	0	0	0
Jan to Mar 2021	Ankole	Ntungamo District	Ihunga (Ntungamo) HC III	0	0	60	54	109	77	118.56	88.8	128.44	96.2	318	141	0	0	1	1	0	0	0	0	0	0	0	0	288.56	220.8	446.44	237.2	0	0	0	0	0	0	0	0	0	0	0	0	0	0	0	0	0	0
Jan to Mar 2021	Ankole	Ntungamo District	Iterero HC II	0	0	55	51	66	77	53.76	44.64	58.24	48.36	222	157	0	0	0	0	0	0	1.44	0	1.56	0	1	2	176.2	172.64	282.8	207.36	0	0	0	0	0	0	0	0	0	0	0	0	0	0	0	0	0	0
Jan to Mar 2021	Ankole	Ntungamo District	Itojo Hospital	0	0	290	306	120	120	257.76	166.08	279.24	179.92	3314	1914	0	0	1	1	5	2	2.4	1.92	2.6	2.08	7	5	676.16	597	3602.84	2101	290	306	122	121	260	168	277	180	3317	1916	672	595	3594	2096	2	3	1	1
Jan to Mar 2021	Ankole	Sheema District	Kabwohe Clinical Research Centre HC II	2	0	34	17	13	12	27.84	22.08	30.16	23.92	512	335	0	0	1	0	0	0	0	1.44	0	1.56	17	14	77.84	52.52	559.16	374.48	6	5	14	11	8	11	23	22	362	249	28	27	385	271	1	0	2	2
Jan to Mar 2021	Ankole	Sheema District	Kabwohe HC IV	0	0	231	261	87	64	141.12	77.76	152.88	84.24	2377	991	0	0	0	0	0	0	0.48	0	0.52	0	12	8	459.6	402.76	2542.4	1083.24	248	224	85	63	69	67	263	137	1593	647	402	354	1856	784	2	1	5	2
Jan to Mar 2021	Ankole	Ntungamo District	Kafunjo (Kafunjo) HC II	0	1	89	58	83	46	87.84	71.52	95.16	77.48	333	116	0	0	0	0	0	0	0	0	0	0	0	0	259.84	176.52	428.16	193.48	31	19	20	10	39	50	0	0	86	34	90	79	86	34	0	0	0	0
Jan to Mar 2021	Ankole	Ntungamo District	Kaina HC II	0	0	38	14	40	30	25.44	18.24	27.56	19.76	51	49	0	0	0	0	0	0	0	0	0	0	0	0	103.44	62.24	78.56	68.76	0	0	0	0	0	0	0	0	0	0	0	0	0	0	0	0	0	0
Jan to Mar 2021	Ankole	Rwampara District	Kakigani HC II	0	0	51	53	27	28	53.28	24.96	57.72	27.04	218	105	0	0	0	0	0	0	0	0	0	0	0	0	131.28	105.96	275.72	132.04	0	0	0	0	0	0	0	0	0	0	0	0	0	0	0	0	0	0
Jan to Mar 2021	Ankole	Sheema District	Karera HC II	2	0	67	70	44	33	68.16	66.72	73.84	72.28	402	226	0	0	0	0	0	0	0	0	0	0	0	0	181.16	169.72	475.84	298.28	36	40	13	7	27	17	10	14	39	19	76	64	49	33	0	0	0	0
Jan to Mar 2021	Ankole	Sheema District	Karugorora HC II	0	0	29	29	53	45	73.92	49.44	80.08	53.56	318	172	0	0	0	0	0	0	0	0	0	0	0	0	155.92	123.44	398.08	225.56	0	0	0	0	0	0	0	0	0	0	0	0	0	0	0	0	0	0
Jan to Mar 2021	Ankole	Ntungamo District	Karuruma HC III	0	0	84	75	64	45	90.72	63.36	98.28	68.64	369	184	0	0	0	0	0	0	0	0	0	0	0	0	238.72	183.36	467.28	252.64	42	38	38	24	47	47	59	35	272	134	127	109	331	169	0	0	1	0
Jan to Mar 2021	Ankole	Sheema District	Kasana COU HC II	0	0	8	16	2	2	5.28	1.92	5.72	2.08	72	24	0	0	0	0	0	0	0.96	0	1.04	0	1	5	16.24	19.92	79.76	31.08	0	0	0	0	0	0	0	0	0	0	0	0	0	0	0	0	0	0
Jan to Mar 2021	Ankole	Sheema District	Kasana East HC II	0	0	20	13	20	22	40.32	19.2	43.68	20.8	201	93	0	0	0	0	0	0	0	0	0	0	0	0	80.32	54.2	244.68	113.8	20	13	20	22	34	19	50	21	201	93	74	54	251	114	0	0	0	0
Jan to Mar 2021	Ankole	Sheema District	Kasana West HC II	0	0	59	62	53	36	72	58.56	78	63.44	374	247	0	0	0	0	0	0	0	0	0	0	0	0	184	156.56	452	310.44	59	62	53	36	65	45	85	77	374	247	177	143	459	324	0	0	0	0
Jan to Mar 2021	Ankole	Sheema District	Kashozi (Kashozi) HC II	0	0	64	58	50	19	89.28	59.04	96.72	63.96	430	235	0	0	0	0	0	0	0	0	0	0	0	0	203.28	136.04	526.72	298.96	64	58	50	19	81	69	105	54	430	235	195	146	535	289	0	0	0	0
Jan to Mar 2021	Ankole	Rwampara District	Kathel Medical Center	0	0	31	22	17	11	13.92	13.92	15.08	15.08	239	130	0	0	0	0	0	0	0	0	0	0	0	0	61.92	46.92	254.08	145.08	16	7	7	2	0	0	7	13	84	33	23	9	91	46	0	0	0	0
Jan to Mar 2021	Ankole	Ntungamo District	Kayonza (Ntungamo) HC III	0	0	195	152	74	59	37.92	26.88	41.08	29.12	880	624	0	0	1	2	1	2	0.48	0.96	0.52	1.04	46	20	309.4	242.84	967.6	674.16	168	139	74	59	19	24	60	34	864	603	261	222	924	637	0	0	0	0
Jan to Mar 2021	Ankole	Rwampara District	Kibare (Ndeija) HC II	0	0	74	54	51	32	70.56	41.76	76.44	45.24	321	131	0	0	0	0	0	0	0	0	0	0	0	0	195.56	127.76	397.44	176.24	0	0	0	0	0	0	0	0	0	0	0	0	0	0	0	0	0	0
Jan to Mar 2021	Ankole	Ntungamo District	Kibeho HC II	0	1	51	65	32	35	68.64	31.68	74.36	34.32	408	187	0	0	0	1	0	0	0	0	0	0	0	0	151.64	133.68	482.36	221.32	0	0	0	0	0	0	0	0	0	0	0	0	0	0	0	0	0	0
Jan to Mar 2021	Ankole	Rwampara District	Kigaaga (Mwizi) HC II	0	0	78	65	26	28	48.96	20.16	53.04	21.84	356	148	0	0	0	0	0	0	0	0	0	0	5	1	152.96	113.16	414.04	170.84	0	0	0	0	0	0	0	0	0	0	0	0	0	0	0	0	0	0
Jan to Mar 2021	Ankole	Ntungamo District	Kigaaga (Ngoma) HC II	0	1	153	197	179	117	174.24	148.8	188.76	161.2	596	268	0	0	1	1	6	0	5.28	2.88	5.72	3.12	8	3	518.52	467.68	798.48	435.32	0	0	0	0	0	0	0	0	0	0	0	0	0	0	0	0	0	0
Jan to Mar 2021	Ankole	Sheema District	Kigarama (Kigarama) HC III	0	0	311	255	129	118	105.12	84	113.88	91	824	582	0	0	0	0	0	0	0	0	0	0	13	7	545.12	457	950.88	680	500	210	82	79	67	36	103	65	783	488	649	325	886	553	0	0	2	0
Jan to Mar 2021	Ankole	Ntungamo District	Kihanga Medical Centre HC II	0	0	18	16	13	15	9.6	13.44	10.4	14.56	32	26	0	0	0	0	0	0	0	0	0	0	0	0	40.6	44.44	42.4	40.56	0	0	0	0	0	0	0	0	0	0	0	0	0	0	0	0	0	0
Jan to Mar 2021	Ankole	Sheema District	Kihunda HC III	0	0	453	390	55	44	132	82.08	143	88.92	801	407	0	0	0	1	0	0	4.32	2.4	4.68	2.6	27	18	644.32	519.48	975.68	516.52	454	404	39	40	103	93	155	149	861	343	596	537	1016	492	8	7	1	0
Jan to Mar 2021	Ankole	Rwampara District	Kikonkoma HC II	0	0	86	103	59	35	62.88	36	68.12	39	382	154	0	0	0	0	0	0	0	0	0	0	0	0	207.88	174	450.12	193	0	0	0	0	0	0	0	0	0	0	0	0	0	0	0	0	0	0
Jan to Mar 2021	Ankole	Rwampara District	Kinoni HC IV	8	5	188	164	34	47	83.52	70.08	90.48	75.92	1501	481	0	0	0	0	0	0	0	0.48	0	0.52	3	1	313.52	286.56	1594.48	558.44	148	145	25	47	57	36	100	64	1501	481	230	228	1601	545	28	47	3	8
Jan to Mar 2021	Ankole	Ntungamo District	Kishami HC III	0	0	43	35	35	29	30.24	23.04	32.76	24.96	266	146	0	0	0	0	0	0	0	0	0	0	3	0	108.24	87.04	301.76	170.96	0	0	0	0	0	0	0	0	0	0	0	0	0	0	0	0	0	0
Jan to Mar 2021	Ankole	Sheema District	Kitagata Hospital	0	0	232	236	34	44	112.32	63.36	121.68	68.64	4150	1632	0	0	0	0	0	0	0	0	0	0	0	0	378.32	343.36	4271.68	1700.64	171	175	16	15	14	13	78	30	3024	1116	201	203	3102	1146	5	12	1	0
Jan to Mar 2021	Ankole	Rwampara District	Kitojo (Bugamba) HC II	0	0	30	28	20	10	25.92	12.96	28.08	14.04	117	49	0	0	0	0	0	0	0	0	0	0	0	0	75.92	50.96	145.08	63.04	0	0	0	0	0	0	0	0	0	0	0	0	0	0	0	0	0	0
Jan to Mar 2021	Ankole	Sheema District	Kitojo (Sheema) HC II	1	0	78	68	48	53	66.24	31.68	71.76	34.32	516	227	0	0	0	0	0	0	0.96	0	1.04	0	13	4	194.2	152.68	601.8	265.32	79	68	50	49	69	36	75	26	625	190	198	153	700	216	0	0	0	0
Jan to Mar 2021	Ankole	Ntungamo District	Kitondo HC III	54	46	165	167	119	95	199.2	144	215.8	156	844	273	0	0	0	1	3	0	3.36	0.48	3.64	0.52	18	11	543.56	453.48	1081.44	440.52	8	8	22	15	40	34	77	64	193	155	70	57	270	219	0	0	0	0
Jan to Mar 2021	Ankole	Ntungamo District	Kitwe HC IV	0	0	192	123	67	48	105.6	65.76	114.4	71.24	880	531	0	0	6	1	6	2	4.32	4.32	4.68	4.68	47	24	380.92	244.08	1046.08	630.92	192	123	67	48	77	35	121	83	897	540	336	206	1018	623	70	45	29	15
Jan to Mar 2021	Ankole	Ntungamo District	Kiyoora HC II	0	0	27	25	26	20	32.64	29.76	35.36	32.24	171	99	0	0	0	0	0	0	0	0	0	0	0	0	85.64	74.76	206.36	131.24	0	0	0	0	0	0	0	0	0	0	0	0	0	0	0	0	0	0
Jan to Mar 2021	Ankole	Sheema District	Kiziba (Kagango) HC II	0	0	66	63	59	27	60.96	42.72	66.04	46.28	383	134	0	0	0	0	0	0	0	0	0	0	1	0	185.96	132.72	450.04	180.28	0	0	0	0	0	0	0	0	0	0	0	0	0	0	0	0	0	0
Jan to Mar 2021	Ankole	Rwampara District	Kongoro HC II	0	0	55	46	42	24	52.8	27.84	57.2	30.16	319	93	0	0	0	0	0	0	0	0	0	0	0	0	149.8	97.84	376.2	123.16	0	0	0	0	0	0	0	0	0	0	0	0	0	0	0	0	0	0
Jan to Mar 2021	Ankole	Sheema District	Kyabandara HC II	1	0	43	26	67	56	52.32	36.48	56.68	39.52	210	123	0	0	0	0	0	0	0	0	0	0	0	0	163.32	118.48	266.68	162.52	0	0	0	0	0	0	0	0	0	0	0	0	0	0	0	0	0	0
Jan to Mar 2021	Ankole	Ntungamo District	Kyafoora HC II	0	0	61	58	34	24	48.48	26.4	52.52	28.6	273	187	0	0	0	0	0	0	0	0	0	0	0	0	143.48	108.4	325.52	215.6	22	17	22	16	36	17	12	10	147	120	80	50	159	130	0	0	0	0
Jan to Mar 2021	Ankole	Ntungamo District	Kyamwasha HC III	1	0	125	68	87	69	152.64	84.48	165.36	91.52	830	332	0	0	60	51	21	24	12.48	6.72	13.52	7.28	109	17	459.12	303.2	1117.88	447.8	28	14	28	28	46	36	51	31	128	93	102	78	179	124	0	0	0	0
Jan to Mar 2021	Ankole	Sheema District	Kyangyenyi HC III	5	1	173	174	64	31	111.36	56.16	120.64	60.84	757	261	0	0	0	0	1	0	1.44	0	1.56	0	47	20	355.8	262.16	926.2	341.84	173	156	64	31	108	42	124	75	752	261	345	229	876	336	0	1	0	0
Jan to Mar 2021	Ankole	Sheema District	Kyeibanga HC II	0	0	69	57	70	52	96.48	52.8	104.52	57.2	447	190	0	0	0	0	0	0	0	0	0	0	0	0	235.48	161.8	551.52	247.2	46	36	70	52	79	42	121	68	447	190	195	130	568	258	0	0	0	0
Jan to Mar 2021	Ankole	Sheema District	Kyeihara HC II	0	0	14	10	37	21	46.08	37.92	49.92	41.08	396	178	0	0	0	0	0	0	0	0	0	0	0	0	97.08	68.92	445.92	219.08	0	0	0	0	0	0	0	0	0	0	0	0	0	0	0	0	0	0
Jan to Mar 2021	Ankole	Sheema District	Life care Clinic	0	0	42	41	15	3	8.64	8.16	9.36	8.84	151	98	0	0	0	0	0	0	0.48	0.48	0.52	0.52	44	30	66.12	52.64	204.88	137.36	0	0	0	0	0	0	0	0	0	0	0	0	0	0	0	0	0	0
Jan to Mar 2021	Ankole	Sheema District	Mabaare HC II	1	0	133	126	70	79	101.28	82.56	109.72	89.44	1899	349	0	0	7	6	4	4	55.68	7.68	60.32	8.32	162	53	371.96	305.24	2231.04	499.76	141	132	74	83	76	54	141	128	1061	402	291	269	1202	530	0	0	0	0
Jan to Mar 2021	Ankole	Ntungamo District	Mary Queen Of Heaven Community Medical Centre	3	2	49	41	47	37	38.4	18.72	41.6	20.28	340	196	1	0	3	1	0	0	0.48	0	0.52	0	7	2	142.88	99.72	389.12	218.28	0	0	0	0	0	0	0	0	0	0	0	0	0	0	0	0	0	0
Jan to Mar 2021	Ankole	Sheema District	Matsyoro HC II	0	0	28	22	32	18	49.92	35.04	54.08	37.96	314	126	0	0	3	1	1	2	1.92	0.96	2.08	1.04	8	3	115.84	79	378.16	168	0	0	0	0	0	0	0	0	0	0	0	0	0	0	0	0	0	0
Jan to Mar 2021	Ankole	Ntungamo District	Mcneil Medical Centre	0	0	26	23	27	17	28.32	23.52	30.68	25.48	227	117	0	0	0	0	0	0	2.88	0.96	3.12	1.04	8	19	84.2	64.48	268.8	162.52	0	0	0	0	0	0	6	5	23	34	0	0	29	39	0	0	0	0
Jan to Mar 2021	Ankole	Sheema District	Migina HC II	0	0	52	50	47	31	54.24	36	58.76	39	377	150	0	0	0	0	0	0	0	0	0	0	9	2	153.24	117	444.76	191	0	0	0	0	0	0	0	0	0	0	0	0	0	0	0	0	0	0
Jan to Mar 2021	Ankole	Ntungamo District	Mother Francisca Lechner HC IV	1	0	33	54	25	23	20.16	22.08	21.84	23.92	325	212	0	0	0	3	2	4	1.92	0.48	2.08	0.52	6	9	83.08	106.56	354.92	245.44	34	54	25	23	10	27	32	19	325	211	69	104	357	230	2	6	0	4
Jan to Mar 2021	Ankole	Sheema District	Mushanga HC III	2	2	116	156	34	22	48.96	23.04	53.04	24.96	731	305	0	0	2	1	0	0	0.48	0.48	0.52	0.52	108	56	203.44	204.52	892.56	386.48	0	0	0	0	0	0	1	1	8	2	0	0	9	3	0	0	0	0
Jan to Mar 2021	Ankole	Sheema District	Muzira HC II	0	0	68	41	52	26	55.68	40.8	60.32	44.2	347	154	0	0	0	0	0	0	0	0	0	0	3	0	175.68	107.8	410.32	198.2	25	16	52	16	34	23	74	50	251	102	111	55	325	152	0	0	0	0
Jan to Mar 2021	Ankole	Rwampara District	Mwizi HC III	3	0	161	139	40	26	68.64	36	74.36	39	748	314	0	0	3	1	0	0	0.48	0.48	0.52	0.52	12	10	276.12	202.48	834.88	363.52	164	139	40	26	52	44	91	31	748	314	256	209	839	345	3	6	1	3
Jan to Mar 2021	Ankole	Rwampara District	Ndeija HC III	0	1	93	96	26	37	68.64	31.68	74.36	34.32	584	240	0	0	0	0	0	0	0	0	0	0	0	0	187.64	165.68	658.36	274.32	93	96	26	37	60	38	83	28	581	239	179	171	664	267	15	6	5	13
Jan to Mar 2021	Ankole	Sheema District	New Life Care (Sheema) Clinic	0	1	4	9	2	1	0.48	0.48	0.52	0.52	25	10	0	0	0	1	1	1	0	0	0	0	13	4	7.48	13.48	38.52	14.52	0	0	0	0	0	0	0	0	0	0	0	0	0	0	0	0	0	0
Jan to Mar 2021	Ankole	Ntungamo District	Ngoma HC III	0	0	124	130	74	93	155.04	79.2	167.96	85.8	969	596	0	0	0	0	0	0	0	0	0	0	7	2	353.04	302.2	1143.96	683.8	45	53	56	59	155	67	28	21	704	408	256	179	732	429	2	0	2	1
Jan to Mar 2021	Ankole	Ntungamo District	Ngomba HC II	0	0	22	39	36	21	58.56	43.68	63.44	47.32	272	192	0	0	0	0	0	0	0	0	0	0	0	0	116.56	103.68	335.44	239.32	0	0	0	0	0	0	0	0	0	0	0	0	0	0	0	0	0	0
Jan to Mar 2021	Ankole	Rwampara District	Ngugo HC II	0	0	22	17	19	12	38.4	23.52	41.6	25.48	120	51	0	0	0	0	0	0	0	0	0	0	2	0	79.4	52.52	163.6	76.48	0	0	0	0	0	0	0	0	0	0	0	0	0	0	0	0	0	0
Jan to Mar 2021	Ankole	Ntungamo District	Ntungamo HC IV	2	0	281	218	117	97	190.08	101.76	205.92	110.24	1393	625	0	0	2	2	1	0	0	0	0	0	26	17	593.08	418.76	1624.92	752.24	58	55	25	16	34	28	56	31	360	170	117	99	416	201	1	0	2	1
Jan to Mar 2021	Ankole	Ntungamo District	Ntungamo Nyabushenyi HC II	0	0	24	27	28	20	44.64	32.64	48.36	35.36	198	69	0	0	0	0	0	0	0	0	0	0	0	0	96.64	79.64	246.36	104.36	0	0	0	0	0	0	0	0	0	0	0	0	0	0	0	0	0	0
Jan to Mar 2021	Ankole	Ntungamo District	Ntungamo Police HC II	0	0	26	31	60	37	22.08	47.52	23.92	51.48	66	116	0	0	0	0	0	0	0	0	0	0	3	2	108.08	115.52	92.92	169.48	0	0	0	0	0	0	0	0	0	0	0	0	0	0	0	0	0	0
Jan to Mar 2021	Ankole	Ntungamo District	Ntungamo Prisons HC II	0	0	0	2	2	3	3.84	33.12	4.16	35.88	67	764	0	0	0	1	0	1	0	1.44	0	1.56	0	34	5.84	41.56	71.16	835.44	0	0	1	1	2	3	0	25	8	287	3	4	8	312	0	0	0	0
Jan to Mar 2021	Ankole	Rwampara District	Nyabikungu HC II	3	0	58	49	19	22	39.84	26.88	43.16	29.12	280	142	0	0	0	0	0	0	0	0	0	0	4	1	119.84	97.88	327.16	172.12	0	0	0	0	0	0	0	0	0	0	0	0	0	0	0	0	0	0
Jan to Mar 2021	Ankole	Ntungamo District	Nyaburiza HC II	0	0	49	27	45	25	53.76	34.56	58.24	37.44	214	116	0	0	0	0	0	0	0	0	0	0	0	0	147.76	86.56	272.24	153.44	0	0	0	0	0	0	0	0	0	0	0	0	0	0	0	0	0	0
Jan to Mar 2021	Ankole	Rwampara District	Nyakabaare HC II	0	0	34	63	28	19	33.12	19.2	35.88	20.8	288	149	0	0	0	0	0	0	0	0	0	0	2	1	95.12	101.2	325.88	170.8	0	0	0	0	0	0	0	0	0	0	0	0	0	0	0	0	0	0
Jan to Mar 2021	Ankole	Sheema District	Nyakashoga HC II	0	0	26	19	6	4	24	23.04	26	24.96	194	105	0	0	0	0	0	0	0	0	0	0	0	0	56	46.04	220	129.96	0	0	0	0	0	0	0	0	0	0	0	0	0	0	0	0	0	0
Jan to Mar 2021	Ankole	Ntungamo District	Nyakibigi HC II	1	0	52	37	55	31	60.48	60.96	65.52	66.04	235	138	0	0	0	0	0	0	0	0	0	0	0	0	168.48	128.96	300.52	204.04	0	0	0	0	0	0	0	0	0	0	0	0	0	0	0	0	0	0
Jan to Mar 2021	Ankole	Ntungamo District	Nyakyera HC III	2	0	193	151	144	104	229.92	126.24	249.08	136.76	950	393	0	0	1	3	1	3	2.88	4.32	3.12	4.68	58	41	573.8	391.56	1260.2	575.44	196	157	145	107	155	100	330	172	1008	434	496	364	1338	606	0	2	0	1
Jan to Mar 2021	Ankole	Sheema District	Nyamabaare HC II	0	0	4	4	4	0	3.84	3.36	4.16	3.64	0	18	0	0	0	0	0	0	0	0	0	0	0	0	11.84	7.36	4.16	21.64	0	0	0	0	0	0	0	0	0	0	0	0	0	0	0	0	0	0
Jan to Mar 2021	Ankole	Ntungamo District	Nyanga HC III	2	1	39	30	16	9	29.76	12.96	32.24	14.04	250	111	0	0	0	0	0	0	0	0	0	0	0	0	86.76	52.96	282.24	125.04	0	0	0	0	0	0	0	0	0	0	0	0	0	0	0	0	0	0
Jan to Mar 2021	Ankole	Ntungamo District	Nyarubare HC II	0	0	13	15	40	19	33.12	28.8	35.88	31.2	231	117	0	0	0	0	0	0	0	0	0	0	0	0	86.12	62.8	266.88	148.2	0	0	0	0	0	0	0	0	0	0	0	0	0	0	0	0	0	0
Jan to Mar 2021	Ankole	Rwampara District	Nyaruhandagazi HC III	6	4	19	11	22	13	47.04	24.48	50.96	26.52	602	248	0	0	0	0	0	0	0	0	0	0	8	2	94.04	52.48	660.96	276.52	0	0	0	0	0	0	0	0	0	0	0	0	0	0	0	0	0	0
Jan to Mar 2021	Ankole	Ntungamo District	Nyongozi HC II	0	0	24	22	17	11	31.2	27.84	33.8	30.16	244	189	0	0	0	0	0	0	0	0	0	0	0	0	72.2	60.84	277.8	219.16	24	22	17	11	23	19	33	22	244	189	64	52	277	211	0	0	0	0
Jan to Mar 2021	Ankole	Ntungamo District	Polly Care Medical Centre Health Centre	0	0	1	5	2	1	1.44	0.48	1.56	0.52	51	39	0	0	0	0	0	0	0	0	0	0	2	2	4.44	6.48	54.56	41.52	0	0	0	0	0	0	0	0	0	0	0	0	0	0	0	0	0	0
Jan to Mar 2021	Ankole	Ntungamo District	Rubare HC IV	0	0	224	200	77	65	141.6	93.12	153.4	100.88	1524	753	0	0	3	0	2	3	3.36	1.44	3.64	1.56	54	33	450.96	362.56	1735.04	888.44	227	200	79	68	106	73	195	124	1578	786	412	341	1773	910	1	0	8	0
Jan to Mar 2021	Ankole	Ntungamo District	Rubare Peoples Clinic Health Centre	0	0	259	268	84	78	111.84	73.92	121.16	80.08	1477	805	0	0	17	22	8	15	7.68	8.64	8.32	9.36	90	47	487.52	465.56	1696.48	941.44	175	166	60	63	48	60	146	105	1048	571	283	289	1194	676	0	0	0	0
Jan to Mar 2021	Ankole	Sheema District	Rugarama HC II	4	2	31	18	58	44	31.2	19.68	33.8	21.32	89	86	1	0	0	0	2	4	1.92	0.48	2.08	0.52	5	3	130.12	88.16	129.88	110.84	0	0	0	0	0	0	0	0	0	0	0	0	0	0	0	0	0	0
Jan to Mar 2021	Ankole	Ntungamo District	Rugarama HC III	0	0	132	95	40	29	67.68	32.16	73.32	34.84	640	373	0	0	0	0	0	0	0	0	0	0	2	2	239.68	156.16	715.32	409.84	132	95	40	29	43	23	98	44	642	375	215	147	740	419	0	0	0	0
Jan to Mar 2021	Ankole	Ntungamo District	Ruhama HC III	0	0	96	61	51	26	92.64	50.88	100.36	55.12	659	341	0	0	0	0	0	0	1.44	0.48	1.56	0.52	4	3	241.08	138.36	764.92	399.64	96	61	51	26	71	25	124	81	661	342	218	112	785	423	1	0	3	3
Jan to Mar 2021	Ankole	Ntungamo District	Ruhoko HC III	0	0	62	72	66	23	61.92	46.56	67.08	50.44	328	158	0	0	3	9	12	4	10.56	9.12	11.44	9.88	11	17	215.48	163.68	417.52	235.32	0	0	0	0	0	0	0	0	0	0	0	0	0	0	0	0	0	0
Jan to Mar 2021	Ankole	Ntungamo District	Rukarango HC II	0	0	47	48	77	55	93.6	77.28	101.4	83.72	351	132	0	0	0	0	0	0	0	0	0	0	0	0	217.6	180.28	452.4	215.72	0	0	0	0	0	0	0	0	0	0	0	0	0	0	0	0	0	0
Jan to Mar 2021	Ankole	Sheema District	Rukondo HC II	0	1	28	14	44	26	67.2	32.64	72.8	35.36	574	300	0	0	0	0	0	0	0	0	0	0	2	1	139.2	73.64	648.8	336.36	17	9	34	20	70	34	49	21	321	166	121	63	370	187	0	0	0	0
Jan to Mar 2021	Ankole	Ntungamo District	Rukoni HC III	0	0	173	127	165	142	74.88	72.96	81.12	79.04	375	247	0	0	10	7	8	3	2.88	0.96	3.12	1.04	11	9	433.76	352.92	470.24	336.08	22	5	35	32	40	45	93	61	117	78	97	82	210	139	0	0	0	0
Jan to Mar 2021	Ankole	Sheema District	Rushozi HC II	0	0	58	45	38	49	72	52.8	78	57.2	387	136	0	0	0	0	0	0	0	0	0	0	1	1	168	146.8	466	194.2	14	12	11	18	13	10	5	5	30	13	38	40	35	18	0	0	0	0
Jan to Mar 2021	Ankole	Ntungamo District	Rwabakunya Domiciliary Clinic HC II	0	0	0	7	1	4	1.92	1.92	2.08	2.08	13	0	0	0	0	0	0	0	0	0	0	0	0	0	2.92	12.92	15.08	2.08	0	0	0	0	0	0	0	0	0	0	0	0	0	0	0	0	0	0
Jan to Mar 2021	Ankole	Ntungamo District	Rwamabondo HC II	0	0	54	52	71	47	102.24	63.84	110.76	69.16	358	194	0	0	0	0	0	0	0	0	0	0	0	0	227.24	162.84	468.76	263.16	0	0	0	0	0	0	0	0	0	0	0	0	0	0	0	0	0	0
Jan to Mar 2021	Ankole	Sheema District	Rwamujojo HC II	0	0	54	30	31	21	38.88	31.68	42.12	34.32	251	105	0	0	0	0	0	0	0	0	0	0	0	0	123.88	82.68	293.12	139.32	0	0	0	0	0	0	0	0	0	0	0	0	0	0	0	0	0	0
Jan to Mar 2021	Ankole	Ntungamo District	Rwanda HC III	3	1	17	14	71	40	84.96	49.44	92.04	53.56	363	297	0	0	0	0	0	0	0	0	0	0	0	0	175.96	104.44	455.04	350.56	0	0	0	0	0	0	0	0	0	0	0	0	0	0	0	0	0	0
Jan to Mar 2021	Ankole	Ntungamo District	Rwashamaire HC IV	0	0	219	188	71	74	113.76	90.72	123.24	98.28	1109	534	0	0	0	0	0	0	0	0	0	0	6	2	403.76	352.72	1238.24	634.28	219	188	71	74	137	137	100	52	1109	534	427	399	1209	586	5	2	12	2
Jan to Mar 2021	Ankole	Ntungamo District	Rweikiniro HC III	0	0	106	121	51	88	126.24	74.88	136.76	81.12	692	290	0	0	0	0	0	1	0.96	0	1.04	0	6	1	284.2	284.88	835.8	372.12	106	121	51	89	91	69	162	84	698	291	248	279	860	375	1	1	3	2
Jan to Mar 2021	Ankole	Rwampara District	Rwentsinga HC II	0	0	82	80	31	34	63.36	33.6	68.64	36.4	442	138	0	0	0	0	0	0	0	0	0	0	0	0	176.36	147.6	510.64	174.4	0	0	0	0	0	0	0	0	0	0	0	0	0	0	0	0	0	0
Jan to Mar 2021	Ankole	Ntungamo District	Rwoho HC II	0	0	40	48	48	34	67.2	45.6	72.8	49.4	414	293	0	0	0	0	0	0	3.36	1.44	3.64	1.56	3	0	158.56	129.04	493.44	343.96	0	0	0	0	0	0	0	0	0	0	0	0	0	0	0	0	0	0
Jan to Mar 2021	Ankole	Rwampara District	Ryamiyonga HC II	0	0	62	50	84	48	55.68	44.16	60.32	47.84	386	241	0	0	0	0	0	0	0	0	0	0	5	3	201.68	142.16	451.32	291.84	0	0	0	0	0	0	0	0	0	0	0	0	0	0	0	0	0	0
Jan to Mar 2021	Ankole	Ntungamo District	Sheema Clinic Nyamukana	2	0	46	37	65	66	36.48	34.08	39.52	36.92	100	80	1	0	3	8	9	1	1.92	4.8	2.08	5.2	19	20	165.4	150.88	160.6	142.12	0	0	0	0	7	9	20	17	31	29	7	9	51	46	0	0	0	0
Jan to Mar 2021	Ankole	Sheema District	Sheema Community HC III	0	2	58	88	24	19	19.2	23.04	20.8	24.96	294	187	0	0	0	0	0	0	0	0	0	0	0	0	101.2	132.04	314.8	211.96	58	90	24	19	23	22	21	25	294	187	105	131	315	212	0	0	0	0
Jan to Mar 2021	Ankole	Sheema District	Shuuku HC IV	0	1	109	102	68	61	163.2	93.12	176.8	100.88	1461	673	0	0	0	0	0	0	0	0	0	0	0	0	340.2	257.12	1637.8	773.88	109	103	68	61	117	85	223	109	1461	673	294	249	1684	782	0	0	0	0
Jan to Mar 2021	Ankole	Sheema District	St. Claret HC II	3	0	21	17	9	4	44.16	32.16	47.84	34.84	274	120	0	0	0	2	0	0	0	0	0	0	2	0	77.16	55.16	323.84	154.84	24	20	9	4	50	33	76	46	246	104	83	57	322	150	0	0	0	0
Jan to Mar 2021	Ankole	Ntungamo District	St. Lucia Kagamba HC III	1	0	57	63	4	12	23.04	17.28	24.96	18.72	182	80	0	0	3	0	2	5	0.96	1.44	1.04	1.56	14	0	91	98.72	222	100.28	61	63	6	18	10	8	40	31	196	80	77	89	236	111	1	1	0	0
Jan to Mar 2021	Ankole	Ntungamo District	St. Patrick Medical Centre	0	0	15	10	26	20	11.52	9.6	12.48	10.4	44	30	0	0	0	0	0	0	0	0	0	0	0	1	52.52	39.6	56.48	41.4	1	0	2	2	1	1	1	1	11	4	4	3	12	5	0	0	0	0
Jan to Mar 2021	Ankole	Ntungamo District	Universal Health Care Clinic	0	0	27	18	18	11	16.32	8.16	17.68	8.84	284	214	0	0	0	0	0	0	0	0	0	0	0	0	61.32	37.16	301.68	222.84	0	0	0	0	0	0	0	0	0	0	0	0	0	0	0	0	0	0
Apr to Jun 2021	Ankole	Ntungamo District	Allied Heath Proffessionals	1	0	20	18	2	7	8.64	6.24	9.36	6.76	84	42	0	0	0	0	0	1	0	0	0	0	1	0	31.64	32.24	94.36	48.76	0	0	0	0	0	0	0	0	0	0	0	0	0	0	0	0	0	0
Apr to Jun 2021	Ankole	Ntungamo District	Amazing Grace Domiciliary Clinic	0	0	26	46	10	10	11.04	10.56	11.96	11.44	161	104	0	0	0	3	0	0	0.48	0.48	0.52	0.52	2	2	47.52	70.04	175.48	117.96	26	46	10	10	7	12	16	8	157	103	43	68	173	111	0	0	0	0
Apr to Jun 2021	Ankole	Sheema District	Bigona HC II	0	0	19	14	68	74	59.04	34.08	63.96	36.92	253	153	0	0	0	0	0	0	0	0.48	0	0.52	0	0	146.04	122.56	316.96	190.44	0	0	0	0	0	0	0	0	0	0	0	0	0	0	0	0	0	0
Apr to Jun 2021	Ankole	Rwampara District	Bugamba HC IV	0	2	225	178	123	104	238.08	179.52	257.92	194.48	1825	660	0	0	11	0	1	0	0	0	0	0	0	0	598.08	463.52	2082.92	854.48	165	136	83	69	151	147	240	176	1233	589	399	352	1473	765	3	3	4	1
Apr to Jun 2021	Ankole	Sheema District	Bugongi HC III	0	3	190	159	89	63	149.28	99.36	161.72	107.64	1109	404	0	0	0	0	0	0	0	0	0	0	0	0	428.28	324.36	1270.72	511.64	191	155	68	52	145	118	148	75	1109	404	404	325	1257	479	4	1154	4	1
Apr to Jun 2021	Ankole	Ntungamo District	Buhanama HC II	0	0	241	188	111	98	224.64	95.52	243.36	103.48	2634	973	0	0	0	1	0	0	0.96	0.96	1.04	1.04	11	2	577.6	383.48	2889.4	1079.52	0	0	0	0	0	0	0	0	0	0	0	0	0	0	0	0	0	0
Apr to Jun 2021	Ankole	Sheema District	Buraro HC II	0	0	46	44	76	47	81.6	66.24	88.4	71.76	334	129	0	0	0	0	0	0	0	0	0	0	0	0	203.6	157.24	422.4	200.76	0	0	0	0	0	0	0	0	0	0	0	0	0	0	0	0	0	0
Apr to Jun 2021	Ankole	Rwampara District	Bushwere HC II	0	0	84	60	64	34	48.48	32.16	52.52	34.84	414	121	0	0	0	0	0	0	1.44	0	1.56	0	1	1	197.92	126.16	469.08	156.84	0	0	0	0	0	0	0	0	0	0	0	0	0	0	0	0	0	0
Apr to Jun 2021	Ankole	Ntungamo District	Butaare HC III	0	4	93	87	41	38	84.96	40.8	92.04	44.2	591	380	0	0	0	0	0	0	0	0	0	0	0	0	218.96	169.8	683.04	424.2	0	4	23	17	23	22	108	42	345	166	46	43	453	208	0	0	2	2
Apr to Jun 2021	Ankole	Ntungamo District	Bwongyera HC III	0	0	63	60	55	35	57.6	34.56	62.4	37.44	2185	422	0	0	0	0	0	0	0	0	0	0	6	4	175.6	129.56	2253.4	463.44	25	16	21	14	42	29	22	18	450	296	88	59	472	314	0	0	0	0
Apr to Jun 2021	Ankole	Rwampara District	Community Medical Centre Clinic (Ndeija) HC II	1	0	62	109	28	27	29.28	19.68	31.72	21.32	339	210	0	0	0	0	1	0	0	0	0	0	5	2	121.28	155.68	375.72	233.32	62	110	28	27	39	23	22	18	339	210	129	160	361	228	0	0	0	12
Apr to Jun 2021	Ankole	Ntungamo District	Daniel K Medical Centre HC II	0	0	26	23	3	4	4.32	2.88	4.68	3.12	54	47	0	0	0	1	0	0	0	0	0	0	3	2	33.32	30.88	61.68	52.12	24	23	3	6	2	2	7	4	54	47	29	31	61	51	0	0	0	0
Apr to Jun 2021	Ankole	Ntungamo District	Devine Mercy Medical Centre Clinic	23	5	43	51	10	28	33.6	18.24	36.4	19.76	451	308	0	0	0	0	0	0	0	0	0	0	3	3	109.6	102.24	490.4	330.76	0	0	0	0	0	0	0	0	0	0	0	0	0	0	0	0	0	0
Apr to Jun 2021	Ankole	Ntungamo District	Doctors Referral Hospital	1	1	36	43	21	21	37.44	21.6	40.56	23.4	647	461	0	0	1	1	2	1	2.4	1.44	2.6	1.56	46	33	100.84	90.04	736.16	518.96	38	45	19	21	22	17	71	41	693	494	79	83	764	535	0	0	0	0
Apr to Jun 2021	Ankole	Ntungamo District	Family Doctors Clinic (Ntungamo) HC II	0	0	8	17	4	6	17.76	10.56	19.24	11.44	231	134	0	0	1	1	0	1	0.48	0.48	0.52	0.52	28	15	31.24	36.04	278.76	160.96	0	0	0	0	0	0	0	0	0	0	0	0	0	0	0	0	0	0
Apr to Jun 2021	Ankole	Sheema District	Giramatsiko Medical Centre HC III	0	0	33	81	31	24	15.84	11.04	17.16	11.96	107	75	0	0	1	0	1	0	0	0	0	0	7	6	81.84	116.04	131.16	92.96	0	0	0	0	0	0	0	0	0	0	0	0	0	0	0	0	0	0
Apr to Jun 2021	Ankole	Ntungamo District	Happy Health Insurance Scheme HC II	0	0	1	0	0	4	1.44	6.24	1.56	6.76	101	65	0	0	0	0	0	1	0	0	0	0	0	0	2.44	11.24	102.56	71.76	0	0	0	0	0	0	0	0	0	0	0	0	0	0	0	0	0	0
Apr to Jun 2021	Ankole	Ntungamo District	Hope Community Clinic	0	1	22	26	17	10	39.36	14.4	42.64	15.6	80	59	0	0	0	1	1	1	0.48	0	0.52	0	9	8	79.84	53.4	132.16	82.6	3	2	2	1	2	4	3	3	24	21	7	7	27	24	0	0	0	0
Apr to Jun 2021	Ankole	Sheema District	Hope Medical Centre HC III	0	1	30	34	14	6	30.72	14.4	33.28	15.6	278	121	0	0	0	0	0	2	0	0.96	0	1.04	1888	5	74.72	58.36	2199.28	142.64	0	0	3	1	7	5	17	7	104	43	10	6	121	50	0	0	0	0
Apr to Jun 2021	Ankole	Rwampara District	Ihunga (Mbarara) HC II	0	0	87	67	108	79	70.56	44.64	76.44	48.36	487	291	0	0	0	0	0	0	0.48	0	0.52	0	2	2	266.04	190.64	565.96	341.36	0	0	0	0	0	0	0	0	0	0	0	0	0	0	0	0	0	0
Apr to Jun 2021	Ankole	Ntungamo District	Ihunga (Ntungamo) HC III	0	0	86	273	92	77	121.92	78.72	132.08	85.28	376	147	0	0	0	0	0	0	0	0	0	0	0	0	299.92	428.72	508.08	232.28	0	0	0	0	0	0	0	0	0	0	0	0	0	0	0	0	0	0
Apr to Jun 2021	Ankole	Ntungamo District	Iterero HC II	0	0	34	25	88	79	58.08	55.2	62.92	59.8	202	134	0	0	0	0	0	0	1.44	0	1.56	0	3	3	181.52	159.2	269.48	196.8	0	0	0	0	0	0	0	0	0	0	0	0	0	0	0	0	0	0
Apr to Jun 2021	Ankole	Ntungamo District	Itojo Hospital	0	0	394	351	157	162	375.84	204	407.16	221	4594	1821	0	0	0	2	0	0	2.4	2.4	2.6	2.6	7	3	929.24	721.4	5010.76	2047.6	277	261	117	120	302	164	345	256	3591	1451	696	545	3936	1707	3	2	1	2
Apr to Jun 2021	Ankole	Sheema District	Kabwohe Clinical Research Centre HC II	4	1	44	43	17	24	35.04	17.76	37.96	19.24	649	482	0	0	0	1	0	0	0.48	0	0.52	0	18	17	100.52	86.76	705.48	518.24	3	2	20	13	11	13	32	16	387	347	34	28	419	363	3	0	0	3
Apr to Jun 2021	Ankole	Sheema District	Kabwohe HC IV	0	0	230	220	91	55	181.92	119.52	197.08	129.48	1718	541	0	0	0	0	0	0	0.48	0	0.52	0	99	40	503.4	394.52	2014.6	710.48	91	78	58	36	119	99	271	193	1208	488	268	213	1479	681	2	5	2	1
Apr to Jun 2021	Ankole	Ntungamo District	Kafunjo (Kafunjo) HC II	0	0	191	159	120	89	148.32	104.16	160.68	112.84	658	202	0	0	0	0	0	0	0	0	0	0	0	0	459.32	352.16	818.68	314.84	56	46	55	36	20	30	111	49	275	92	131	112	386	141	0	0	0	0
Apr to Jun 2021	Ankole	Ntungamo District	Kaina HC II	0	0	36	25	67	46	35.04	33.6	37.96	36.4	87	81	0	0	0	0	0	0	0	0	0	0	0	0	138.04	104.6	124.96	117.4	0	0	0	0	0	0	0	0	0	0	0	0	0	0	0	0	0	0
Apr to Jun 2021	Ankole	Rwampara District	Kakigani HC II	0	0	63	64	32	25	63.84	47.04	69.16	50.96	289	131	0	0	0	0	0	0	0	0	0	0	0	0	158.84	136.04	358.16	181.96	0	0	0	0	0	0	0	0	0	0	0	0	0	0	0	0	0	0
Apr to Jun 2021	Ankole	Sheema District	Karera HC II	1	1	88	93	68	50	98.88	78.24	107.12	84.76	539	262	0	0	0	0	0	0	0	0	0	0	0	0	255.88	222.24	646.12	346.76	30	50	44	31	41	82	66	52	218	110	115	163	284	162	0	0	0	0
Apr to Jun 2021	Ankole	Sheema District	Karugorora HC II	0	0	25	27	41	45	46.56	33.12	50.44	35.88	349	225	0	0	0	0	0	0	0	0	0	0	0	0	112.56	105.12	399.44	260.88	0	0	0	0	0	0	0	0	0	0	0	0	0	0	0	0	0	0
Apr to Jun 2021	Ankole	Ntungamo District	Karuruma HC III	0	1	75	78	78	62	110.4	65.76	119.6	71.24	414	213	0	0	0	0	0	0	0	0	0	0	0	0	263.4	206.76	533.6	284.24	36	49	66	44	33	33	103	85	334	180	135	126	437	265	0	0	0	0
Apr to Jun 2021	Ankole	Sheema District	Kasana COU HC II	0	1	9	11	3	3	1.92	4.8	2.08	5.2	57	26	0	0	0	0	0	0	0	0	0	0	5	1	13.92	19.8	64.08	32.2	0	0	0	0	0	0	0	0	0	0	0	0	0	0	0	0	0	0
Apr to Jun 2021	Ankole	Sheema District	Kasana East HC II	0	0	16	21	22	18	56.64	38.88	61.36	42.12	201	113	0	0	0	0	0	0	0	0	0	0	0	0	94.64	77.88	262.36	155.12	16	21	17	18	57	35	71	36	201	113	90	74	272	149	0	0	0	0
Apr to Jun 2021	Ankole	Sheema District	Kasana West HC II	1	1	57	44	54	30	91.2	41.28	98.8	44.72	408	238	0	0	0	1	0	0	0	0	0	0	0	0	203.2	117.28	506.8	282.72	58	50	54	30	87	34	103	52	408	238	199	114	511	290	0	0	0	0
Apr to Jun 2021	Ankole	Sheema District	Kashozi (Kashozi) HC II	1	0	74	77	76	57	102.24	70.08	110.76	75.92	540	252	0	0	0	0	0	0	0	0	0	0	0	0	253.24	204.08	650.76	327.92	75	77	76	57	106	72	107	74	540	252	257	206	647	326	0	0	0	0
Apr to Jun 2021	Ankole	Rwampara District	Kathel Medical Center	0	0	40	33	23	25	24	22.08	26	23.92	297	180	0	0	0	2	3	0	0.48	0	0.52	0	5	0	90.48	82.08	328.52	203.92	0	0	0	0	0	0	0	0	0	0	0	0	0	0	0	0	0	0
Apr to Jun 2021	Ankole	Ntungamo District	Kayonza (Ntungamo) HC III	0	0	258	210	98	93	168	75.84	182	82.16	1103	422	0	0	2	0	9	5	2.88	0.96	3.12	1.04	51	30	537.88	384.8	1339.12	535.2	260	210	107	98	123	53	233	107	1154	452	490	361	1387	559	0	0	0	0
Apr to Jun 2021	Ankole	Rwampara District	Kibare (Ndeija) HC II	0	0	98	68	60	55	96.48	53.76	104.52	58.24	442	133	0	0	0	0	0	0	0	0	0	0	0	0	254.48	176.76	546.52	191.24	0	0	0	0	0	0	0	0	0	0	0	0	0	0	0	0	0	0
Apr to Jun 2021	Ankole	Ntungamo District	Kibeho HC II	1	0	83	59	75	47	84.96	60.48	92.04	65.52	618	287	0	0	39	26	28	25	48	28.32	52	30.68	275	100	358.96	245.8	1037.04	483.2	0	0	0	0	0	0	0	0	0	0	0	0	0	0	0	0	0	0
Apr to Jun 2021	Ankole	Rwampara District	Kigaaga (Mwizi) HC II	1	0	100	97	70	36	103.68	46.08	112.32	49.92	456	209	0	0	0	0	0	0	0	0	0	0	0	0	274.68	179.08	568.32	258.92	0	0	0	0	0	0	0	0	0	0	0	0	0	0	0	0	0	0
Apr to Jun 2021	Ankole	Ntungamo District	Kigaaga (Ngoma) HC II	1	1	193	202	188	135	158.4	126.24	171.6	136.76	618	251	0	0	4	2	2	1	1.92	0.48	2.08	0.52	8	2	548.32	467.72	799.68	390.28	0	0	0	0	0	0	0	0	0	0	0	0	0	0	0	0	0	0
Apr to Jun 2021	Ankole	Sheema District	Kigarama (Kigarama) HC III	0	0	255	175	208	204	177.6	104.64	192.4	113.36	1286	743	0	0	0	0	0	0	0	0	0	0	9	8	640.6	483.64	1487.4	864.36	226	158	175	178	129	77	303	131	1295	750	530	413	1598	881	3	1	24	7
Apr to Jun 2021	Ankole	Ntungamo District	Kihanga Medical Centre HC II	21	16	30	27	38	31	20.64	13.92	22.36	15.08	62	51	0	0	1	0	0	0	0	0	0	0	2	1	110.64	87.92	86.36	67.08	0	0	0	0	0	0	0	0	0	0	0	0	0	0	0	0	0	0
Apr to Jun 2021	Ankole	Sheema District	Kihunda HC III	0	0	376	243	114	80	128.64	97.92	139.36	106.08	808	388	0	0	2	0	0	0	0	1.44	0	1.56	10	15	620.64	422.36	957.36	510.64	378	239	114	78	98	115	170	89	667	396	590	432	837	485	4	3	4	0
Apr to Jun 2021	Ankole	Rwampara District	Kikonkoma HC II	0	0	156	175	103	100	117.12	70.56	126.88	76.44	546	205	0	0	0	0	0	0	0	0	0	0	0	0	376.12	345.56	672.88	281.44	0	0	0	0	0	0	0	0	0	0	0	0	0	0	0	0	0	0
Apr to Jun 2021	Ankole	Rwampara District	Kinoni HC IV	3	3	189	142	81	43	134.88	86.4	146.12	93.6	1498	658	0	0	2	2	1	0	1.44	3.36	1.56	3.64	28	17	412.32	279.76	1673.68	772.24	103	109	80	49	98	89	148	83	1568	658	281	247	1716	741	16	18	7	5
Apr to Jun 2021	Ankole	Ntungamo District	Kishami HC III	0	0	58	32	32	30	69.6	27.36	75.4	29.64	403	235	0	0	0	0	0	0	0.48	0	0.52	0	3	1	160.08	89.36	481.92	265.64	0	0	0	0	0	0	0	0	0	0	0	0	0	0	0	0	0	0
Apr to Jun 2021	Ankole	Sheema District	Kitagata Hospital	0	0	299	217	54	51	174.72	86.88	189.28	94.12	2607	1407	0	0	0	0	0	0	0	0.48	0	0.52	57	20	527.72	355.36	2853.28	1521.64	65	72	28	14	63	55	107	51	1031	344	156	141	1138	395	4	2	0	1
Apr to Jun 2021	Ankole	Rwampara District	Kitojo (Bugamba) HC II	0	0	44	43	13	10	39.36	15.84	42.64	17.16	146	48	0	0	0	0	0	0	0	0	0	0	0	0	96.36	68.84	188.64	65.16	0	0	0	0	0	0	0	0	0	0	0	0	0	0	0	0	0	0
Apr to Jun 2021	Ankole	Sheema District	Kitojo (Sheema) HC II	0	0	106	78	80	62	84	71.52	91	77.48	643	241	0	0	0	0	0	0	0	0	0	0	28	7	270	211.52	762	325.48	107	80	79	62	85	85	91	64	686	169	271	227	777	233	0	0	0	0
Apr to Jun 2021	Ankole	Ntungamo District	Kitondo HC III	38	25	170	147	82	50	142.56	94.56	154.44	102.44	600	235	0	0	2	0	5	0	1.44	0.96	1.56	1.04	7	11	441	317.52	763	349.48	6	5	17	10	47	34	88	61	127	106	70	49	215	167	0	0	0	0
Apr to Jun 2021	Ankole	Ntungamo District	Kitwe HC IV	0	0	226	159	86	76	165.12	107.04	178.88	115.96	1158	360	0	0	9	13	17	9	6.24	13.44	6.76	14.56	192	80	509.36	377.48	1535.64	570.52	155	116	71	54	130	75	102	82	734	188	356	245	836	270	0	0	1	1
Apr to Jun 2021	Ankole	Ntungamo District	Kiyoora HC II	0	3	9	7	9	15	22.08	21.12	23.92	22.88	170	95	0	0	0	0	0	0	0	0	0	0	0	0	40.08	46.12	193.92	117.88	0	0	0	0	0	0	0	0	0	0	0	0	0	0	0	0	0	0
Apr to Jun 2021	Ankole	Sheema District	Kiziba (Kagango) HC II	0	0	106	86	68	41	89.28	75.36	96.72	81.64	540	153	0	0	0	0	0	0	0	0	0	0	1	1	263.28	202.36	637.72	235.64	14	15	17	14	49	28	12	7	82	25	80	57	94	32	1	0	8	7
Apr to Jun 2021	Ankole	Rwampara District	Kongoro HC II	0	0	75	61	60	33	82.56	45.6	89.44	49.4	347	90	0	0	0	0	0	0	0	0	0	0	0	0	217.56	139.6	436.44	139.4	0	0	0	0	0	0	0	0	0	0	0	0	0	0	0	0	0	0
Apr to Jun 2021	Ankole	Sheema District	Kyabandara HC II	1	0	81	51	90	73	71.52	53.76	77.48	58.24	233	119	0	0	0	0	0	0	0	0	0	0	0	0	243.52	177.76	310.48	177.24	0	0	0	0	0	0	0	0	0	0	0	0	0	0	0	0	0	0
Apr to Jun 2021	Ankole	Ntungamo District	Kyafoora HC II	0	0	63	71	42	30	53.76	44.16	58.24	47.84	285	165	0	0	0	0	0	0	0	0	0	0	0	0	158.76	145.16	343.24	212.84	10	9	16	10	40	24	20	16	44	36	66	43	64	52	0	0	0	0
Apr to Jun 2021	Ankole	Ntungamo District	Kyamwasha HC III	3	0	136	104	189	142	182.4	112.8	197.6	122.2	1384	540	0	0	24	20	18	15	2.88	7.2	3.12	7.8	33	22	555.28	401	1617.72	692	3	2	12	15	40	42	49	47	71	56	55	59	120	103	0	0	0	0
Apr to Jun 2021	Ankole	Sheema District	Kyangyenyi HC III	2	2	160	104	86	63	135.84	81.12	147.16	87.88	832	223	0	0	0	0	0	0	0	0	0	0	58	27	383.84	250.12	1037.16	337.88	160	105	86	63	137	66	146	103	832	223	383	234	978	326	2	1	3	2
Apr to Jun 2021	Ankole	Sheema District	Kyeibanga HC II	0	0	64	47	59	43	84.48	53.28	91.52	57.72	455	198	0	0	0	0	0	0	0	0	0	0	0	0	207.48	143.28	546.52	255.72	64	47	59	43	69	56	118	65	455	198	192	146	573	263	0	0	0	0
Apr to Jun 2021	Ankole	Sheema District	Kyeihara HC II	0	0	20	16	50	30	71.04	80.16	76.96	86.84	696	340	0	0	0	0	0	0	0	0	0	0	1	0	141.04	126.16	773.96	426.84	0	0	0	0	0	0	0	1	1	3	0	0	1	4	0	0	0	0
Apr to Jun 2021	Ankole	Sheema District	Life care Clinic	0	0	42	33	21	31	19.68	12.48	21.32	13.52	291	131	0	0	0	0	0	2	0.48	0	0.52	0	22	18	83.16	78.48	334.84	162.52	0	0	0	0	0	0	0	0	0	0	0	0	0	0	0	0	0	0
Apr to Jun 2021	Ankole	Sheema District	Mabaare HC II	0	0	148	138	185	132	216.48	155.52	234.52	168.48	1223	436	0	0	0	0	5	6	7.68	6.24	8.32	6.76	201	55	562.16	437.76	1666.84	666.24	148	138	189	137	196	148	271	189	1424	491	533	423	1695	680	0	0	0	0
Apr to Jun 2021	Ankole	Ntungamo District	Mary Queen Of Heaven Community Medical Centre	4	3	58	56	46	38	32.16	24.96	34.84	27.04	266	190	1	1	2	1	0	2	0	0.48	0	0.52	4	2	144.16	127.44	304.84	219.56	0	0	0	0	0	0	0	0	0	0	0	0	0	0	0	0	0	0
Apr to Jun 2021	Ankole	Sheema District	Matsyoro HC II	0	0	33	31	64	42	71.52	55.68	77.48	60.32	524	192	0	0	4	4	2	0	1.44	0.48	1.56	0.52	12	3	175.96	133.16	615.04	255.84	0	0	0	0	0	0	0	0	0	0	0	0	0	0	0	0	0	0
Apr to Jun 2021	Ankole	Ntungamo District	Mcneil Medical Centre	0	0	57	46	46	32	58.08	46.56	62.92	50.44	241	259	0	0	1	8	8	2	16.32	6.72	17.68	7.28	31	18	186.4	141.28	352.6	334.72	0	0	0	0	0	0	0	0	0	0	0	0	0	0	0	0	0	0
Apr to Jun 2021	Ankole	Sheema District	Migina HC II	0	0	67	47	58	36	53.76	49.92	58.24	54.08	419	172	0	0	0	0	0	0	0	0	0	0	0	2	178.76	132.92	477.24	228.08	0	0	0	0	0	0	0	0	0	0	0	0	0	0	0	0	0	0
Apr to Jun 2021	Ankole	Ntungamo District	Mother Francisca Lechner HC IV	0	0	64	65	19	27	25.44	22.56	27.56	24.44	385	259	0	0	0	1	0	2	0.48	0.48	0.52	0.52	6	3	108.92	118.04	419.08	286.96	64	65	19	27	18	25	35	22	385	259	101	117	420	281	4	2	2	1
Apr to Jun 2021	Ankole	Sheema District	Mushanga HC III	0	0	196	203	54	37	68.16	44.64	73.84	48.36	778	315	0	0	0	0	0	0	1.92	0.48	2.08	0.52	171	139	320.08	285.12	1024.92	502.88	0	0	0	0	0	0	0	0	4	2	0	0	4	2	0	0	0	0
Apr to Jun 2021	Ankole	Sheema District	Muzira HC II	0	0	81	51	65	39	62.88	40.8	68.12	44.2	393	175	0	0	0	0	0	0	0	0	0	0	2	0	208.88	130.8	463.12	219.2	81	51	65	39	40	34	61	41	393	175	186	124	454	216	0	0	0	0
Apr to Jun 2021	Ankole	Rwampara District	Mwizi HC III	3	1	205	202	79	73	120.96	54.24	131.04	58.76	1065	361	0	0	1	2	0	0	0.48	0	0.52	0	14	6	409.44	332.24	1210.56	425.76	208	203	79	73	114	56	138	57	1065	361	401	332	1203	418	1	5	0	0
Apr to Jun 2021	Ankole	Rwampara District	Ndeija HC III	0	0	101	64	53	37	69.6	55.68	75.4	60.32	764	278	0	0	0	0	0	0	0.48	0	0.52	0	3	2	224.08	156.68	842.92	340.32	101	64	43	37	60	51	85	65	658	273	204	152	743	338	11	12	5	4
Apr to Jun 2021	Ankole	Sheema District	New Life Care (Sheema) Clinic	1	3	4	4	10	10	11.04	4.8	11.96	5.2	60	29	0	0	1	0	1	3	0	0	0	0	13	6	28.04	24.8	84.96	40.2	0	0	0	0	0	0	0	0	0	0	0	0	0	0	0	0	0	0
Apr to Jun 2021	Ankole	Ntungamo District	Ngoma HC III	0	0	160	121	108	89	171.36	103.68	185.64	112.32	1447	927	0	0	0	0	0	0	0.48	0.96	0.52	1.04	43	21	439.84	314.64	1676.16	1061.36	108	71	77	61	156	98	79	53	896	511	341	230	975	564	4	4	0	4
Apr to Jun 2021	Ankole	Ntungamo District	Ngomba HC II	0	2	41	60	52	50	96.96	72.48	105.04	78.52	406	222	0	0	0	0	0	0	0.96	0	1.04	0	0	0	190.92	184.48	512.08	300.52	0	0	0	0	0	0	0	0	0	0	0	0	0	0	0	0	0	0
Apr to Jun 2021	Ankole	Rwampara District	Ngugo HC II	0	0	60	56	58	43	88.32	48.48	95.68	52.52	393	78	0	0	0	0	0	0	0	0	0	0	2	0	206.32	147.48	490.68	130.52	0	0	0	0	0	0	0	0	0	0	0	0	0	0	0	0	0	0
Apr to Jun 2021	Ankole	Ntungamo District	Ntungamo HC IV	19	11	315	247	120	100	229.92	128.16	249.08	138.84	1755	758	0	0	23	29	8	9	13.44	10.56	14.56	11.44	161	58	728.36	534.72	2179.64	966.28	88	68	21	24	89	23	29	28	416	122	198	115	445	150	0	0	0	1
Apr to Jun 2021	Ankole	Ntungamo District	Ntungamo Nyabushenyi HC II	0	0	35	26	41	32	58.08	39.36	62.92	42.64	246	72	0	0	4	2	0	0	0	0	0	0	2	6	138.08	99.36	310.92	120.64	0	0	0	0	0	0	0	0	0	0	0	0	0	0	0	0	0	0
Apr to Jun 2021	Ankole	Ntungamo District	Ntungamo Police HC II	0	0	29	21	55	36	48.96	29.28	53.04	31.72	186	211	0	0	0	0	0	0	0	0.48	0	0.52	4	4	132.96	86.76	243.04	247.24	0	0	0	0	0	0	0	0	0	0	0	0	0	0	0	0	0	0
Apr to Jun 2021	Ankole	Ntungamo District	Ntungamo Prisons HC II	0	0	4	5	3	3	5.28	38.88	5.72	42.12	79	1041	0	0	0	1	0	0	0	0	0	0	0	49	12.28	47.88	84.72	1132.12	0	0	0	0	0	0	5	33	21	408	0	0	26	441	0	0	0	0
Apr to Jun 2021	Ankole	Rwampara District	Nyabikungu HC II	1	0	92	79	43	39	73.44	60	79.56	65	438	191	0	0	0	0	0	0	0	0.48	0	0.52	0	0	209.44	178.48	517.56	256.52	0	0	0	0	0	0	0	0	0	0	0	0	0	0	0	0	0	0
Apr to Jun 2021	Ankole	Ntungamo District	Nyaburiza HC II	0	0	50	36	49	29	83.52	46.08	90.48	49.92	296	207	0	0	0	0	0	0	0	0	0	0	0	0	182.52	111.08	386.48	256.92	0	0	0	0	0	0	0	0	0	0	0	0	0	0	0	0	0	0
Apr to Jun 2021	Ankole	Rwampara District	Nyakabaare HC II	0	0	60	72	44	35	43.2	41.28	46.8	44.72	323	158	0	0	0	0	1	0	0.48	1.44	0.52	1.56	3	4	148.68	149.72	373.32	208.28	0	0	0	0	0	0	0	0	0	0	0	0	0	0	0	0	0	0
Apr to Jun 2021	Ankole	Sheema District	Nyakashoga HC II	0	0	33	39	16	27	34.56	16.8	37.44	18.2	189	103	0	0	0	0	0	0	0	0	0	0	0	0	83.56	82.8	226.44	121.2	0	0	0	0	0	0	0	0	0	0	0	0	0	0	0	0	0	0
Apr to Jun 2021	Ankole	Ntungamo District	Nyakibigi HC II	0	1	42	50	65	53	92.16	85.44	99.84	92.56	281	159	0	0	0	0	0	0	0	0	0	0	0	0	199.16	189.44	380.84	251.56	0	0	0	0	0	0	0	0	0	0	0	0	0	0	0	0	0	0
Apr to Jun 2021	Ankole	Ntungamo District	Nyakyera HC III	3	4	242	244	175	98	247.68	110.88	268.32	120.12	1179	374	0	0	1	1	3	5	4.8	3.84	5.2	4.16	72	32	676.48	466.72	1524.52	530.28	4	4	169	103	115	84	411	154	1179	374	288	191	1590	528	3	2	2	1
Apr to Jun 2021	Ankole	Sheema District	Nyamabaare HC II	0	0	25	24	13	18	21.6	18.72	23.4	20.28	67	78	0	0	0	0	0	0	0	0	0	0	3	1	59.6	60.72	93.4	99.28	0	0	0	0	0	0	0	0	0	0	0	0	0	0	0	0	0	0
Apr to Jun 2021	Ankole	Ntungamo District	Nyanga HC III	0	0	41	32	31	27	34.56	22.08	37.44	23.92	426	161	0	0	0	0	0	0	0	0	0	0	0	0	106.56	81.08	463.44	184.92	0	0	0	0	0	0	0	0	0	0	0	0	0	0	0	0	0	0
Apr to Jun 2021	Ankole	Ntungamo District	Nyarubare HC II	0	0	26	29	38	19	54.24	47.04	58.76	50.96	292	125	0	0	0	0	0	0	0	0	0	0	1	0	118.24	95.04	351.76	175.96	0	0	0	0	0	0	0	0	0	0	0	0	0	0	0	0	0	0
Apr to Jun 2021	Ankole	Rwampara District	Nyaruhandagazi HC III	14	8	23	19	32	25	35.04	20.64	37.96	22.36	691	377	0	0	0	0	0	0	0	0	0	0	7	6	104.04	72.64	735.96	405.36	0	0	0	0	0	0	0	0	0	0	0	0	0	0	0	0	0	0
Apr to Jun 2021	Ankole	Ntungamo District	Nyongozi HC II	0	0	18	19	16	18	54.72	45.12	59.28	48.88	272	210	0	0	0	0	0	0	0	0	0	0	0	0	88.72	82.12	331.28	258.88	18	19	16	18	42	39	72	50	272	209	76	76	344	259	0	0	0	0
Apr to Jun 2021	Ankole	Ntungamo District	Polly Care Medical Centre Health Centre	0	0	5	2	1	1	7.2	5.76	7.8	6.24	118	60	0	0	1	0	0	0	0	0	0	0	3	4	14.2	8.76	128.8	70.24	0	0	0	0	0	0	0	0	0	0	0	0	0	0	0	0	0	0
Apr to Jun 2021	Ankole	Ntungamo District	Rubare HC IV	2	0	307	293	124	90	185.28	118.56	200.72	128.44	1925	889	0	0	5	1	1	2	1.92	3.36	2.08	3.64	33	10	626.2	507.92	2160.8	1031.08	312	296	125	92	145	98	245	156	1958	898	582	486	2203	1054	1	1	0	1
Apr to Jun 2021	Ankole	Ntungamo District	Rubare Peoples Clinic Health Centre	0	1	348	299	98	106	156.48	111.36	169.52	120.64	1676	982	0	0	11	11	8	4	5.28	9.12	5.72	9.88	113	95	626.76	541.48	1964.24	1207.52	359	310	113	110	121	91	206	154	1789	1077	593	511	1995	1231	0	0	0	0
Apr to Jun 2021	Ankole	Sheema District	Rugarama HC II	3	6	11	9	37	19	36.48	18.72	39.52	20.28	152	112	2	4	0	6	17	9	8.16	5.76	8.84	6.24	8	4	116.64	81.48	208.36	142.52	0	0	0	0	0	0	0	0	0	0	0	0	0	0	0	0	0	0
Apr to Jun 2021	Ankole	Ntungamo District	Rugarama HC III	0	0	163	127	70	45	102.72	66.72	111.28	72.28	905	461	0	0	0	0	0	0	0	0	0	0	0	0	335.72	238.72	1016.28	533.28	127	100	52	35	75	45	86	77	677	390	254	180	763	467	0	0	0	0
Apr to Jun 2021	Ankole	Ntungamo District	Ruhama HC III	0	0	132	100	73	48	133.92	67.2	145.08	72.8	903	431	0	0	0	0	0	0	0	0	0	0	2	2	338.92	215.2	1050.08	505.8	132	100	73	48	115	75	164	65	903	431	320	223	1067	496	3	3	3	6
Apr to Jun 2021	Ankole	Ntungamo District	Ruhoko HC III	11	4	74	78	72	85	83.04	137.28	89.96	148.72	641	277	0	0	0	1	0	2	1.92	0	2.08	0	6	6	241.96	307.28	739.04	431.72	0	0	0	0	0	0	0	0	0	0	0	0	0	0	0	0	0	0
Apr to Jun 2021	Ankole	Ntungamo District	Rukarango HC II	0	0	75	58	91	71	126.24	93.6	136.76	101.4	484	188	0	0	0	0	0	0	0	0	0	0	0	0	292.24	222.6	620.76	289.4	47	31	64	55	107	72	90	56	292	120	218	158	382	176	0	0	0	0
Apr to Jun 2021	Ankole	Sheema District	Rukondo HC II	0	0	30	22	34	23	83.04	78.24	89.96	84.76	512	301	0	0	0	0	0	0	0	0	0	0	0	0	147.04	123.24	601.96	385.76	20	15	22	21	99	100	45	42	266	154	141	136	311	196	0	0	0	0
Apr to Jun 2021	Ankole	Ntungamo District	Rukoni HC III	0	1	192	718	90	51	110.4	63.36	119.6	68.64	632	183	0	0	1	2	0	0	0.48	0	0.52	0	4	0	393.88	835.36	756.12	251.64	37	20	53	31	86	43	89	53	333	171	176	94	422	224	0	0	0	0
Apr to Jun 2021	Ankole	Sheema District	Rushozi HC II	0	0	52	43	51	39	72.48	48	78.52	52	370	156	0	0	0	0	0	0	0	0	0	0	0	0	175.48	130	448.52	208	0	0	2	3	60	80	30	15	7	14	62	83	37	29	0	0	0	0
Apr to Jun 2021	Ankole	Ntungamo District	Rwabakunya Domiciliary Clinic HC II	0	0	5	2	1	1	0.96	0.96	1.04	1.04	11	2	0	0	0	0	0	0	0	0	0	0	0	0	6.96	3.96	12.04	3.04	0	0	0	0	0	0	0	0	0	0	0	0	0	0	0	0	0	0
Apr to Jun 2021	Ankole	Ntungamo District	Rwamabondo HC II	0	0	57	40	54	42	54.72	47.52	59.28	51.48	269	146	0	0	0	0	0	0	0	0	0	0	0	0	165.72	129.52	328.28	197.48	0	0	0	0	0	0	0	0	0	0	0	0	0	0	0	0	0	0
Apr to Jun 2021	Ankole	Sheema District	Rwamujojo HC II	2	1	58	50	55	50	50.88	50.4	55.12	54.6	361	109	0	0	0	0	0	0	0	0	0	0	1	0	165.88	151.4	417.12	163.6	0	0	0	0	0	0	0	0	0	0	0	0	0	0	0	0	0	0
Apr to Jun 2021	Ankole	Ntungamo District	Rwanda HC III	11	7	27	20	48	53	93.12	63.84	100.88	69.16	550	344	0	0	0	0	0	0	0	0	0	0	0	0	179.12	143.84	650.88	413.16	0	0	0	0	0	0	0	0	0	0	0	0	0	0	0	0	0	0
Apr to Jun 2021	Ankole	Ntungamo District	Rwashamaire HC IV	1	0	169	155	63	180	153.12	92.16	165.88	99.84	1367	572	0	0	0	0	0	0	0.48	0	0.52	0	3	5	386.6	427.16	1536.4	676.84	126	115	63	53	98	53	161	139	1367	572	287	221	1528	711	1	1	4	6
Apr to Jun 2021	Ankole	Ntungamo District	Rweikiniro HC III	0	1	175	168	64	36	158.4	100.32	171.6	108.68	965	350	0	0	0	0	0	0	0.96	0	1.04	0	6	4	398.36	305.32	1143.64	462.68	132	135	58	26	113	53	218	144	971	354	303	214	1189	498	0	0	0	5
Apr to Jun 2021	Ankole	Rwampara District	Rwentsinga HC II	0	0	59	79	39	40	70.08	36.96	75.92	40.04	454	164	0	0	0	0	0	0	0	0	0	0	0	0	168.08	155.96	529.92	204.04	0	0	0	0	0	0	0	0	0	0	0	0	0	0	0	0	0	0
Apr to Jun 2021	Ankole	Ntungamo District	Rwoho HC II	2	0	71	57	31	27	103.2	62.4	111.8	67.6	522	376	0	0	0	0	0	0	3.36	0.48	3.64	0.52	12	6	210.56	146.88	649.44	450.12	28	10	7	6	36	23	46	23	171	124	71	39	217	147	0	0	0	0
Apr to Jun 2021	Ankole	Rwampara District	Ryamiyonga HC II	0	0	43	36	91	70	51.84	46.08	56.16	49.92	599	317	0	0	0	0	0	0	0.96	0	1.04	0	4	1	186.8	152.08	660.2	367.92	0	0	0	0	0	0	0	0	0	0	0	0	0	0	0	0	0	0
Apr to Jun 2021	Ankole	Ntungamo District	Sheema Clinic Nyamukana	0	0	28	24	52	45	36.96	29.76	40.04	32.24	114	66	0	0	8	12	14	16	7.68	6.24	8.32	6.76	34	11	146.64	133	196.36	116	0	0	0	0	0	0	0	0	0	0	0	0	0	0	0	0	0	0
Apr to Jun 2021	Ankole	Sheema District	Sheema Community HC III	1	0	65	90	38	38	30.72	32.16	33.28	34.84	367	236	0	0	0	0	0	0	0	0	0	0	0	0	134.72	160.16	400.28	270.84	49	52	28	28	13	20	30	23	271	175	90	100	301	198	0	0	0	0
Apr to Jun 2021	Ankole	Sheema District	Shuuku HC IV	0	0	116	104	81	83	173.28	106.08	187.72	114.92	1427	643	0	0	0	0	0	0	0	0	0	0	0	0	370.28	293.08	1614.72	757.92	116	104	81	78	148	110	213	111	1427	643	345	292	1640	754	0	0	0	0
Apr to Jun 2021	Ankole	Sheema District	St. Claret HC II	1	2	35	25	21	9	90.72	72	98.28	78	319	115	0	0	2	0	2	1	1.44	5.76	1.56	6.24	30	16	153.16	114.76	448.84	215.24	47	19	21	9	68	52	128	114	351	128	136	80	479	242	0	0	0	0
Apr to Jun 2021	Ankole	Ntungamo District	St. Lucia Kagamba HC III	0	0	91	90	8	11	37.44	18.72	40.56	20.28	225	108	0	0	0	1	0	1	2.4	5.76	2.6	6.24	29	14	138.84	127.48	297.16	148.52	59	62	7	10	14	15	47	20	180	92	80	87	227	112	0	0	0	1
Apr to Jun 2021	Ankole	Ntungamo District	St. Patrick Medical Centre	0	0	1	6	26	20	12.48	12.48	13.52	13.52	60	44	0	0	0	0	0	0	0.48	0	0.52	0	0	0	39.96	38.48	74.04	57.52	0	0	0	0	0	0	0	0	0	0	0	0	0	0	0	0	0	0
Apr to Jun 2021	Ankole	Ntungamo District	Universal Health Care Clinic	1	4	21	21	20	13	20.64	7.2	22.36	7.8	321	235	0	0	0	0	0	0	0	0	0	0	0	0	62.64	45.2	343.36	242.8	0	0	0	0	0	0	0	0	0	0	0	0	0	0	0	0	0	0
Jan to Mar 2020	Ankole	Ntungamo District	Allied Heath Proffessionals	4	2	188	137	218	154	104.64	76.32	113.36	82.68	404	303	0	0	7	6	11	9	12.96	4.8	14.04	5.2	19	15	545.6	389.12	550.4	405.88	0	0	0	0	0	0	1	2	2	6	0	0	3	8	0	0	0	0
Jan to Mar 2020	Ankole	Ntungamo District	Amazing Grace Domiciliary Clinic	2	0	27	35	10	11	13.44	2.88	14.56	3.12	139	82	0	0	0	0	1	0	0	0	0	0	2	0	53.44	48.88	155.56	85.12	0	0	0	0	0	0	0	1	0	0	0	0	0	1	0	0	0	0
Jan to Mar 2020	Ankole	Sheema District	Bigona HC II	0	0	8	8	58	60	42.72	19.2	46.28	20.8	256	133	0	0	0	0	0	0	0	0	0	0	0	0	108.72	87.2	302.28	153.8	0	0	0	0	0	0	0	0	0	0	0	0	0	0	0	0	0	0
Jan to Mar 2020	Ankole	Rwampara District	Bugamba HC IV	2	1	161	95	130	93	124.8	78.72	135.2	85.28	1314	808	0	0	4	5	3	4	1.44	0.96	1.56	1.04	42	15	426.24	277.68	1492.76	909.32	1	0	54	34	135	77	4	4	47	227	190	111	51	231	0	3	0	1
Jan to Mar 2020	Ankole	Sheema District	Bugongi HC III	2	1	121	147	58	58	114.72	95.04	124.28	102.96	883	344	0	0	0	0	0	0	0	0	0	0	2	1	295.72	301.04	1009.28	447.96	114	123	43	43	102	86	73	55	741	211	259	252	814	266	0	2	1	0
Jan to Mar 2020	Ankole	Ntungamo District	Buhanama HC II	1	0	52	51	58	43	64.32	41.28	69.68	44.72	366	196	0	0	0	0	0	0	0.48	0	0.52	0	10	0	175.8	135.28	446.2	240.72	0	0	0	0	0	0	0	0	0	0	0	0	0	0	0	0	0	0
Jan to Mar 2020	Ankole	Sheema District	Buraro HC II	0	0	16	10	44	49	34.56	44.16	37.44	47.84	306	244	0	0	16	10	42	41	35.04	40.8	37.96	44.2	162	61	187.6	194.96	543.4	397.04	0	0	0	0	0	0	0	0	0	0	0	0	0	0	0	0	0	0
Jan to Mar 2020	Ankole	Rwampara District	Bushwere HC II	0	0	77	80	70	59	97.44	48	105.56	52	348	117	0	0	0	0	0	0	0.96	0	1.04	0	0	0	245.4	187	454.6	169	0	0	0	0	0	0	0	0	0	0	0	0	0	0	0	0	0	0
Jan to Mar 2020	Ankole	Ntungamo District	Butaare HC III	3	2	49	44	51	42	54.72	39.36	59.28	42.64	342	224	0	0	0	0	0	0	0	0	0	0	0	0	157.72	127.36	401.28	266.64	14	15	23	33	19	20	40	33	183	164	56	68	223	197	0	0	0	0
Jan to Mar 2020	Ankole	Ntungamo District	Bwongyera HC III	0	0	121	120	64	64	103.68	78.24	112.32	84.76	729	335	0	0	1	0	0	0	2.88	3.36	3.12	3.64	35	24	292.56	265.6	879.44	447.4	121	120	74	68	50	44	156	109	719	327	245	232	875	436	3	3	2	4
Jan to Mar 2020	Ankole	Rwampara District	Community Medical Centre Clinic (Ndeija) HC II	0	1	42	60	14	12	26.4	14.4	28.6	15.6	220	160	0	0	1	1	0	0	0	0	0	0	2	0	83.4	88.4	250.6	175.6	42	61	14	12	21	17	34	13	220	160	77	90	254	173	1	1	0	1
Jan to Mar 2020	Ankole	Ntungamo District	Daniel K Medical Centre HC II	0	1	6	9	8	7	8.64	2.88	9.36	3.12	82	60	0	0	0	0	0	0	0	0	0	0	0	0	22.64	19.88	91.36	63.12	0	0	6	9	2	1	16	3	44	37	8	10	60	40	0	0	0	0
Jan to Mar 2020	Ankole	Ntungamo District	Devine Mercy Medical Centre Clinic	1	2	20	12	27	34	95.52	59.52	103.48	64.48	420	217	0	0	0	1	0	0	0	0.48	0	0.52	28	15	143.52	109	551.48	297	0	0	0	0	0	0	0	0	0	0	0	0	0	0	0	0	0	0
Jan to Mar 2020	Ankole	Ntungamo District	Doctors Referral Hospital	1	4	105	92	72	35	71.04	57.12	76.96	61.88	630	431	0	0	25	17	25	13	15.36	11.04	16.64	11.96	76	62	314.4	229.16	799.6	566.84	0	0	0	0	0	0	0	0	0	0	0	0	0	0	0	0	0	0
Jan to Mar 2020	Ankole	Ntungamo District	Family Doctors Clinic (Ntungamo) HC II	0	1	11	7	11	11	10.56	11.52	11.44	12.48	172	73	1	0	0	1	5	5	2.88	2.4	3.12	2.6	35	19	42.44	38.92	221.56	107.08	0	0	0	0	0	0	0	0	0	0	0	0	0	0	0	0	0	0
Jan to Mar 2020	Ankole	Sheema District	Giramatsiko Medical Centre HC III	0	0	20	20	20	21	9.12	12.96	9.88	14.04	91	55	0	0	6	3	1	0	0	0.96	0	1.04	0	3	56.12	57.92	100.88	73.08	0	0	0	0	0	0	0	0	0	0	0	0	0	0	0	0	0	0
Jan to Mar 2020	Ankole	Ntungamo District	Happy Health Insurance Scheme HC II	0	0	1	0	1	2	2.88	3.84	3.12	4.16	77	42	0	0	0	0	0	0	0	0.96	0	1.04	12	10	4.88	6.8	92.12	57.2	0	0	0	0	0	0	0	0	0	0	0	0	0	0	0	0	0	0
Jan to Mar 2020	Ankole	Ntungamo District	Hope Community Clinic	0	0	36	44	27	33	64.32	24.48	69.68	26.52	121	103	0	0	0	1	2	2	4.8	0.48	5.2	0.52	5	15	134.12	104.96	200.88	145.04	0	0	0	0	0	0	0	0	0	0	0	0	0	0	0	0	0	0
Jan to Mar 2020	Ankole	Sheema District	Hope Medical Centre HC III	0	1	15	20	10	1	26.88	14.88	29.12	16.12	217	158	0	0	0	0	0	0	0	0	0	0	0	1	51.88	36.88	246.12	175.12	0	0	0	0	0	0	0	0	0	0	0	0	0	0	0	0	0	0
Jan to Mar 2020	Ankole	Rwampara District	Ihunga (Mbarara) HC II	0	0	89	76	60	53	47.04	39.36	50.96	42.64	332	179	0	0	0	0	0	0	0	0	0	0	0	0	196.04	168.36	382.96	221.64	2	3	3	1	12	10	18	12	22	5	17	14	40	17	0	0	0	0
Jan to Mar 2020	Ankole	Ntungamo District	Ihunga (Ntungamo) HC III	0	0	67	55	74	72	88.32	63.36	95.68	68.64	363	162	0	0	0	0	0	0	0	0	0	0	0	0	229.32	190.36	458.68	230.64	0	0	0	0	0	0	0	0	0	0	0	0	0	0	0	0	0	0
Jan to Mar 2020	Ankole	Ntungamo District	Iterero HC II	0	0	55	51	89	96	66.24	52.8	71.76	57.2	257	170	0	0	0	0	0	0	0	0	0	0	0	0	210.24	199.8	328.76	227.2	0	0	0	0	0	0	0	0	0	0	0	0	0	0	0	0	0	0
Jan to Mar 2020	Ankole	Ntungamo District	Itojo Hospital	0	0	524	433	471	489	443.52	371.04	480.48	401.96	1993	1569	0	0	0	0	5	3	1.44	1.44	1.56	1.56	8	5	1444.96	1297.48	2483.04	1977.52	317	322	633	540	362	358	704	664	1996	1571	1312	1220	2700	2235	3	4	9	12
Jan to Mar 2020	Ankole	Sheema District	Kabwohe Clinical Research Centre HC II	1	3	43	51	25	33	60.48	41.28	65.52	44.72	719	487	0	0	1	2	0	0	1.44	0.96	1.56	1.04	31	27	131.92	131.24	817.08	559.76	7	5	17	15	25	14	39	30	151	103	49	34	190	133	2	0	2	2
Jan to Mar 2020	Ankole	Sheema District	Kabwohe HC IV	0	1	238	223	141	106	186.72	117.12	202.28	126.88	1734	801	0	0	0	0	0	0	0	0	0	0	4	3	565.72	447.12	1940.28	930.88	174	160	196	147	109	121	131	111	512	492	479	428	643	603	0	0	1	1
Jan to Mar 2020	Ankole	Ntungamo District	Kafunjo (Kafunjo) HC II	0	0	117	97	55	40	64.8	57.6	70.2	62.4	304	193	0	0	0	0	1	0	0	0.48	0	0.52	0	0	237.8	195.08	374.2	255.92	0	0	0	0	0	0	0	0	0	0	0	0	0	0	0	0	0	0
Jan to Mar 2020	Ankole	Ntungamo District	Kaina HC II	0	0	43	31	75	80	65.28	41.76	70.72	45.24	211	223	0	0	0	0	0	0	0	0	0	0	0	0	183.28	152.76	281.72	268.24	0	0	0	0	0	0	0	0	0	0	0	0	0	0	0	0	0	0
Jan to Mar 2020	Ankole	Rwampara District	Kakigani HC II	0	0	50	61	40	40	24.48	27.84	26.52	30.16	257	166	0	0	12	14	2	1	0.96	1.44	1.04	1.56	22	14	129.44	145.28	306.56	211.72	0	0	0	0	0	0	0	0	0	0	0	0	0	0	0	0	0	0
Jan to Mar 2020	Ankole	Sheema District	Karera HC II	2	3	67	62	45	46	71.04	72.96	76.96	79.04	422	205	0	0	0	0	0	2	0	0	0	0	5	4	185.04	185.96	503.96	288.04	18	12	11	17	20	30	12	20	83	42	49	59	95	62	0	0	0	0
Jan to Mar 2020	Ankole	Sheema District	Karugorora HC II	2	0	48	57	61	49	41.76	37.92	45.24	41.08	321	165	0	0	0	0	0	0	0	0	0	0	14	2	152.76	143.92	380.24	208.08	0	0	0	0	0	0	0	0	0	0	0	0	0	0	0	0	0	0
Jan to Mar 2020	Ankole	Ntungamo District	Karuruma HC III	0	0	88	95	148	110	99.84	71.52	108.16	77.48	463	272	0	0	0	0	0	0	0	0	0	0	2	0	335.84	276.52	573.16	349.48	0	0	0	0	0	0	0	0	0	0	0	0	0	0	0	0	0	0
Jan to Mar 2020	Ankole	Sheema District	Kasagama Medical Centre HC II	0	0	2	4	4	2	4.32	4.32	4.68	4.68	5	7	0	0	0	0	0	0	0	0	0	0	0	0	10.32	10.32	9.68	11.68	0	0	0	0	0	0	0	0	0	0	0	0	0	0	0	0	0	0
Jan to Mar 2020	Ankole	Sheema District	Kasana COU HC II	0	0	4	4	2	4	#VALUE!	0.96	#VALUE!	1.04	24	15	0	0	2	4	1	3	0.96	2.4	1.04	2.6	7	0	#VALUE!	18.36	#VALUE!	18.64	0	0	0	0	0	0	0	0	0	0	0	0	0	0	0	0	0	0
Jan to Mar 2020	Ankole	Sheema District	Kasana East HC II	0	0	25	21	21	27	58.56	55.68	63.44	60.32	321	156	0	0	0	0	0	0	0	0	0	0	0	0	104.56	103.68	384.44	216.32	16	16	16	18	54	38	54	31	178	91	86	72	232	122	11	5	6	10
Jan to Mar 2020	Ankole	Sheema District	Kasana West HC II	0	0	39	37	60	48	62.88	61.44	68.12	66.56	305	201	0	0	0	0	1	0	0	0	0	0	0	0	162.88	146.44	373.12	267.56	15	17	19	25	25	13	36	23	138	65	59	55	174	88	8	5	15	8
Jan to Mar 2020	Ankole	Sheema District	Kashozi (Kashozi) HC II	0	3	63	66	84	63	81.6	59.04	88.4	63.96	495	305	0	0	0	0	0	0	0	0	0	0	0	0	228.6	191.04	583.4	368.96	19	30	19	20	21	20	39	29	169	95	59	70	208	124	0	0	0	0
Jan to Mar 2020	Ankole	Rwampara District	Kathel Medical Center	0	0	32	28	31	23	21.12	11.52	22.88	12.48	151	82	0	0	3	4	3	5	5.28	0.48	5.72	0.52	19	13	95.4	72	198.6	108	0	0	0	0	0	0	0	0	0	0	0	0	0	0	0	0	0	0
Jan to Mar 2020	Ankole	Ntungamo District	Kayonza (Ntungamo) HC III	1	1	144	141	56	20	49.92	26.88	54.08	29.12	704	497	0	0	37	26	8	8	4.32	8.16	4.68	8.84	60	62	300.24	231.04	822.76	596.96	0	0	0	0	0	0	0	0	0	0	0	0	0	0	0	0	0	0
Jan to Mar 2020	Ankole	Rwampara District	Kibare (Ndeija) HC II	0	0	53	43	33	34	58.08	47.04	62.92	50.96	297	165	0	0	0	0	0	0	0	0	0	0	0	0	144.08	124.04	359.92	215.96	0	0	0	0	0	0	0	0	0	0	0	0	0	0	0	0	0	0
Jan to Mar 2020	Ankole	Ntungamo District	Kibeho HC II	0	0	60	68	47	50	65.76	46.08	71.24	49.92	373	196	0	0	0	0	0	0	0	0	0	0	0	0	172.76	164.08	444.24	245.92	0	0	0	0	0	0	0	0	0	0	0	0	0	0	0	0	0	0
Jan to Mar 2020	Ankole	Rwampara District	Kigaaga (Mwizi) HC II	0	1	48	60	41	35	60	35.04	65	37.96	329	152	0	0	0	0	0	0	0	0	0	0	0	0	149	131.04	394	189.96	0	0	0	0	0	0	0	0	0	0	0	0	0	0	0	0	0	0
Jan to Mar 2020	Ankole	Ntungamo District	Kigaaga (Ngoma) HC II	0	0	136	145	78	51	75.84	60.48	82.16	65.52	441	264	0	0	2	1	1	2	0	1.44	0	1.56	7	3	292.84	260.92	530.16	334.08	0	0	0	0	0	0	0	0	0	0	0	0	0	0	0	0	0	0
Jan to Mar 2020	Ankole	Sheema District	Kigarama (Kigarama) HC III	1	0	116	96	128	89	109.92	81.12	119.08	87.88	979	601	0	0	0	0	0	0	0	0	0	0	4	0	354.92	266.12	1102.08	688.88	32	27	135	94	108	91	209	132	930	601	275	212	1139	733	1	0	3	1
Jan to Mar 2020	Ankole	Ntungamo District	Kihanga Medical Centre HC II	0	0	16	17	20	15	6.72	4.8	7.28	5.2	20	10	0	0	0	0	0	0	0	0	0	0	0	0	42.72	36.8	27.28	15.2	0	0	0	0	0	0	0	0	0	0	0	0	0	0	0	0	0	0
Jan to Mar 2020	Ankole	Sheema District	Kihunda HC III	0	0	184	173	109	81	121.92	107.52	132.08	116.48	884	358	0	0	0	1	46	2	3.84	1.44	4.16	1.56	39	18	464.76	365.96	1059.24	494.04	0	8	0	9	9	0	9	9	2	1	9	17	11	10	0	0	0	0
Jan to Mar 2020	Ankole	Rwampara District	Kikonkoma HC II	0	0	158	147	174	86	140.16	75.36	151.84	81.64	212	337	0	0	0	0	0	0	0	0	0	0	0	0	472.16	308.36	363.84	418.64	0	0	0	0	0	0	0	0	0	0	0	0	0	0	0	0	0	0
Jan to Mar 2020	Ankole	Rwampara District	Kinoni HC IV	0	0	110	84	72	69	111.36	96.96	120.64	105.04	1128	707	0	0	1	3	3	9	0.96	3.36	1.04	3.64	14	9	298.32	265.32	1263.68	824.68	48	36	72	69	68	68	28	32	733	691	188	173	761	723	0	0	0	4
Jan to Mar 2020	Ankole	Ntungamo District	Kishami HC III	0	0	45	41	30	17	51.36	38.88	55.64	42.12	288	188	0	0	0	0	0	0	0.96	0.48	1.04	0.52	7	3	127.32	97.36	351.68	233.64	0	0	0	0	0	0	0	0	0	0	0	0	0	0	0	0	0	0
Jan to Mar 2020	Ankole	Sheema District	Kitagata Hospital	0	0	218	178	87	94	143.52	101.76	155.48	110.24	3894	1806	0	0	0	0	0	0	12.96	6.24	14.04	6.76	335	127	461.48	380	4398.52	2050	128	101	50	41	25	8	203	118	2354	1083	203	150	2557	1201	3	0	0	0
Jan to Mar 2020	Ankole	Rwampara District	Kitojo (Bugamba) HC II	0	0	46	31	20	22	55.2	33.12	59.8	35.88	226	70	0	0	0	0	0	0	0	0	0	0	0	2	121.2	86.12	285.8	107.88	0	0	0	0	0	0	0	0	0	0	0	0	0	0	0	0	0	0
Jan to Mar 2020	Ankole	Sheema District	Kitojo (Sheema) HC II	0	0	41	47	18	18	39.36	22.08	42.64	23.92	258	186	0	0	0	0	0	0	0	0	0	0	0	0	98.36	87.08	300.64	209.92	0	0	0	0	0	0	0	0	0	0	0	0	0	0	0	0	0	0
Jan to Mar 2020	Ankole	Ntungamo District	Kitondo HC III	36	28	89	83	111	90	191.04	118.56	206.96	128.44	643	235	0	0	0	0	0	0	0.48	1.44	0.52	1.56	8	10	427.52	321	858.48	375	83	73	60	59	100	39	150	104	383	126	243	171	533	230	0	0	0	0
Jan to Mar 2020	Ankole	Ntungamo District	Kitwe HC IV	1	0	286	172	135	90	176.64	136.8	191.36	148.2	1142	540	0	0	1	2	6	5	2.4	3.84	2.6	4.16	61	39	608.04	409.64	1396.96	731.36	0	0	286	172	138	92	371	290	872	556	424	264	1243	846	2	0	2	3
Jan to Mar 2020	Ankole	Ntungamo District	Kiyoora HC II	2	5	23	26	13	23	38.4	36.48	41.6	39.52	168	82	0	0	0	0	0	0	0	0	0	0	0	0	76.4	90.48	209.6	121.52	0	0	0	0	0	0	0	0	0	0	0	0	0	0	0	0	0	0
Jan to Mar 2020	Ankole	Sheema District	Kiziba (Kagango) HC II	0	0	67	52	44	37	63.84	45.12	69.16	48.88	348	165	0	0	0	0	0	0	0	0	0	0	0	0	174.84	134.12	417.16	213.88	0	0	0	0	0	0	0	0	0	0	0	0	0	0	0	0	0	0
Jan to Mar 2020	Ankole	Rwampara District	Kongoro HC II	0	0	91	85	31	33	88.32	53.76	95.68	58.24	401	135	0	0	0	0	0	0	0	0	0	0	0	0	210.32	171.76	496.68	193.24	0	0	0	0	0	0	0	0	0	0	0	0	0	0	0	0	0	0
Jan to Mar 2020	Ankole	Sheema District	Kyabandara HC II	0	0	63	77	58	36	37.44	31.68	40.56	34.32	284	110	0	0	0	0	0	0	0	0	0	0	0	0	158.44	144.68	324.56	144.32	0	0	0	0	0	0	0	0	0	0	0	0	0	0	0	0	0	0
Jan to Mar 2020	Ankole	Ntungamo District	Kyafoora HC II	0	0	37	59	23	27	40.32	24.48	43.68	26.52	185	148	0	0	0	0	0	0	0	0	0	0	0	0	100.32	110.48	228.68	174.52	0	0	33	52	14	21	65	41	176	130	47	73	241	171	0	0	0	0
Jan to Mar 2020	Ankole	Ntungamo District	Kyamwasha HC III	55	0	109	122	147	239	181.92	102.24	197.08	110.76	547	248	0	0	0	1	0	0	0	0.96	0	1.04	2	0	492.92	465.2	746.08	359.8	0	0	0	0	0	0	0	0	0	0	0	0	0	0	0	0	0	0
Jan to Mar 2020	Ankole	Sheema District	Kyangyenyi HC III	1	0	110	123	62	48	110.88	82.56	120.12	89.44	676	254	0	0	1	0	1	0	0	0.48	0	0.52	43	17	285.88	254.04	839.12	360.96	0	0	0	0	0	0	0	0	0	0	0	0	0	0	0	0	0	0
Jan to Mar 2020	Ankole	Sheema District	Kyeibanga HC II	2	0	42	43	54	53	78.24	46.56	84.76	50.44	374	351	0	0	0	0	0	0	0	0	0	0	0	0	176.24	142.56	458.76	401.44	20	11	26	37	22	23	71	53	341	128	68	71	412	181	0	0	0	0
Jan to Mar 2020	Ankole	Sheema District	Kyeihara HC II	0	0	35	36	36	36	47.04	41.28	50.96	44.72	395	252	0	0	0	0	0	0	0	0	0	0	0	0	118.04	113.28	445.96	296.72	0	0	0	0	0	0	0	0	0	0	0	0	0	0	0	0	0	0
Jan to Mar 2020	Ankole	Sheema District	Life care Clinic	0	0	46	46	17	27	19.68	11.04	21.32	11.96	59	139	0	0	0	0	0	0	0	0	0	0	4	3	82.68	84.04	84.32	153.96	0	0	0	0	0	0	0	0	0	0	0	0	0	0	0	0	0	0
Jan to Mar 2020	Ankole	Sheema District	Mabaare HC II	1	0	99	104	94	65	98.4	78.24	106.6	84.76	961	370	0	0	0	0	1	0	3.36	2.88	3.64	3.12	19	11	296.76	250.12	1090.24	468.88	62	67	97	79	89	58	156	130	978	373	248	204	1134	503	0	0	0	0
Jan to Mar 2020	Ankole	Ntungamo District	Mary Queen Of Heaven Community Medical Centre	3	3	57	47	29	30	30.72	18.72	33.28	20.28	255	171	0	0	1	1	0	0	0.48	0	0.52	0	3	1	121.2	99.72	291.8	192.28	0	0	4	3	2	5	8	5	19	11	6	8	27	16	0	0	0	0
Jan to Mar 2020	Ankole	Sheema District	Matsyoro HC II	0	0	29	27	26	31	36.48	23.52	39.52	25.48	256	141	0	0	1	1	3	1	0.48	0.96	0.52	1.04	18	10	95.96	84.48	314.04	177.52	0	0	0	0	0	0	0	0	0	0	0	0	0	0	0	0	0	0
Jan to Mar 2020	Ankole	Ntungamo District	Mcneil Medical Centre	3	0	99	94	103	129	54.24	77.28	58.76	83.72	140	151	0	0	0	0	0	0	0	0	0	0	0	0	259.24	300.28	198.76	234.72	0	0	0	0	0	0	0	0	0	0	0	0	0	0	0	0	0	0
Jan to Mar 2020	Ankole	Sheema District	Migina HC II	0	0	68	58	40	38	49.44	40.32	53.56	43.68	430	175	0	0	0	0	0	1	0	0.48	0	0.52	3	3	157.44	137.8	486.56	222.2	0	0	0	0	0	0	0	0	0	0	0	0	0	0	0	0	0	0
Jan to Mar 2020	Ankole	Ntungamo District	Mother Francisca Lechner HC IV	0	0	67	74	31	19	31.68	23.04	34.32	24.96	383	207	0	0	2	3	0	0	1.92	2.88	2.08	3.12	18	6	133.6	121.92	437.4	241.08	67	74	31	19	32	23	34	25	383	207	130	116	417	232	2	3	1	1
Jan to Mar 2020	Ankole	Sheema District	Mushanga HC III	3	4	148	148	269	126	65.28	44.64	70.72	48.36	467	201	0	0	4	3	4	4	7.68	4.8	8.32	5.2	110	56	500.96	334.44	656.04	310.56	0	0	0	0	1	0	1	3	21	12	1	0	22	15	0	0	0	0
Jan to Mar 2020	Ankole	Sheema District	Muzira HC II	1	0	83	43	77	36	82.08	35.04	88.92	37.96	376	68	0	0	0	0	0	0	0	0	0	0	0	0	243.08	114.04	464.92	105.96	21	19	42	30	41	7	12	10	103	62	104	56	115	72	0	0	0	0
Jan to Mar 2020	Ankole	Rwampara District	Mwizi HC III	2	1	135	89	61	40	79.2	36	85.8	39	608	270	0	0	0	0	0	0	0	0.48	0	0.52	4	2	277.2	166.48	697.8	311.52	0	0	0	0	0	1	0	0	1	1	0	1	1	1	0	0	0	0
Jan to Mar 2020	Ankole	Rwampara District	Ndeija HC III	0	0	136	129	51	49	78.72	56.16	85.28	60.84	738	344	0	0	34	36	16	15	25.92	15.84	28.08	17.16	222	108	341.64	301	1073.36	530	35	34	48	31	18	13	73	51	130	96	101	78	203	147	2	3	3	4
Jan to Mar 2020	Ankole	Sheema District	New Life Care (Sheema) Clinic	1	1	36	36	41	32	14.88	8.64	16.12	9.36	87	64	0	0	0	0	4	0	0	0	0	0	9	7	96.88	77.64	112.12	80.36	0	0	0	0	0	0	0	0	0	0	0	0	0	0	0	0	0	0
Jan to Mar 2020	Ankole	Ntungamo District	Ngoma HC III	0	0	102	126	31	29	66.24	49.92	71.76	54.08	509	249	0	0	4	1	4	2	6.24	2.88	6.76	3.12	76	57	213.48	210.8	663.52	363.2	39	49	8	16	14	12	30	25	194	89	61	77	224	114	3	5	0	5
Jan to Mar 2020	Ankole	Ntungamo District	Ngomba HC II	0	0	48	42	52	42	27.84	40.32	30.16	43.68	285	178	0	0	0	0	0	0	0	0	0	0	0	0	127.84	124.32	315.16	221.68	0	0	0	0	0	0	0	0	0	0	0	0	0	0	0	0	0	0
Jan to Mar 2020	Ankole	Rwampara District	Ngugo HC II	0	0	41	70	36	25	63.84	51.84	69.16	56.16	300	106	0	0	0	0	0	0	0	0	0	0	3	1	140.84	146.84	372.16	163.16	0	0	0	0	0	0	0	0	0	0	0	0	0	0	0	0	0	0
Jan to Mar 2020	Ankole	Ntungamo District	Ntungamo HC IV	4	7	243	236	318	154	279.84	232.8	303.16	252.2	1593	965	0	0	5	4	12	8	6.24	4.8	6.76	5.2	37	25	868.08	646.6	1939.92	1247.4	246	325	72	48	153	72	183	93	1248	647	471	445	1431	740	3	2	2	4
Jan to Mar 2020	Ankole	Ntungamo District	Ntungamo Nyabushenyi HC II	0	0	38	41	29	45	55.68	40.8	60.32	44.2	367	149	0	0	0	0	0	0	0	0	0	0	0	0	122.68	126.8	427.32	193.2	0	0	0	0	0	0	0	0	0	0	0	0	0	0	0	0	0	0
Jan to Mar 2020	Ankole	Ntungamo District	Ntungamo Police HC II	0	0	9	5	19	10	25.44	4.32	27.56	4.68	62	132	0	0	0	0	0	0	0	0	0	0	4	3	53.44	19.32	93.56	139.68	0	0	0	0	0	0	0	0	0	0	0	0	0	0	0	0	0	0
Jan to Mar 2020	Ankole	Ntungamo District	Ntungamo Prisons HC II	0	0	4	2	2	1	6.72	56.16	7.28	60.84	131	915	0	0	0	0	0	0	0	1.92	0	2.08	1	10	12.72	61.08	139.28	987.92	0	0	0	0	0	0	0	2	1	18	0	0	1	20	0	0	0	0
Jan to Mar 2020	Ankole	Rwampara District	Nyabikungu HC II	0	0	60	88	19	23	44.64	29.76	48.36	32.24	340	150	0	0	1	1	0	0	0	0	0	0	4	2	124.64	141.76	392.36	184.24	0	0	0	0	0	0	0	0	0	0	0	0	0	0	0	0	0	0
Jan to Mar 2020	Ankole	Ntungamo District	Nyaburiza HC II	0	0	69	61	54	34	51.36	41.76	55.64	45.24	272	130	0	0	0	0	0	0	0	0	0	0	0	0	174.36	136.76	327.64	175.24	0	0	0	0	0	0	0	0	0	0	0	0	0	0	0	0	0	0
Jan to Mar 2020	Ankole	Rwampara District	Nyakabaare HC II	0	0	64	65	43	26	38.88	26.4	42.12	28.6	372	171	0	0	22	20	16	9	16.8	10.56	18.2	11.44	120	52	200.68	156.96	552.32	263.04	0	0	0	0	0	0	0	0	0	0	0	0	0	0	0	0	0	0
Jan to Mar 2020	Ankole	Sheema District	Nyakashoga HC II	1	0	17	12	12	7	17.76	10.08	19.24	10.92	162	88	0	0	0	0	0	0	0	0	0	0	0	0	47.76	29.08	181.24	98.92	0	0	0	0	0	0	0	0	0	0	0	0	0	0	0	0	0	0
Jan to Mar 2020	Ankole	Ntungamo District	Nyakibigi HC II	0	0	71	62	78	63	116.64	98.88	126.36	107.12	292	167	0	0	0	0	0	0	0	0	0	0	0	0	265.64	223.88	418.36	274.12	0	0	0	0	0	0	0	0	0	0	0	0	0	0	0	0	0	0
Jan to Mar 2020	Ankole	Ntungamo District	Nyakyera HC III	4	4	302	181	216	179	296.64	194.88	321.36	211.12	1455	751	0	0	32	26	4	13	18.72	14.4	20.28	15.6	37	37	873.36	612.28	1833.64	1014.72	55	65	201	146	142	130	414	258	1051	529	398	341	1465	787	0	1	3	0
Jan to Mar 2020	Ankole	Sheema District	Nyamabaare HC II	0	0	31	24	12	14	9.6	9.6	10.4	10.4	70	45	0	0	0	0	0	1	0	0.48	0	0.52	2	0	52.6	49.08	82.4	55.92	0	0	0	0	0	0	0	0	0	0	0	0	0	0	0	0	0	0
Jan to Mar 2020	Ankole	Ntungamo District	Nyanga HC III	2	1	78	56	71	54	43.68	26.4	47.32	28.6	456	164	0	0	0	0	0	0	0	0	0	0	0	0	194.68	137.4	503.32	192.6	0	0	0	0	0	0	0	0	0	0	0	0	0	0	0	0	0	0
Jan to Mar 2020	Ankole	Ntungamo District	Nyarubare HC II	0	1	43	43	72	38	53.76	47.52	58.24	51.48	136	171	0	0	0	0	0	0	0	0	0	0	0	0	168.76	129.52	194.24	222.48	0	0	0	0	0	0	0	0	0	0	0	0	0	0	0	0	0	0
Jan to Mar 2020	Ankole	Rwampara District	Nyaruhandagazi HC III	5	5	57	28	46	69	42.72	26.88	46.28	29.12	438	269	0	0	1	0	0	1	0	0.48	0	0.52	4	2	151.72	130.36	488.28	300.64	0	0	0	0	0	0	0	0	0	0	0	0	0	0	0	0	0	0
Jan to Mar 2020	Ankole	Ntungamo District	Nyongozi HC II	0	0	52	35	43	27	47.52	44.64	51.48	48.36	215	195	0	0	0	0	0	0	0	0	0	0	0	0	142.52	106.64	266.48	243.36	37	24	17	11	22	20	60	66	9	60	76	55	69	126	0	0	0	0
Jan to Mar 2020	Ankole	Ntungamo District	Polly Care Medical Centre Health Centre	0	0	1	4	2	2	6.72	3.84	7.28	4.16	25	20	0	0	0	0	0	0	0	0	0	0	0	0	9.72	9.84	32.28	24.16	0	0	0	0	0	0	0	0	0	0	0	0	0	0	0	0	0	0
Jan to Mar 2020	Ankole	Ntungamo District	Rubare HC IV	2	0	202	177	77	70	120.48	71.04	130.52	76.96	1250	614	0	0	2	5	1	2	0.96	1.44	1.04	1.56	47	40	405.44	326.48	1428.56	732.52	149	137	55	43	65	41	110	69	950	482	269	221	1060	551	0	1	3	0
Jan to Mar 2020	Ankole	Ntungamo District	Rubare Peoples Clinic Health Centre	3	2	208	253	88	97	108.96	65.28	118.04	70.72	966	855	0	0	0	0	2	2	5.28	1.44	5.72	1.56	134	79	415.24	420.72	1223.76	1006.28	0	0	0	0	0	0	0	0	1	0	0	0	1	0	0	0	0	0
Jan to Mar 2020	Ankole	Sheema District	Rugarama HC II	0	0	13	15	5	12	21.6	25.44	23.4	27.56	194	151	0	0	0	0	0	0	0	0	0	0	0	1	39.6	52.44	217.4	179.56	0	2	0	2	3	4	6	4	25	19	3	8	31	23	0	0	0	0
Jan to Mar 2020	Ankole	Ntungamo District	Rugarama HC III	0	0	187	149	103	61	125.76	65.76	136.24	71.24	667	369	0	0	0	0	1	0	0	0	0	0	6	4	416.76	275.76	809.24	444.24	187	149	103	61	88	34	176	103	667	378	378	244	843	481	0	0	0	0
Jan to Mar 2020	Ankole	Ntungamo District	Ruhama HC III	0	0	88	78	58	42	73.92	71.52	80.08	77.48	515	244	0	0	0	0	0	0	0	0	0	0	18	10	219.92	191.52	613.08	331.48	6	2	34	36	19	19	44	71	121	119	59	57	165	190	0	0	0	0
Jan to Mar 2020	Ankole	Ntungamo District	Ruhoko HC III	1	0	54	30	31	20	62.88	38.88	68.12	42.12	262	125	0	0	1	1	1	4	1.44	0	1.56	0	2	0	152.32	93.88	333.68	167.12	0	0	0	0	0	0	0	0	0	0	0	0	0	0	0	0	0	0
Jan to Mar 2020	Ankole	Ntungamo District	Rukarango HC II	0	0	58	44	105	98	107.52	100.8	116.48	109.2	375	208	0	0	0	0	0	0	0	0	0	0	0	0	270.52	242.8	491.48	317.2	0	0	0	0	0	0	0	0	0	0	0	0	0	0	0	0	0	0
Jan to Mar 2020	Ankole	Sheema District	Rukondo HC II	0	0	15	17	34	24	39.84	44.16	43.16	47.84	520	312	0	0	0	0	0	0	0	0	0	0	1	0	88.84	85.16	564.16	359.84	0	0	20	15	53	54	41	12	107	15	73	69	148	27	0	0	0	0
Jan to Mar 2020	Ankole	Ntungamo District	Rukoni HC III	1	0	237	156	209	134	284.16	142.08	307.84	153.92	1230	387	0	0	2	1	0	2	0.48	0.96	0.52	1.04	8	3	733.64	436.04	1546.36	544.96	180	111	147	85	149	95	243	155	890	292	476	291	1133	447	0	0	0	0
Jan to Mar 2020	Ankole	Sheema District	Rushozi HC II	0	1	60	30	81	58	105.12	80.64	113.88	87.36	408	194	0	0	0	0	0	0	0	0	0	0	0	0	246.12	169.64	521.88	281.36	0	0	0	0	0	0	0	0	0	0	0	0	0	0	0	0	0	0
Jan to Mar 2020	Ankole	Ntungamo District	Rwabakunya Domiciliary Clinic HC II	0	0	5	8	0	0	2.4	#VALUE!	2.6	#VALUE!	4	4	0	0	0	0	0	0	0	0	0	0	0	0	7.4	#VALUE!	6.6	#VALUE!	0	0	0	0	0	0	0	0	0	0	0	0	0	0	0	0	0	0
Jan to Mar 2020	Ankole	Ntungamo District	Rwamabondo HC II	0	0	52	50	94	66	83.04	69.12	89.96	74.88	489	249	0	0	0	0	0	0	0	0.48	0	0.52	0	0	229.04	185.6	578.96	324.4	0	0	0	0	0	0	0	0	0	0	0	0	0	0	0	0	0	0
Jan to Mar 2020	Ankole	Sheema District	Rwamujojo HC II	0	0	24	20	21	25	25.92	12.48	28.08	13.52	196	96	0	0	1	0	0	2	0	0	0	0	0	0	71.92	59.48	224.08	109.52	0	0	0	0	0	0	0	0	0	1	0	0	0	1	0	0	0	0
Jan to Mar 2020	Ankole	Ntungamo District	Rwanda HC III	3	2	31	25	40	31	100.8	84	109.2	91	610	317	0	0	1	3	3	4	2.88	0.48	3.12	0.52	11	9	181.68	149.48	733.32	417.52	0	0	0	0	0	0	0	0	0	0	0	0	0	0	0	0	0	0
Jan to Mar 2020	Ankole	Ntungamo District	Rwashamaire HC IV	0	0	65	80	81	79	134.4	84.48	145.6	91.52	1210	543	0	0	0	0	0	0	0	0	0	0	7	2	280.4	243.48	1362.6	636.52	21	25	49	55	63	37	107	79	771	345	133	117	878	424	0	2	1	0
Jan to Mar 2020	Ankole	Sheema District	Rweibare HC II	0	0	3	3	2	4	1.44	1.44	1.56	1.56	24	30	0	0	0	0	0	0	0	0.48	0	0.52	0	1	6.44	8.92	25.56	33.08	0	0	0	0	0	0	0	0	0	0	0	0	0	0	0	0	0	0
Jan to Mar 2020	Ankole	Ntungamo District	Rweikiniro HC III	0	0	127	111	50	50	74.4	60.48	80.6	65.52	502	239	0	0	2	1	0	0	0.96	1.44	1.04	1.56	18	11	254.36	223.92	601.64	317.08	90	81	40	37	76	35	73	42	175	169	206	153	248	211	0	1	0	2
Jan to Mar 2020	Ankole	Rwampara District	Rwentsinga HC II	0	0	41	56	25	29	29.28	14.4	31.72	15.6	217	96	0	0	0	0	0	0	0	0	0	0	0	0	95.28	99.4	248.72	111.6	0	0	0	0	0	0	0	0	0	0	0	0	0	0	0	0	0	0
Jan to Mar 2020	Ankole	Ntungamo District	Rwoho HC II	0	0	42	31	54	47	121.44	87.84	131.56	95.16	473	270	0	0	0	0	0	0	0	0	0	0	0	0	217.44	165.84	604.56	365.16	0	0	0	0	0	0	0	0	0	0	0	0	0	0	0	0	0	0
Jan to Mar 2020	Ankole	Rwampara District	Ryamiyonga HC II	21	1518	103	76	99	96	73.44	42.24	79.56	45.76	404	161	0	0	0	0	0	0	0	0	0	0	0	0	296.44	1732.24	483.56	206.76	0	0	0	0	0	0	0	0	0	0	0	0	0	0	0	0	0	0
Jan to Mar 2020	Ankole	Ntungamo District	Sheema Clinic Nyamukana	0	0	37	17	45	36	29.76	17.76	32.24	19.24	106	79	0	0	7	3	7	3	8.16	5.28	8.84	5.72	19	4	133.92	82.04	166.08	107.96	0	0	0	0	0	0	0	0	0	0	0	0	0	0	0	0	0	0
Jan to Mar 2020	Ankole	Sheema District	Sheema Community HC III	0	1	54	40	39	61	18.24	26.88	19.76	29.12	75	81	0	0	3	2	3	4	0	0.96	0	1.04	8	1	117.24	135.84	102.76	112.16	0	0	0	0	0	0	0	0	3	1	0	0	3	1	0	0	0	0
Jan to Mar 2020	Ankole	Sheema District	Shuuku HC IV	0	0	164	127	99	83	183.84	116.16	199.16	125.84	1453	588	0	0	0	0	0	0	0	0	0	0	0	0	446.84	326.16	1652.16	713.84	69	70	37	26	48	30	71	43	482	226	154	126	553	269	0	0	3	0
Jan to Mar 2020	Ankole	Sheema District	St. Claret HC II	2	2	27	42	11	21	40.8	36.96	44.2	40.04	297	128	0	0	0	1	0	0	0.96	0	1.04	0	12	0	81.76	102.96	354.24	168.04	12	23	8	13	61	59	23	15	313	104	81	95	336	119	0	0	0	0
Jan to Mar 2020	Ankole	Ntungamo District	St. Lucia Kagamba HC III	1	0	36	52	12	12	43.68	31.2	47.32	33.8	238	142	0	0	1	3	2	1	0.96	2.88	1.04	3.12	7	6	96.64	102.08	293.36	184.92	38	56	12	13	26	16	69	54	246	150	76	85	315	204	0	0	0	0
Jan to Mar 2020	Ankole	Ntungamo District	St. Patrick Medical Centre	1	1	18	18	2	1	4.8	4.32	5.2	4.68	41	22	0	0	0	0	0	0	0	0	0	0	1	0	25.8	24.32	47.2	26.68	0	0	0	0	0	0	0	0	0	0	0	0	0	0	0	0	0	0
Jan to Mar 2020	Ankole	Ntungamo District	Universal Health Care Clinic	1	0	59	59	19	28	38.4	35.04	41.6	37.96	617	539	0	0	0	0	0	0	0	0	0	0	0	0	117.4	122.04	658.6	576.96	0	0	0	0	0	0	0	0	0	4	0	0	0	4	0	0	0	0
Apr to Jun 2020	Ankole	Ntungamo District	Allied Heath Proffessionals	1	0	75	57	68	61	65.76	43.2	71.24	46.8	211	153	0	0	5	6	11	5	3.36	5.28	3.64	5.72	24	12	229.12	177.48	309.88	217.52	0	6	0	0	0	0	0	0	2	12	0	6	2	12	0	0	0	0
Apr to Jun 2020	Ankole	Ntungamo District	Amazing Grace Domiciliary Clinic	0	0	10	14	8	7	6.72	5.28	7.28	5.72	99	53	0	0	0	0	0	0	0	0.48	0	0.52	4	3	24.72	26.76	110.28	62.24	0	0	0	0	0	0	4	4	33	13	0	0	37	17	0	0	0	0
Apr to Jun 2020	Ankole	Sheema District	Bigona HC II	0	0	2	0	45	48	49.92	23.52	54.08	25.48	237	128	0	0	1	0	0	0	0	0	0	0	0	0	97.92	71.52	291.08	153.48	0	0	0	0	0	0	0	0	0	0	0	0	0	0	0	0	0	0
Apr to Jun 2020	Ankole	Rwampara District	Bugamba HC IV	0	0	123	104	50	49	156.96	97.92	170.04	106.08	1461	461	0	0	1	1	1	0	0.96	1.92	1.04	2.08	26	17	332.92	253.84	1658.08	586.16	97	108	74	67	73	38	151	94	227	288	244	213	378	382	4	13	10	8
Apr to Jun 2020	Ankole	Sheema District	Bugongi HC III	0	0	95	106	53	54	89.28	71.04	96.72	76.96	916	383	0	0	0	0	0	0	0	0	0	0	0	0	237.28	231.04	1012.72	459.96	98	97	43	56	63	52	100	55	946	405	204	205	1046	460	0	1	0	0
Apr to Jun 2020	Ankole	Ntungamo District	Buhanama HC II	0	1	33	30	27	13	36.96	24.48	40.04	26.52	269	109	0	0	0	0	0	0	0.48	0	0.52	0	11	2	97.44	68.48	320.56	137.52	0	0	0	0	0	0	0	0	0	0	0	0	0	0	0	0	0	0
Apr to Jun 2020	Ankole	Sheema District	Buraro HC II	0	0	22	10	49	44	41.28	33.6	44.72	36.4	201	179	0	0	0	1	0	1	0.48	0	0.52	0	0	0	112.76	89.6	246.24	215.4	10	7	19	10	30	21	124	48	142	65	59	38	266	113	0	0	0	0
Apr to Jun 2020	Ankole	Rwampara District	Bushwere HC II	1	0	61	60	58	56	56.16	20.64	60.84	22.36	432	113	0	0	0	0	0	0	0.96	0	1.04	0	3	0	177.12	136.64	496.88	135.36	0	0	0	0	0	0	0	0	0	0	0	0	0	0	0	0	0	0
Apr to Jun 2020	Ankole	Ntungamo District	Butaare HC III	4	0	48	32	18	25	65.76	24.96	71.24	27.04	408	167	0	0	0	0	0	0	0	0	0	0	0	0	135.76	81.96	479.24	194.04	2	0	6	9	6	9	47	21	103	36	14	18	150	57	0	0	0	0
Apr to Jun 2020	Ankole	Ntungamo District	Bwongyera HC III	0	0	74	78	64	33	91.2	57.12	98.8	61.88	616	218	0	0	1	2	6	0	3.84	1.92	4.16	2.08	85	38	240.04	172.04	803.96	319.96	75	80	70	33	66	54	142	69	701	256	211	167	843	325	0	0	0	0
Apr to Jun 2020	Ankole	Rwampara District	Community Medical Centre Clinic (Ndeija) HC II	1	3	48	50	11	9	19.68	14.4	21.32	15.6	292	199	0	0	0	0	1	0	0	0	0	0	1	0	80.68	76.4	314.32	214.6	49	50	11	9	19	15	25	17	292	199	79	74	317	216	0	0	0	0
Apr to Jun 2020	Ankole	Ntungamo District	Daniel K Medical Centre HC II	0	0	12	10	7	9	3.84	1.92	4.16	2.08	63	43	0	0	0	0	0	0	0	0	0	0	0	1	22.84	20.92	67.16	46.08	9	9	4	6	6	4	8	4	63	43	19	19	71	47	0	0	0	0
Apr to Jun 2020	Ankole	Ntungamo District	Devine Mercy Medical Centre Clinic	6	3	50	58	20	16	16.8	24	18.2	26	515	335	0	0	2	0	0	0	0	0	0	0	10	7	94.8	101	543.2	368	0	0	0	0	0	0	0	0	0	0	0	0	0	0	0	0	0	0
Apr to Jun 2020	Ankole	Ntungamo District	Doctors Referral Hospital	1	1	9	12	6	10	11.04	6.72	11.96	7.28	99	105	0	1	11	14	4	8	3.84	5.28	4.16	5.72	214	146	45.88	59	329.12	264	7	7	6	4	3	3	5	5	164	95	16	14	169	100	0	0	0	0
Apr to Jun 2020	Ankole	Ntungamo District	Family Doctors Clinic (Ntungamo) HC II	0	0	3	3	4	3	10.56	3.84	11.44	4.16	164	92	0	0	0	1	0	0	0.48	0.48	0.52	0.52	48	20	18.04	11.32	223.96	116.68	0	0	0	0	0	0	0	0	0	0	0	0	0	0	0	0	0	0
Apr to Jun 2020	Ankole	Sheema District	Giramatsiko Medical Centre HC III	1	0	15	15	27	24	13.92	16.32	15.08	17.68	89	72	0	0	1	4	8	9	0.48	0.48	0.52	0.52	12	4	66.4	68.8	116.6	94.2	0	0	0	0	0	0	0	0	0	0	0	0	0	0	0	0	0	0
Apr to Jun 2020	Ankole	Ntungamo District	Happy Health Insurance Scheme HC II	0	0	2	1	0	1	1.44	0	1.56	0	69	51	0	0	0	0	0	0	0	0	0	0	0	1	3.44	2	70.56	52	0	0	0	0	0	0	0	0	0	0	0	0	0	0	0	0	0	0
Apr to Jun 2020	Ankole	Ntungamo District	Hope Community Clinic	2	0	22	12	14	10	9.12	11.52	9.88	12.48	128	61	0	0	3	1	0	0	0.48	0.48	0.52	0.52	16	14	50.6	35	154.4	88	3	3	4	0	5	4	6	9	70	26	12	7	76	35	0	0	0	0
Apr to Jun 2020	Ankole	Sheema District	Hope Medical Centre HC III	0	1	14	19	6	7	15.84	9.6	17.16	10.4	264	153	0	0	0	1	0	0	0	0	0	0	2	1	35.84	37.6	283.16	164.4	0	0	0	1	0	2	5	1	40	26	0	3	45	27	0	0	0	0
Apr to Jun 2020	Ankole	Rwampara District	Ihunga (Mbarara) HC II	1	0	81	57	48	34	72.48	27.36	78.52	29.64	398	171	0	0	0	0	0	0	0	0	0	0	0	0	202.48	118.36	476.52	200.64	0	0	0	0	0	0	0	0	0	0	0	0	0	0	0	0	0	0
Apr to Jun 2020	Ankole	Ntungamo District	Ihunga (Ntungamo) HC III	0	0	46	42	59	60	105.12	58.56	113.88	63.44	369	130	0	0	0	0	0	0	0	0	0	0	0	0	210.12	160.56	482.88	193.44	0	0	0	0	0	0	0	0	0	0	0	0	0	0	0	0	0	0
Apr to Jun 2020	Ankole	Ntungamo District	Iterero HC II	0	0	78	70	78	76	48.96	48.48	53.04	52.52	250	122	0	0	0	0	0	0	0	0	0	0	0	2	204.96	194.48	303.04	176.52	0	0	0	0	0	0	0	0	0	0	0	0	0	0	0	0	0	0
Apr to Jun 2020	Ankole	Ntungamo District	Itojo Hospital	0	0	390	372	458	408	397.44	388.8	430.56	421.2	1594	1268	0	0	0	0	1	0	0.96	0.48	1.04	0.52	3	2	1247.4	1169.28	2028.6	1691.72	60	59	440	386	391	344	728	741	1595	1265	891	789	2323	2006	0	0	4	5
Apr to Jun 2020	Ankole	Sheema District	Kabwohe Clinical Research Centre HC II	2	2	17	34	10	15	17.28	17.28	18.72	18.72	561	448	0	1	1	1	0	1	3.36	0.48	3.64	0.52	29	30	50.64	72.76	612.36	497.24	5	12	6	11	15	16	21	15	421	272	26	39	442	287	0	1	0	0
Apr to Jun 2020	Ankole	Sheema District	Kabwohe HC IV	0	0	119	121	66	61	144.48	89.76	156.52	97.24	1628	731	0	0	0	0	0	0	0.48	0	0.52	0	12	9	329.96	271.76	1797.04	837.24	110	154	160	114	221	150	280	247	1320	655	491	418	1600	902	1	1	0	0
Apr to Jun 2020	Ankole	Ntungamo District	Kafunjo (Kafunjo) HC II	1	1	112	105	82	44	122.88	65.76	133.12	71.24	499	142	0	0	0	1	1	0	0	0	0	0	0	0	318.88	216.76	632.12	213.24	38	36	29	16	0	52	88	0	188	49	67	104	276	49	0	0	0	0
Apr to Jun 2020	Ankole	Ntungamo District	Kaina HC II	0	0	32	22	112	79	102.24	92.64	110.76	100.36	246	214	0	0	0	0	0	0	0.48	0	0.52	0	1	0	246.72	193.64	358.28	314.36	0	0	0	0	0	0	0	0	0	0	0	0	0	0	0	0	0	0
Apr to Jun 2020	Ankole	Rwampara District	Kakigani HC II	0	0	39	47	33	29	43.2	29.28	46.8	31.72	251	100	1	0	0	3	2	3	1.92	0	2.08	0	10	9	121.12	111.28	309.88	140.72	0	0	0	0	0	0	0	0	0	0	0	0	0	0	0	0	0	0
Apr to Jun 2020	Ankole	Sheema District	Karera HC II	4	6	63	66	43	43	70.08	35.52	75.92	38.48	595	231	0	0	0	0	0	0	0.48	0	0.52	0	12	7	180.56	150.52	683.44	276.48	3	1	1	0	4	1	4	0	12	7	8	2	16	7	0	0	0	0
Apr to Jun 2020	Ankole	Sheema District	Karugorora HC II	2	1	33	35	28	23	41.28	23.04	44.72	24.96	260	117	0	0	0	0	0	0	0	0	0	0	0	0	104.28	82.04	304.72	141.96	0	0	0	0	0	0	0	0	0	0	0	0	0	0	0	0	0	0
Apr to Jun 2020	Ankole	Ntungamo District	Karuruma HC III	0	0	72	44	58	48	89.28	55.2	96.72	59.8	394	213	0	0	0	0	0	0	0	0	0	0	0	0	219.28	147.2	490.72	272.8	0	0	0	0	27	20	74	40	144	50	27	20	218	90	0	0	0	0
Apr to Jun 2020	Ankole	Sheema District	Kasana COU HC II	0	0	7	19	18	34	15.36	14.4	16.64	15.6	86	52	0	0	0	0	0	0	0	0	0	0	4	3	40.36	67.4	106.64	70.6	0	0	0	0	0	0	0	0	0	0	0	0	0	0	0	0	0	0
Apr to Jun 2020	Ankole	Sheema District	Kasana East HC II	0	0	4	8	20	17	39.36	26.88	42.64	29.12	303	88	0	0	0	0	0	0	0	0	0	0	0	0	63.36	51.88	345.64	117.12	4	8	20	17	37	26	45	30	303	88	61	51	348	118	0	0	0	0
Apr to Jun 2020	Ankole	Sheema District	Kasana West HC II	0	0	27	21	33	14	34.08	30.72	36.92	33.28	304	129	0	0	0	0	0	0	0.48	0	0.52	0	4	0	94.56	65.72	345.44	162.28	19	12	33	14	31	28	40	36	306	129	83	54	346	165	0	0	0	0
Apr to Jun 2020	Ankole	Sheema District	Kashozi (Kashozi) HC II	0	0	55	59	42	23	89.76	51.84	97.24	56.16	474	214	0	0	0	0	0	0	0	0	0	0	0	0	186.76	133.84	571.24	270.16	30	32	26	16	52	29	88	37	313	133	108	77	401	170	0	0	0	0
Apr to Jun 2020	Ankole	Rwampara District	Kathel Medical Center	0	0	18	15	10	10	13.92	8.16	15.08	8.84	227	116	0	0	0	0	0	1	1.44	0.96	1.56	1.04	1	4	43.36	35.12	244.64	129.88	0	0	0	0	0	0	0	0	0	0	0	0	0	0	0	0	0	0
Apr to Jun 2020	Ankole	Ntungamo District	Kayonza (Ntungamo) HC III	0	0	134	112	62	42	80.64	48	87.36	52	912	672	0	0	11	8	6	9	11.52	4.8	12.48	5.2	25	92	305.16	223.8	1036.84	821.2	0	0	20	13	49	37	101	94	558	407	69	50	659	501	0	0	0	0
Apr to Jun 2020	Ankole	Rwampara District	Kibare (Ndeija) HC II	0	0	53	33	67	37	87.36	53.28	94.64	57.72	328	121	0	0	0	0	0	0	0	0	0	0	0	0	207.36	123.28	422.64	178.72	0	0	0	0	0	0	0	0	0	0	0	0	0	0	0	0	0	0
Apr to Jun 2020	Ankole	Ntungamo District	Kibeho HC II	0	0	33	48	35	31	57.6	35.04	62.4	37.96	458	184	0	0	0	0	0	0	0	0.96	0	1.04	2	2	125.6	115	522.4	225	0	0	0	0	0	0	0	0	0	0	0	0	0	0	0	0	0	0
Apr to Jun 2020	Ankole	Rwampara District	Kigaaga (Mwizi) HC II	1	0	49	64	51	24	54.24	22.56	58.76	24.44	446	184	0	0	0	0	0	0	0.48	0	0.52	0	3	0	155.72	110.56	508.28	208.44	0	0	0	0	0	0	0	0	0	0	0	0	0	0	0	0	0	0
Apr to Jun 2020	Ankole	Ntungamo District	Kigaaga (Ngoma) HC II	1	0	102	128	79	55	116.64	79.2	126.36	85.8	540	231	0	0	3	4	3	3	1.92	2.4	2.08	2.6	6	6	306.56	271.6	674.44	325.4	0	0	0	0	0	0	0	0	8	3	0	0	8	3	0	0	0	0
Apr to Jun 2020	Ankole	Sheema District	Kigarama (Kigarama) HC III	3	0	131	117	71	52	116.16	88.32	125.84	95.68	1120	880	0	0	0	0	0	0	0.48	0	0.52	0	4	1	321.64	257.32	1250.36	976.68	133	118	71	52	91	90	140	107	1121	880	295	260	1261	987	0	0	1	0
Apr to Jun 2020	Ankole	Ntungamo District	Kihanga Medical Centre HC II	0	0	8	10	5	4	4.32	1.92	4.68	2.08	46	26	0	0	0	0	0	0	0	0	0	0	0	0	17.32	15.92	50.68	28.08	0	0	0	0	0	0	0	0	0	0	0	0	0	0	0	0	0	0
Apr to Jun 2020	Ankole	Sheema District	Kihunda HC III	0	0	140	117	80	50	105.12	60.96	113.88	66.04	757	298	0	0	1	0	2	0	2.88	1.92	3.12	2.08	68	34	331	229.88	942	400.12	141	115	81	50	82	94	132	47	774	305	304	259	906	352	0	0	0	0
Apr to Jun 2020	Ankole	Rwampara District	Kikonkoma HC II	0	0	90	93	66	46	83.52	38.88	90.48	42.12	474	173	0	0	0	0	0	0	0	0	0	0	0	0	239.52	177.88	564.48	215.12	0	0	0	0	0	0	0	0	0	0	0	0	0	0	0	0	0	0
Apr to Jun 2020	Ankole	Rwampara District	Kinoni HC IV	0	0	104	74	64	56	126.72	61.92	137.28	67.08	1475	647	0	0	0	0	2	2	0	1.44	0	1.56	0	1	296.72	195.36	1612.28	716.64	76	63	77	47	81	72	199	76	1146	549	234	182	1345	625	2	1	3	1
Apr to Jun 2020	Ankole	Ntungamo District	Kishami HC III	0	0	32	31	33	18	36.48	24.48	39.52	26.52	272	150	0	0	0	0	0	0	0	0	0	0	3	4	101.48	73.48	314.52	180.52	0	0	0	0	0	0	0	0	0	0	0	0	0	0	0	0	0	0
Apr to Jun 2020	Ankole	Sheema District	Kitagata Hospital	0	0	110	101	84	64	157.92	116.64	171.08	126.36	3005	1360	0	0	0	0	0	0	0	0	0	0	6	2	351.92	281.64	3182.08	1488.36	107	77	72	45	131	80	194	165	2195	1748	310	202	2389	1913	7	9	9	7
Apr to Jun 2020	Ankole	Rwampara District	Kitojo (Bugamba) HC II	0	0	17	17	10	3	20.16	5.76	21.84	6.24	99	31	0	0	0	0	0	0	0	0	0	0	0	0	47.16	25.76	120.84	37.24	0	0	0	0	0	0	0	0	0	0	0	0	0	0	0	0	0	0
Apr to Jun 2020	Ankole	Sheema District	Kitojo (Sheema) HC II	0	0	56	50	43	31	68.16	38.88	73.84	42.12	476	235	0	0	0	0	0	4	0.96	0	1.04	0	10	9	168.12	123.88	560.88	286.12	0	0	0	0	0	0	0	0	0	0	0	0	0	0	0	0	0	0
Apr to Jun 2020	Ankole	Ntungamo District	Kitondo HC III	24	26	85	88	90	73	166.08	95.04	179.92	102.96	705	212	0	0	0	0	0	0	3.36	3.36	3.64	3.64	14	14	368.44	285.4	902.56	332.6	0	30	5	0	4	3	22	8	141	85	9	33	163	93	0	0	0	0
Apr to Jun 2020	Ankole	Ntungamo District	Kitwe HC IV	1	4	153	124	75	62	178.56	91.68	193.44	99.32	1149	492	0	0	2	2	2	2	4.8	1.44	5.2	1.56	67	43	416.36	287.12	1414.64	635.88	2	4	35	23	38	25	125	50	398	180	75	52	523	230	1	4	4	2
Apr to Jun 2020	Ankole	Ntungamo District	Kiyoora HC II	0	1	13	22	5	23	25.44	23.04	27.56	24.96	198	72	0	0	0	0	0	0	0	0	0	0	1	0	43.44	69.04	226.56	96.96	0	0	0	0	0	0	0	0	0	0	0	0	0	0	0	0	0	0
Apr to Jun 2020	Ankole	Sheema District	Kiziba (Kagango) HC II	1	2	44	69	36	22	49.44	31.2	53.56	33.8	349	159	0	0	0	0	0	0	0	0	0	0	0	0	130.44	124.2	402.56	192.8	0	0	0	0	0	0	0	0	0	0	0	0	0	0	0	0	0	0
Apr to Jun 2020	Ankole	Rwampara District	Kongoro HC II	0	0	70	66	37	43	78.72	52.32	85.28	56.68	387	248	0	0	0	0	0	0	0	0	0	0	0	0	185.72	161.32	472.28	304.68	0	0	0	0	0	0	0	0	0	0	0	0	0	0	0	0	0	0
Apr to Jun 2020	Ankole	Sheema District	Kyabandara HC II	0	1	30	22	14	9	27.36	16.8	29.64	18.2	177	62	0	0	0	0	0	0	0.48	0	0.52	0	3	2	71.84	48.8	210.16	82.2	0	0	0	0	0	0	0	0	0	0	0	0	0	0	0	0	0	0
Apr to Jun 2020	Ankole	Ntungamo District	Kyafoora HC II	0	0	30	34	24	20	36	23.52	39	25.48	262	129	0	0	0	0	0	0	0	0	0	0	0	0	90	77.52	301	154.48	0	0	0	0	0	1	0	0	0	1	0	1	0	1	0	0	0	0
Apr to Jun 2020	Ankole	Ntungamo District	Kyamwasha HC III	0	0	133	108	118	97	178.08	120.48	192.92	130.52	859	306	0	0	2	1	1	0	2.4	0.48	2.6	0.52	11	14	434.48	326.96	1065.52	451.04	0	0	7	3	31	21	45	35	68	32	38	24	113	67	0	0	0	0
Apr to Jun 2020	Ankole	Sheema District	Kyangyenyi HC III	0	0	69	65	43	30	87.84	43.68	95.16	47.32	540	188	0	0	0	0	0	0	0.96	0.48	1.04	0.52	29	23	200.8	139.16	665.2	258.84	0	0	0	0	0	0	26	0	226	0	0	0	252	0	0	0	0	0
Apr to Jun 2020	Ankole	Sheema District	Kyeibanga HC II	0	0	42	41	49	34	104.16	56.64	112.84	61.36	522	258	0	0	0	0	0	0	0	0	0	0	0	0	195.16	131.64	634.84	319.36	42	41	49	34	90	41	141	86	522	258	181	116	663	344	0	0	0	0
Apr to Jun 2020	Ankole	Sheema District	Kyeihara HC II	0	0	37	30	34	15	41.28	36.96	44.72	40.04	421	257	0	0	0	0	0	0	0	0	0	0	0	0	112.28	81.96	465.72	297.04	0	0	0	0	0	0	0	0	0	0	0	0	0	0	0	0	0	0
Apr to Jun 2020	Ankole	Sheema District	Life care Clinic	0	0	43	22	13	12	7.68	6.72	8.32	7.28	142	112	0	0	0	0	0	0	0	0	0	0	9	1	63.68	40.72	159.32	120.28	0	0	0	0	0	0	0	0	0	0	0	0	0	0	0	0	0	0
Apr to Jun 2020	Ankole	Sheema District	Mabaare HC II	1	3	94	99	84	88	132	84	143	91	1121	369	0	0	3	0	3	4	1.92	4.32	2.08	4.68	76	33	318.92	282.32	1342.08	497.68	98	75	87	92	141	100	137	79	1187	392	326	267	1324	471	0	0	0	0
Apr to Jun 2020	Ankole	Ntungamo District	Mary Queen Of Heaven Community Medical Centre	2	1	28	20	16	17	23.52	13.92	25.48	15.08	276	166	0	0	0	1	0	0	1.44	0.48	1.56	0.52	10	11	70.96	53.4	313.04	192.6	0	0	0	0	0	0	0	0	0	0	0	0	0	0	0	0	0	0
Apr to Jun 2020	Ankole	Sheema District	Matsyoro HC II	0	0	18	24	31	24	33.6	26.88	36.4	29.12	288	125	0	0	3	2	1	1	4.32	1.92	4.68	2.08	8	3	90.92	79.8	337.08	159.2	0	0	0	0	0	0	0	0	0	0	0	0	0	0	0	0	0	0
Apr to Jun 2020	Ankole	Ntungamo District	Mcneil Medical Centre	2	0	21	13	8	3	27.84	13.44	30.16	14.56	173	120	0	0	0	0	0	0	0.96	0	1.04	0	0	0	59.8	29.44	204.2	134.56	0	0	9	0	29	18	0	0	80	20	38	18	80	20	0	0	0	0
Apr to Jun 2020	Ankole	Sheema District	Migina HC II	1	0	43	47	36	26	56.64	38.88	61.36	42.12	414	186	0	1	0	0	1	0	0.48	0.48	0.52	0.52	2	0	138.12	114.36	477.88	228.64	0	0	0	0	0	0	0	0	0	0	0	0	0	0	0	0	0	0
Apr to Jun 2020	Ankole	Ntungamo District	Mother Francisca Lechner HC IV	0	0	35	60	17	19	24.96	13.92	27.04	15.08	375	221	0	0	0	6	0	2	1.92	1.44	2.08	1.56	13	12	78.88	102.36	417.12	249.64	35	60	17	19	21	18	31	11	375	221	73	97	406	232	0	4	2	1
Apr to Jun 2020	Ankole	Sheema District	Mushanga HC III	2	4	65	74	16	23	24.48	11.04	26.52	11.96	466	212	0	0	5	5	5	1	11.04	10.56	11.96	11.44	191	80	128.52	128.6	695.48	315.4	0	0	0	1	1	0	0	0	3	2	1	1	3	2	0	0	0	1
Apr to Jun 2020	Ankole	Sheema District	Muzira HC II	0	0	16	7	38	21	31.68	14.4	34.32	15.6	179	85	0	0	0	0	0	0	0	0	0	0	0	0	85.68	42.4	213.32	100.6	9	5	17	9	9	1	28	9	128	51	35	15	156	60	0	0	0	0
Apr to Jun 2020	Ankole	Rwampara District	Mwizi HC III	0	0	81	40	46	36	60.48	36.48	65.52	39.52	599	229	0	0	1	1	1	0	0.96	1.44	1.04	1.56	15	9	190.44	114.92	680.56	279.08	0	0	1	0	12	4	12	34	36	24	13	4	48	58	0	0	1	0
Apr to Jun 2020	Ankole	Rwampara District	Ndeija HC III	0	0	76	60	44	28	67.68	37.44	73.32	40.56	645	260	0	0	0	0	0	0	0	0	0	0	0	1	187.68	125.44	718.32	301.56	76	60	44	28	78	44	63	34	645	261	198	132	708	295	6	4	1	3
Apr to Jun 2020	Ankole	Sheema District	New Life Care (Sheema) Clinic	1	0	25	37	16	24	21.6	15.36	23.4	16.64	213	153	0	0	0	0	0	0	0	0	0	0	21	25	63.6	76.36	257.4	194.64	0	0	0	0	0	0	0	0	0	0	0	0	0	0	0	0	0	0
Apr to Jun 2020	Ankole	Ntungamo District	Ngoma HC III	1	0	91	90	71	48	95.52	55.2	103.48	59.8	660	378	0	0	0	0	0	1	2.88	2.4	3.12	2.6	57	31	261.4	196.6	823.6	471.4	84	78	32	20	33	26	59	41	585	302	149	124	644	343	2	2	2	0
Apr to Jun 2020	Ankole	Ntungamo District	Ngomba HC II	0	0	17	37	23	21	47.52	39.84	51.48	43.16	284	194	0	0	0	0	0	0	0	0	0	0	0	0	87.52	97.84	335.48	237.16	0	0	0	0	0	0	0	0	0	0	0	0	0	0	0	0	0	0
Apr to Jun 2020	Ankole	Rwampara District	Ngugo HC II	1	0	64	47	50	37	93.12	46.56	100.88	50.44	436	118	0	0	0	0	0	0	0	0	0	0	0	0	208.12	130.56	536.88	168.44	0	0	0	0	0	0	0	0	0	0	0	0	0	0	0	0	0	0
Apr to Jun 2020	Ankole	Ntungamo District	Ntungamo HC IV	0	0	192	183	101	80	204.96	99.36	222.04	107.64	1893	798	0	0	3	4	6	7	7.2	6.72	7.8	7.28	58	34	514.16	380.08	2180.84	946.92	168	147	85	80	175	130	237	92	1334	721	428	357	1571	813	1	2	1	0
Apr to Jun 2020	Ankole	Ntungamo District	Ntungamo Nyabushenyi HC II	0	0	30	29	29	24	52.32	27.84	56.68	30.16	260	94	0	0	0	0	0	0	0	0	0	0	0	0	111.32	80.84	316.68	124.16	0	0	0	0	0	0	0	0	0	0	0	0	0	0	0	0	0	0
Apr to Jun 2020	Ankole	Ntungamo District	Ntungamo Police HC II	0	0	8	10	9	7	6.72	7.2	7.28	7.8	79	144	0	0	0	0	0	0	0	0	0	0	0	0	23.72	24.2	86.28	151.8	0	0	0	0	0	0	0	0	0	0	0	0	0	0	0	0	0	0
Apr to Jun 2020	Ankole	Ntungamo District	Ntungamo Prisons HC II	0	0	3	3	0	1	3.36	74.4	3.64	80.6	52	1090	0	0	0	0	0	0	0	0	0	0	0	4	6.36	78.4	55.64	1174.6	0	0	0	0	0	0	1	29	4	135	0	0	5	164	0	0	0	0
Apr to Jun 2020	Ankole	Rwampara District	Nyabikungu HC II	1	1	52	43	40	22	75.36	36.96	81.64	40.04	405	187	0	0	0	0	0	0	0.48	0.48	0.52	0.52	5	3	168.84	103.44	492.16	230.56	0	0	0	0	0	0	0	0	0	0	0	0	0	0	0	0	0	0
Apr to Jun 2020	Ankole	Ntungamo District	Nyaburiza HC II	0	0	46	37	38	18	56.16	39.36	60.84	42.64	295	152	0	0	0	0	0	0	0	0	0	0	0	0	140.16	94.36	355.84	194.64	0	0	0	0	0	0	0	0	0	0	0	0	0	0	0	0	0	0
Apr to Jun 2020	Ankole	Rwampara District	Nyakabaare HC II	0	0	33	42	21	17	30.24	19.2	32.76	20.8	322	183	0	0	0	0	0	0	0	0.48	0	0.52	3	1	84.24	78.68	357.76	205.32	0	0	0	0	0	0	0	0	0	0	0	0	0	0	0	0	0	0
Apr to Jun 2020	Ankole	Sheema District	Nyakashoga HC II	0	0	24	16	5	8	14.88	10.56	16.12	11.44	162	110	0	0	0	0	0	0	0	0	0	0	0	0	43.88	34.56	178.12	121.44	0	0	0	0	0	0	0	0	0	0	0	0	0	0	0	0	0	0
Apr to Jun 2020	Ankole	Ntungamo District	Nyakibigi HC II	1	0	33	36	49	41	89.28	55.68	96.72	60.32	282	126	0	0	0	0	0	0	0.48	0.48	0.52	0.52	0	0	172.76	133.16	379.24	186.84	0	0	0	0	0	0	0	0	0	0	0	0	0	0	0	0	0	0
Apr to Jun 2020	Ankole	Ntungamo District	Nyakyera HC III	2	5	205	164	148	101	240.96	112.8	261.04	122.2	1236	471	0	0	8	8	7	7	8.16	5.76	8.84	6.24	24	11	619.12	403.56	1529.88	610.44	157	117	148	101	352	149	191	111	1236	371	657	367	1427	482	0	0	1	1
Apr to Jun 2020	Ankole	Sheema District	Nyamabaare HC II	0	0	22	29	2	8	4.32	3.36	4.68	3.64	71	41	0	0	0	1	1	0	0	0	0	0	1	1	29.32	41.36	76.68	45.64	0	0	0	0	0	0	0	1	0	1	0	0	0	2	0	0	0	0
Apr to Jun 2020	Ankole	Ntungamo District	Nyanga HC III	1	0	56	38	26	24	31.2	19.2	33.8	20.8	386	126	0	0	0	0	0	0	0	0	0	0	0	0	114.2	81.2	419.8	146.8	0	0	0	0	0	0	0	0	0	0	0	0	0	0	0	0	0	0
Apr to Jun 2020	Ankole	Ntungamo District	Nyarubare HC II	1	0	30	13	33	25	70.56	42.24	76.44	45.76	257	138	0	0	0	0	0	0	0	0.48	0	0.52	2	0	134.56	80.72	335.44	184.28	0	0	0	0	0	0	0	0	0	0	0	0	0	0	0	0	0	0
Apr to Jun 2020	Ankole	Rwampara District	Nyaruhandagazi HC III	3	4	26	21	32	35	17.28	20.16	18.72	21.84	300	1229	0	0	0	0	0	0	0	0	0	0	1	2	78.28	80.16	319.72	1252.84	0	0	0	0	0	0	0	0	0	0	0	0	0	0	0	0	0	0
Apr to Jun 2020	Ankole	Ntungamo District	Nyongozi HC II	0	0	14	20	16	11	41.28	34.08	44.72	36.92	244	191	0	0	0	0	0	0	0	0	0	0	0	0	71.28	65.08	288.72	227.92	9	11	10	8	26	22	37	23	162	119	45	41	199	142	0	0	0	0
Apr to Jun 2020	Ankole	Ntungamo District	Polly Care Medical Centre Health Centre	0	0	9	7	0	1	4.8	3.84	5.2	4.16	124	57	0	0	0	0	0	0	0	0	0	0	0	0	13.8	11.84	129.2	61.16	0	0	0	0	0	0	0	0	0	0	0	0	0	0	0	0	0	0
Apr to Jun 2020	Ankole	Ntungamo District	Rubare HC IV	3	0	116	135	62	46	105.6	64.32	114.4	69.68	1341	600	0	0	2	3	0	0	1.92	3.84	2.08	4.16	39	31	290.52	252.16	1496.48	704.84	121	138	62	46	77	52	146	90	1380	631	260	236	1526	721	0	1	1	1
Apr to Jun 2020	Ankole	Ntungamo District	Rubare Peoples Clinic Health Centre	1	2	115	109	42	50	64.8	49.44	70.2	53.56	870	547	0	0	0	0	1	0	2.88	0.96	3.12	1.04	110	59	226.68	211.4	1053.32	660.6	0	0	0	0	0	0	0	0	0	0	0	0	0	0	0	0	0	0
Apr to Jun 2020	Ankole	Sheema District	Rugarama HC II	1	1	9	11	22	17	19.68	15.84	21.32	17.16	162	84	0	0	0	0	0	0	0	0	0	0	1	0	51.68	44.84	184.32	101.16	0	0	0	0	1	0	0	0	4	2	1	0	4	2	0	0	0	0
Apr to Jun 2020	Ankole	Ntungamo District	Rugarama HC III	0	0	78	81	55	28	79.68	43.2	86.32	46.8	770	247	0	0	0	0	0	0	0	0	0	0	5	8	212.68	152.2	861.32	301.8	61	52	39	20	20	17	40	37	516	161	120	89	556	198	0	0	0	0
Apr to Jun 2020	Ankole	Ntungamo District	Ruhama HC III	0	0	82	102	56	35	80.64	56.64	87.36	61.36	655	346	0	0	0	0	0	0	0	0	0	0	9	3	218.64	193.64	751.36	410.36	82	102	46	35	80	56	89	75	345	308	208	193	434	383	0	0	0	0
Apr to Jun 2020	Ankole	Ntungamo District	Ruhoko HC III	1	0	38	23	37	25	53.76	36.48	58.24	39.52	258	115	0	0	1	2	0	4	1.44	0	1.56	0	2	2	132.2	90.48	319.8	156.52	0	0	0	0	0	0	0	0	0	0	0	0	0	0	0	0	0	0
Apr to Jun 2020	Ankole	Ntungamo District	Rukarango HC II	0	0	26	26	49	37	89.76	61.92	97.24	67.08	368	151	0	0	0	0	0	0	0	0	0	0	0	0	164.76	124.92	465.24	218.08	0	0	0	0	0	0	0	0	0	0	0	0	0	0	0	0	0	0
Apr to Jun 2020	Ankole	Sheema District	Rukondo HC II	0	0	18	13	20	24	46.56	35.04	50.44	37.96	418	197	0	0	0	0	0	0	0	0	0	0	0	0	84.56	72.04	468.44	234.96	4	4	3	3	0	0	14	11	77	43	7	7	91	54	0	0	0	0
Apr to Jun 2020	Ankole	Ntungamo District	Rukoni HC III	0	0	148	97	64	40	147.84	71.04	160.16	76.96	747	200	0	0	3	3	0	0	0	0	0	0	4	5	362.84	211.04	911.16	281.96	86	60	64	40	96	62	227	106	749	201	246	162	976	307	0	0	0	1
Apr to Jun 2020	Ankole	Sheema District	Rushozi HC II	0	0	105	79	82	58	141.12	76.32	152.88	82.68	560	246	0	0	0	1	1	0	0	0.96	0	1.04	8	1	329.12	215.28	720.88	330.72	0	0	23	14	25	9	98	53	84	38	48	23	182	91	0	0	0	0
Apr to Jun 2020	Ankole	Ntungamo District	Rwabakunya Domiciliary Clinic HC II	0	0	7	6	1	2	2.4	1.92	2.6	2.08	16	2	0	0	0	0	0	0	0	0	0	0	0	0	10.4	9.92	18.6	4.08	0	0	0	0	0	0	0	0	0	0	0	0	0	0	0	0	0	0
Apr to Jun 2020	Ankole	Ntungamo District	Rwamabondo HC II	0	0	60	54	72	58	120.96	77.28	131.04	83.72	447	221	0	0	15	12	24	15	24	14.4	26	15.6	117	58	315.96	230.68	721.04	378.32	0	0	0	0	0	0	0	0	0	0	0	0	0	0	0	0	0	0
Apr to Jun 2020	Ankole	Sheema District	Rwamujojo HC II	0	1	17	12	25	20	26.4	13.92	28.6	15.08	168	85	0	1	0	0	0	0	0	0	0	0	0	0	68.4	48.92	196.6	100.08	0	0	0	0	0	0	0	0	0	0	0	0	0	0	0	0	0	0
Apr to Jun 2020	Ankole	Ntungamo District	Rwanda HC III	4	11	17	21	38	31	51.84	48.48	56.16	52.52	457	276	0	0	0	0	0	0	0	0	0	0	2	0	110.84	111.48	515.16	328.52	0	0	0	0	0	0	0	0	0	0	0	0	0	0	0	0	0	0
Apr to Jun 2020	Ankole	Ntungamo District	Rwashamaire HC IV	0	0	134	108	65	75	101.76	56.64	110.24	61.36	872	447	0	0	0	0	0	0	0	0	0	0	0	1	300.76	239.64	982.24	509.36	134	108	65	75	72	37	71	55	872	447	271	220	943	502	0	1	3	3
Apr to Jun 2020	Ankole	Sheema District	Rweibare HC II	0	0	6	7	1	2	3.36	1.92	3.64	2.08	22	15	0	0	1	0	0	0	0.48	0.48	0.52	0.52	1	1	11.84	11.4	27.16	18.6	0	0	0	0	0	0	0	0	0	0	0	0	0	0	0	0	0	0
Apr to Jun 2020	Ankole	Ntungamo District	Rweikiniro HC III	2	3	104	93	47	54	114.24	68.64	123.76	74.36	766	251	0	0	4	4	0	1	2.4	2.4	2.6	2.6	9	6	273.64	226.04	901.36	333.96	106	93	47	54	65	54	159	117	766	250	218	201	925	367	0	1	0	1
Apr to Jun 2020	Ankole	Rwampara District	Rwentsinga HC II	0	0	64	77	29	36	53.28	23.04	57.72	24.96	480	170	0	0	0	0	0	0	0	0	0	0	0	0	146.28	136.04	537.72	194.96	0	0	0	0	0	0	0	0	0	0	0	0	0	0	0	0	0	0
Apr to Jun 2020	Ankole	Ntungamo District	Rwoho HC II	0	0	39	28	70	60	107.52	71.52	116.48	77.48	626	322	0	0	0	0	0	0	0	0	0	0	0	0	216.52	159.52	742.48	399.48	0	0	0	0	0	0	0	0	0	0	0	0	0	0	0	0	0	0
Apr to Jun 2020	Ankole	Rwampara District	Ryamiyonga HC II	3	0	77	27	79	84	45.12	31.2	48.88	33.8	400	218	0	0	0	0	0	0	0.48	0	0.52	0	2	4	204.6	142.2	451.4	255.8	0	0	0	0	0	0	0	0	0	0	0	0	0	0	0	0	0	0
Apr to Jun 2020	Ankole	Ntungamo District	Sheema Clinic Nyamukana	0	0	24	21	24	32	23.04	35.52	24.96	38.48	129	88	0	0	4	2	2	0	2.88	0.96	3.12	1.04	20	8	79.92	91.48	177.08	135.52	0	0	0	0	0	0	0	0	0	0	0	0	0	0	0	0	0	0
Apr to Jun 2020	Ankole	Sheema District	Sheema Community HC III	11	0	45	42	74	62	19.68	24.96	21.32	27.04	89	125	0	0	0	4	0	1	0	0.48	0	0.52	2	8	149.68	134.44	112.32	160.56	0	0	0	0	0	0	0	0	3	0	0	0	3	0	0	0	0	0
Apr to Jun 2020	Ankole	Sheema District	Shuuku HC IV	2	2	86	98	77	67	156	87.36	169	94.64	1444	575	0	0	0	0	0	0	0.48	0	0.52	0	5	6	321.48	254.36	1618.52	675.64	88	100	77	67	127	87	199	95	1449	583	292	254	1648	678	0	0	2	0
Apr to Jun 2020	Ankole	Sheema District	St. Claret HC II	5	6	18	16	15	19	12.96	11.52	14.04	12.48	254	99	0	0	0	0	1	0	0.48	0.96	0.52	1.04	14	1	52.44	53.48	282.56	113.52	18	18	6	12	20	14	15	13	163	57	44	44	178	70	0	0	0	0
Apr to Jun 2020	Ankole	Ntungamo District	St. Lucia Kagamba HC III	0	0	48	44	16	12	12.96	9.12	14.04	9.88	216	109	0	0	1	2	1	3	0.96	3.36	1.04	3.64	12	6	79.92	73.48	243.08	128.52	48	45	15	15	10	21	19	8	227	115	73	81	246	123	0	0	0	0
Apr to Jun 2020	Ankole	Ntungamo District	St. Patrick Medical Centre	0	0	6	9	5	3	3.36	2.4	3.64	2.6	35	22	0	0	0	0	0	0	0	0	0	0	0	0	14.36	14.4	38.64	24.6	0	3	4	7	5	0	4	3	23	15	9	10	27	18	0	3	1	1
Apr to Jun 2020	Ankole	Ntungamo District	Universal Health Care Clinic	0	0	28	12	14	10	43.68	13.44	47.32	14.56	365	308	0	0	0	0	0	0	0	0	0	0	0	0	85.68	35.44	412.32	322.56	0	0	16	10	14	10	31	28	365	308	30	20	396	336	0	0	0	0
Jul to Sep 2020	Ankole	Ntungamo District	Allied Heath Proffessionals	0	1	20	24	9	13	15.36	12.48	16.64	13.52	99	82	0	0	0	0	0	0	0	0	0	0	0	0	44.36	50.48	115.64	95.52	0	0	0	0	0	0	0	0	0	1	0	0	0	1	0	0	0	0
Jul to Sep 2020	Ankole	Ntungamo District	Amazing Grace Domiciliary Clinic	0	0	27	17	5	3	9.6	2.88	10.4	3.12	121	75	0	0	1	0	0	0	0	0	0	0	1	0	42.6	22.88	132.4	78.12	1	7	2	1	0	0	7	3	34	27	3	8	41	30	0	0	0	0
Jul to Sep 2020	Ankole	Sheema District	Bigona HC II	0	0	6	8	68	48	55.68	27.84	60.32	30.16	274	154	0	0	0	0	0	0	0	0	0	0	0	0	129.68	83.84	334.32	184.16	0	0	0	0	9	11	13	13	9	2	9	11	22	15	0	0	0	0
Jul to Sep 2020	Ankole	Rwampara District	Bugamba HC IV	2	3	135	160	68	44	159.36	103.68	172.64	112.32	1604	698	0	0	1	4	1	1	0.96	0.96	1.04	1.04	40	33	367.32	316.64	1817.68	844.36	75	83	57	41	118	78	106	80	502	269	250	202	608	349	6	3	3	0
Jul to Sep 2020	Ankole	Sheema District	Bugongi HC III	0	0	129	126	56	55	129.12	82.56	139.88	89.44	1061	382	0	0	0	0	0	0	0	0	0	0	6	0	314.12	263.56	1206.88	471.44	118	115	50	45	99	53	111	72	1173	412	267	213	1284	484	1	1	0	0
Jul to Sep 2020	Ankole	Ntungamo District	Buhanama HC II	1	1	30	33	30	29	47.04	27.84	50.96	30.16	241	129	0	0	0	0	0	0	0	0	0	0	5	0	108.04	90.84	296.96	159.16	0	0	0	0	0	0	0	0	0	0	0	0	0	0	0	0	0	0
Jul to Sep 2020	Ankole	Sheema District	Buraro HC II	0	0	46	24	64	39	83.04	47.04	89.96	50.96	412	147	0	0	0	0	0	0	0	0	0	0	0	0	193.04	110.04	501.96	197.96	0	0	0	0	0	0	0	0	0	0	0	0	0	0	0	0	0	0
Jul to Sep 2020	Ankole	Rwampara District	Bushwere HC II	0	0	53	75	37	35	58.08	22.08	62.92	23.92	423	147	0	0	0	0	1	0	0	0	0	0	8	2	149.08	132.08	493.92	172.92	0	0	0	0	0	0	0	0	0	0	0	0	0	0	0	0	0	0
Jul to Sep 2020	Ankole	Ntungamo District	Butaare HC III	28	32	51	57	29	21	82.08	46.08	88.92	49.92	426	168	0	0	0	0	0	0	0	0	0	0	0	0	190.08	156.08	514.92	217.92	7	11	40	21	75	33	103	63	426	168	122	65	529	231	0	1	0	0
Jul to Sep 2020	Ankole	Ntungamo District	Bwongyera HC III	0	0	85	70	61	46	118.56	51.36	128.44	55.64	583	249	0	0	0	0	0	0	2.88	1.92	3.12	2.08	79	31	267.44	169.28	793.56	337.72	85	70	61	46	60	32	190	75	613	260	206	148	803	335	0	1	1	1
Jul to Sep 2020	Ankole	Rwampara District	Community Medical Centre Clinic (Ndeija) HC II	0	1	35	45	7	23	14.4	15.84	15.6	17.16	289	206	0	0	0	0	0	0	0	0	0	0	2	1	56.4	84.84	306.6	224.16	35	45	7	23	16	16	13	17	289	206	58	84	302	223	0	1	0	0
Jul to Sep 2020	Ankole	Ntungamo District	Daniel K Medical Centre HC II	0	0	8	7	3	7	4.8	4.32	5.2	4.68	58	73	0	0	0	0	0	0	0	0	0	0	2	1	15.8	18.32	65.2	78.68	8	7	3	7	0	6	10	3	58	73	11	20	68	76	0	0	0	0
Jul to Sep 2020	Ankole	Ntungamo District	Devine Mercy Medical Centre Clinic	2	1	47	46	12	8	24.48	16.32	26.52	17.68	395	309	0	0	0	0	0	2	0.48	0	0.52	0	3	2	85.96	73.32	425.04	328.68	17	26	3	3	7	2	8	5	53	47	27	31	61	52	0	0	0	0
Jul to Sep 2020	Ankole	Ntungamo District	Doctors Referral Hospital	2	2	5	6	3	10	9.12	4.8	9.88	5.2	152	89	1	4	14	16	11	11	17.76	8.64	19.24	9.36	381	251	63.88	66.44	562.12	354.56	1	2	13	16	10	15	44	19	362	222	24	33	406	241	0	0	0	0
Jul to Sep 2020	Ankole	Ntungamo District	Family Doctors Clinic (Ntungamo) HC II	0	0	6	7	2	4	10.08	3.84	10.92	4.16	222	104	0	0	1	1	0	0	0.48	0	0.52	0	25	11	19.56	15.84	258.44	119.16	0	0	0	0	0	0	0	0	0	0	0	0	0	0	0	0	0	0
Jul to Sep 2020	Ankole	Sheema District	Giramatsiko Medical Centre HC III	0	0	15	13	16	16	12.48	14.4	13.52	15.6	77	83	0	0	2	0	0	0	1.92	1.44	2.08	1.56	11	12	47.4	44.84	103.6	112.16	0	0	0	0	0	0	0	0	0	0	0	0	0	0	0	0	0	0
Jul to Sep 2020	Ankole	Ntungamo District	Happy Health Insurance Scheme HC II	0	0	5	1	1	1	6.72	3.36	7.28	3.64	67	55	0	0	0	0	0	0	0.48	0	0.52	0	0	0	13.2	5.36	74.8	58.64	0	0	0	0	0	0	0	0	0	0	0	0	0	0	0	0	0	0
Jul to Sep 2020	Ankole	Ntungamo District	Hope Community Clinic	0	0	24	13	12	4	11.52	6.24	12.48	6.76	109	63	0	0	5	1	1	0	0.96	0.48	1.04	0.52	18	20	54.48	24.72	140.52	90.28	4	1	2	4	3	2	3	1	50	30	9	7	53	31	0	0	0	0
Jul to Sep 2020	Ankole	Sheema District	Hope Medical Centre HC III	3	0	15	15	5	6	9.12	11.52	9.88	12.48	229	174	0	0	0	0	0	0	0	0	0	0	11	9	32.12	32.52	249.88	195.48	1	0	0	3	4	5	10	11	144	110	5	8	154	121	0	0	0	0
Jul to Sep 2020	Ankole	Rwampara District	Ihunga (Mbarara) HC II	0	0	99	68	72	44	67.2	47.52	72.8	51.48	391	225	0	0	0	0	0	0	0	0	0	0	0	0	238.2	159.52	463.8	276.48	0	0	0	0	0	0	0	0	0	0	0	0	0	0	0	0	0	0
Jul to Sep 2020	Ankole	Ntungamo District	Ihunga (Ntungamo) HC III	0	0	68	58	103	83	151.68	116.64	164.32	126.36	387	143	0	0	0	0	0	0	0	0	0	0	0	0	322.68	257.64	551.32	269.36	0	0	0	0	0	0	0	0	0	0	0	0	0	0	0	0	0	0
Jul to Sep 2020	Ankole	Ntungamo District	Iterero HC II	0	0	44	41	68	57	44.64	47.04	48.36	50.96	201	95	0	0	0	0	0	0	0	0.48	0	0.52	0	2	156.64	145.52	249.36	148.48	0	0	0	0	0	0	0	0	0	0	0	0	0	0	0	0	0	0
Jul to Sep 2020	Ankole	Ntungamo District	Itojo Hospital	0	0	432	318	415	291	395.52	268.8	428.48	291.2	2031	1240	0	0	1	0	0	0	1.92	1.92	2.08	2.08	6	6	1245.44	879.72	2467.56	1539.28	105	79	394	276	321	237	501	326	2537	1228	820	592	3038	1554	1	2	0	0
Jul to Sep 2020	Ankole	Sheema District	Kabwohe Clinical Research Centre HC II	1	0	25	34	15	20	22.56	24	24.44	26	713	515	0	0	0	1	0	1	0	0	0	0	17	9	63.56	80	754.44	550	12	10	13	12	21	25	21	18	525	375	46	47	546	393	0	2	2	2
Jul to Sep 2020	Ankole	Sheema District	Kabwohe HC IV	7	4	228	210	62	77	218.4	84.96	236.6	92.04	2707	962	0	0	0	0	0	0	2.4	6.72	2.6	7.28	41	32	517.8	382.68	2987.2	1093.32	236	246	75	88	210	98	262	116	2231	958	521	432	2493	1074	0	0	1	3
Jul to Sep 2020	Ankole	Ntungamo District	Kafunjo (Kafunjo) HC II	2	1	80	89	68	43	67.68	55.2	73.32	59.8	215	244	0	116	0	2	0	0	0	0.48	0	0.52	0	0	217.68	422.68	288.32	304.32	69	50	42	22	54	63	47	29	215	76	165	135	262	105	0	0	0	0
Jul to Sep 2020	Ankole	Ntungamo District	Kaina HC II	0	0	15	9	53	32	30.24	24.96	32.76	27.04	91	89	0	0	0	0	0	0	0	0	0	0	0	0	98.24	65.96	123.76	116.04	0	0	0	0	0	0	0	0	0	0	0	0	0	0	0	0	0	0
Jul to Sep 2020	Ankole	Rwampara District	Kakigani HC II	1	0	45	54	35	38	55.2	36.48	59.8	39.52	223	91	0	0	0	0	0	0	0	0	0	0	6	3	136.2	128.48	288.8	133.52	0	0	0	0	0	0	0	0	0	0	0	0	0	0	0	0	0	0
Jul to Sep 2020	Ankole	Sheema District	Karera HC II	4	3	48	61	41	40	72.96	50.88	79.04	55.12	492	187	0	0	0	1	1	0	0.96	0.48	1.04	0.52	2	0	167.92	156.36	574.08	242.64	14	26	9	10	8	10	19	15	77	26	31	46	96	41	0	0	0	0
Jul to Sep 2020	Ankole	Sheema District	Karugorora HC II	0	0	59	38	49	38	63.84	47.04	69.16	50.96	341	178	0	0	18	13	17	21	27.84	23.52	30.16	25.48	104	72	234.68	180.56	544.32	326.44	0	0	0	0	0	0	0	0	0	0	0	0	0	0	0	0	0	0
Jul to Sep 2020	Ankole	Ntungamo District	Karuruma HC III	1	1	57	45	60	45	104.64	63.84	113.36	69.16	410	229	0	0	0	0	0	0	0	0	0	0	0	0	222.64	154.84	523.36	298.16	37	31	44	20	120	60	57	56	373	195	201	111	430	251	0	2	0	0
Jul to Sep 2020	Ankole	Sheema District	Kasana COU HC II	0	1	16	17	10	7	10.08	8.16	10.92	8.84	80	46	0	0	1	0	0	0	0	0	0	0	3	3	37.08	33.16	93.92	57.84	0	0	0	0	0	0	0	0	0	0	0	0	0	0	0	0	0	0
Jul to Sep 2020	Ankole	Sheema District	Kasana East HC II	0	0	17	24	34	17	53.28	36.48	57.72	39.52	280	123	0	0	0	0	0	0	0	0	0	0	0	0	104.28	77.48	337.72	162.52	17	24	34	17	67	33	44	43	280	123	118	74	324	166	0	0	0	0
Jul to Sep 2020	Ankole	Sheema District	Kasana West HC II	0	0	44	33	43	30	57.12	40.8	61.88	44.2	379	190	0	0	0	0	0	0	0.48	0	0.52	0	2	1	144.6	103.8	443.4	235.2	42	27	41	22	51	28	64	53	361	173	134	77	425	226	0	0	0	0
Jul to Sep 2020	Ankole	Sheema District	Kashozi (Kashozi) HC II	1	0	29	48	51	30	71.04	45.6	76.96	49.4	561	213	0	0	0	0	0	0	0	0	0	0	0	0	152.04	123.6	637.96	262.4	21	37	51	30	65	47	70	34	561	213	137	114	631	247	0	0	0	0
Jul to Sep 2020	Ankole	Rwampara District	Kathel Medical Center	0	0	11	11	6	9	14.88	10.56	16.12	11.44	205	95	0	0	0	0	0	0	0	0	0	0	0	0	31.88	30.56	221.12	106.44	0	0	0	0	0	0	0	0	0	0	0	0	0	0	0	0	0	0
Jul to Sep 2020	Ankole	Ntungamo District	Kayonza (Ntungamo) HC III	0	0	154	119	37	24	37.92	27.36	41.08	29.64	950	619	0	0	8	9	6	2	2.4	1.44	2.6	1.56	30	45	245.32	182.8	1023.68	695.2	9	4	10	9	4	3	17	12	52	34	23	16	69	46	0	0	0	0
Jul to Sep 2020	Ankole	Rwampara District	Kibare (Ndeija) HC II	0	0	67	45	69	36	99.84	60	108.16	65	395	123	0	0	0	0	0	0	0	0	0	0	0	0	235.84	141	503.16	188	0	0	0	0	0	0	0	0	0	0	0	0	0	0	0	0	0	0
Jul to Sep 2020	Ankole	Ntungamo District	Kibeho HC II	0	0	32	46	25	27	44.64	25.44	48.36	27.56	421	170	0	0	0	0	0	0	0	0	0	0	1	0	101.64	98.44	470.36	197.56	0	0	0	0	0	0	0	0	0	0	0	0	0	0	0	0	0	0
Jul to Sep 2020	Ankole	Rwampara District	Kigaaga (Mwizi) HC II	0	0	59	45	37	22	45.6	16.8	49.4	18.2	436	142	0	0	0	0	0	0	0	0	0	0	3	1	141.6	83.8	488.4	161.2	0	0	0	0	0	0	0	0	0	0	0	0	0	0	0	0	0	0
Jul to Sep 2020	Ankole	Ntungamo District	Kigaaga (Ngoma) HC II	0	0	80	82	78	45	88.32	56.64	95.68	61.36	418	185	0	0	1	0	1	0	0.96	0.48	1.04	0.52	3	0	249.28	184.12	517.72	246.88	0	0	0	0	0	0	0	0	0	0	0	0	0	0	0	0	0	0
Jul to Sep 2020	Ankole	Sheema District	Kigarama (Kigarama) HC III	1	0	119	113	127	101	100.8	66.72	109.2	72.28	1248	847	0	0	0	0	0	0	0.48	0.48	0.52	0.52	5	3	348.28	281.2	1362.72	922.8	119	113	93	62	79	88	141	102	1253	850	291	263	1394	952	0	0	0	2
Jul to Sep 2020	Ankole	Ntungamo District	Kihanga Medical Centre HC II	0	0	12	7	5	5	8.16	4.32	8.84	4.68	29	9	0	0	0	0	0	0	0	0	0	0	0	0	25.16	16.32	37.84	13.68	0	0	0	0	0	0	0	0	0	0	0	0	0	0	0	0	0	0
Jul to Sep 2020	Ankole	Sheema District	Kihunda HC III	1	0	181	124	70	58	107.04	91.68	115.96	99.32	838	381	0	0	0	0	0	0	0.96	1.92	1.04	2.08	71	34	360	275.6	1026	516.4	182	128	53	59	93	90	129	100	795	364	328	277	924	464	0	2	1	0
Jul to Sep 2020	Ankole	Rwampara District	Kikonkoma HC II	0	0	69	90	61	43	81.6	48	88.4	52	536	215	0	0	0	0	0	0	0	0	0	0	0	0	211.6	181	624.4	267	0	0	0	0	0	0	0	0	0	0	0	0	0	0	0	0	0	0
Jul to Sep 2020	Ankole	Rwampara District	Kinoni HC IV	0	0	201	147	40	38	111.84	60.48	121.16	65.52	1665	614	0	0	0	0	0	0	0.96	0.96	1.04	1.04	6	12	353.8	246.44	1793.2	692.56	201	147	36	34	89	54	142	63	1116	484	326	235	1258	547	5	1	2	4
Jul to Sep 2020	Ankole	Ntungamo District	Kishami HC III	0	0	40	33	34	23	31.2	23.04	33.8	24.96	246	131	0	0	0	0	0	0	0.48	0	0.52	0	4	3	105.68	79.04	284.32	158.96	0	0	0	0	0	0	0	0	0	0	0	0	0	0	0	0	0	0
Jul to Sep 2020	Ankole	Sheema District	Kitagata Hospital	0	0	133	155	103	87	169.92	83.52	184.08	90.48	3642	1573	0	0	0	0	0	0	0.48	0	0.52	0	7	5	406.4	325.52	3833.6	1668.48	126	143	96	68	62	33	236	105	3284	1503	284	244	3520	1608	1	3	1	1
Jul to Sep 2020	Ankole	Rwampara District	Kitojo (Bugamba) HC II	0	0	34	20	19	9	30.24	13.44	32.76	14.56	159	61	0	0	0	0	0	0	0	0	0	0	4	2	83.24	42.44	195.76	77.56	0	0	0	0	0	0	0	0	0	0	0	0	0	0	0	0	0	0
Jul to Sep 2020	Ankole	Sheema District	Kitojo (Sheema) HC II	0	0	64	58	32	30	58.08	36	62.92	39	452	228	0	0	0	0	0	0	0	0.96	0	1.04	13	8	154.08	124.96	527.92	276.04	0	0	0	0	0	0	0	0	0	0	0	0	0	0	0	0	0	0
Jul to Sep 2020	Ankole	Ntungamo District	Kitondo HC III	40	39	187	205	144	105	284.16	172.8	307.84	187.2	923	287	0	0	0	0	0	0	1.92	0.96	2.08	1.04	17	7	657.08	522.76	1249.92	482.24	39	39	141	105	141	126	451	209	930	290	321	270	1381	499	0	0	0	0
Jul to Sep 2020	Ankole	Ntungamo District	Kitwe HC IV	0	1	204	153	124	78	203.52	121.44	220.48	131.56	1553	522	0	0	1	1	2	12	1.44	5.28	1.56	5.72	79	44	535.96	371.72	1854.04	703.28	0	0	91	57	89	52	192	114	1204	383	180	109	1396	497	0	0	2	0
Jul to Sep 2020	Ankole	Ntungamo District	Kiyoora HC II	3	2	22	21	19	17	40.8	27.84	44.2	30.16	193	99	0	0	0	0	0	0	0	0	0	0	0	1	84.8	67.84	237.2	130.16	0	0	0	0	0	0	0	0	0	0	0	0	0	0	0	0	0	0
Jul to Sep 2020	Ankole	Sheema District	Kiziba (Kagango) HC II	1	0	32	38	31	24	45.12	33.12	48.88	35.88	336	95	0	0	0	0	0	0	0	0	0	0	0	0	109.12	95.12	384.88	130.88	0	0	0	0	0	0	0	0	0	0	0	0	0	0	0	0	0	0
Jul to Sep 2020	Ankole	Rwampara District	Kongoro HC II	1	0	65	60	37	38	58.56	44.16	63.44	47.84	239	177	0	0	0	0	0	0	0	0	0	0	0	0	161.56	142.16	302.44	224.84	0	0	0	0	0	0	0	0	0	0	0	0	0	0	0	0	0	0
Jul to Sep 2020	Ankole	Sheema District	Kyabandara HC II	1	0	27	38	26	10	41.28	14.4	44.72	15.6	212	91	0	0	0	0	0	0	0.48	0	0.52	0	1	1	95.76	62.4	258.24	107.6	0	0	0	0	0	0	0	0	0	0	0	0	0	0	0	0	0	0
Jul to Sep 2020	Ankole	Ntungamo District	Kyafoora HC II	0	1	34	38	27	22	38.88	29.28	42.12	31.72	320	112	0	0	0	0	0	0	0	0	0	0	0	0	99.88	90.28	362.12	143.72	11	12	18	21	32	20	21	18	231	80	61	53	252	98	0	0	0	0
Jul to Sep 2020	Ankole	Ntungamo District	Kyamwasha HC III	1	0	127	100	99	91	165.6	100.32	179.4	108.68	995	564	2	0	0	0	2	0	3.84	6.72	4.16	7.28	17	19	402.44	298.04	1195.56	698.96	1	2	2	2	8	6	13	8	71	64	11	10	84	72	0	0	0	0
Jul to Sep 2020	Ankole	Sheema District	Kyangyenyi HC III	0	1	96	95	46	36	96.96	48.96	105.04	53.04	657	180	0	0	0	0	0	1	0.96	1.44	1.04	1.56	78	21	239.92	183.4	841.08	255.6	32	46	21	30	36	22	45	34	278	81	89	98	323	115	1	2	2	3
Jul to Sep 2020	Ankole	Sheema District	Kyeibanga HC II	0	1	53	65	64	42	112.8	56.64	122.2	61.36	605	248	0	0	0	0	0	0	0	0	0	0	0	0	229.8	164.64	727.2	309.36	53	66	64	42	95	48	140	71	605	248	212	156	745	319	0	0	0	0
Jul to Sep 2020	Ankole	Sheema District	Kyeihara HC II	0	1	21	16	35	24	57.12	20.16	61.88	21.84	444	213	0	0	0	0	0	0	0	0	0	0	0	0	113.12	61.16	505.88	234.84	0	0	0	0	0	0	0	0	0	0	0	0	0	0	0	0	0	0
Jul to Sep 2020	Ankole	Sheema District	Life care Clinic	0	0	39	57	18	9	22.08	13.44	23.92	14.56	211	135	0	0	0	0	0	0	0	0	0	0	38	36	79.08	79.44	272.92	185.56	0	0	0	0	0	0	0	0	0	0	0	0	0	0	0	0	0	0
Jul to Sep 2020	Ankole	Sheema District	Mabaare HC II	0	0	90	92	114	86	132.96	80.64	144.04	87.36	1016	359	0	0	0	2	6	2	6.24	3.84	6.76	4.16	124	41	349.2	266.48	1290.8	491.52	90	92	118	88	112	96	175	77	1111	388	320	276	1286	465	0	0	0	0
Jul to Sep 2020	Ankole	Ntungamo District	Mary Queen Of Heaven Community Medical Centre	0	4	44	45	26	24	34.08	14.4	36.92	15.6	274	179	0	0	1	2	0	0	0	0	0	0	2	5	105.08	89.4	312.92	199.6	0	0	0	0	0	0	0	0	0	0	0	0	0	0	0	0	0	0
Jul to Sep 2020	Ankole	Sheema District	Matsyoro HC II	0	0	16	12	27	21	34.56	20.64	37.44	22.36	224	81	0	0	4	4	6	3	4.32	1.44	4.68	1.56	10	4	91.88	62.08	276.12	108.92	0	0	0	0	0	0	0	0	0	0	0	0	0	0	0	0	0	0
Jul to Sep 2020	Ankole	Ntungamo District	Mcneil Medical Centre	0	0	13	16	17	3	8.64	10.56	9.36	11.44	144	116	0	0	0	0	0	0	0	0	0	0	0	0	38.64	29.56	153.36	127.44	0	0	0	0	3	0	5	4	35	21	3	0	40	25	0	0	0	0
Jul to Sep 2020	Ankole	Sheema District	Migina HC II	1	1	70	31	33	30	72.96	31.68	79.04	34.32	428	148	0	0	0	0	0	0	0.48	0	0.52	0	3	1	177.44	93.68	510.56	183.32	0	0	0	0	0	0	0	0	0	0	0	0	0	0	0	0	0	0
Jul to Sep 2020	Ankole	Ntungamo District	Mother Francisca Lechner HC IV	2	0	41	51	18	22	23.52	27.36	25.48	29.64	337	186	0	0	2	2	1	1	0.96	0.96	1.04	1.04	13	13	88.48	104.32	376.52	229.68	43	51	18	22	22	36	27	21	337	186	83	109	364	207	0	1	1	1
Jul to Sep 2020	Ankole	Sheema District	Mushanga HC III	1	6	71	99	17	22	36.48	18.24	39.52	19.76	603	257	0	0	4	2	4	1	7.2	7.2	7.8	7.8	154	72	140.68	155.44	804.32	356.56	0	0	0	0	0	0	0	0	14	7	0	0	14	7	0	0	0	0
Jul to Sep 2020	Ankole	Sheema District	Muzira HC II	0	0	25	16	38	13	43.2	21.6	46.8	23.4	357	151	0	0	0	0	0	0	0	0	0	0	0	0	106.2	50.6	403.8	174.4	5	5	19	3	24	13	77	38	357	151	48	21	434	189	0	0	0	0
Jul to Sep 2020	Ankole	Rwampara District	Mwizi HC III	0	0	95	93	37	26	50.88	28.32	55.12	30.68	586	242	0	0	3	4	0	1	1.92	2.4	2.08	2.6	25	14	187.8	154.72	668.2	289.28	98	96	37	27	42	25	64	35	606	253	177	148	670	288	1	0	1	0
Jul to Sep 2020	Ankole	Rwampara District	Ndeija HC III	0	0	76	57	29	25	59.04	34.56	63.96	37.44	475	200	0	0	0	0	0	0	0	0	0	0	0	0	164.04	116.56	538.96	237.44	76	54	29	25	77	38	46	32	475	200	182	117	521	232	13	9	9	3
Jul to Sep 2020	Ankole	Sheema District	New Life Care (Sheema) Clinic	0	0	11	11	6	7	8.64	7.68	9.36	8.32	106	73	0	0	0	0	1	0	0	0	0	0	1	2	26.64	25.68	116.36	83.32	8	2	0	2	9	4	9	4	40	25	17	8	49	29	0	0	0	0
Jul to Sep 2020	Ankole	Ntungamo District	Ngoma HC III	0	0	86	65	85	62	46.56	32.64	50.44	35.36	834	449	0	0	0	0	1	0	1.44	0.96	1.56	1.04	43	24	220	160.6	929	509.4	82	51	20	16	14	15	23	21	640	284	116	82	663	305	3	1	4	2
Jul to Sep 2020	Ankole	Ntungamo District	Ngomba HC II	3	0	24	34	35	28	55.68	37.44	60.32	40.56	314	192	0	0	7	14	7	7	19.2	16.32	20.8	17.68	88	46	150.88	136.76	483.12	296.24	0	0	0	0	0	0	0	0	0	0	0	0	0	0	0	0	0	0
Jul to Sep 2020	Ankole	Rwampara District	Ngugo HC II	0	0	41	57	42	25	77.28	36.48	83.72	39.52	317	111	0	0	0	0	0	0	0	0	0	0	3	0	160.28	118.48	403.72	150.52	0	0	0	0	0	0	0	0	0	0	0	0	0	0	0	0	0	0
Jul to Sep 2020	Ankole	Ntungamo District	Ntungamo HC IV	19	15	147	156	168	152	303.84	169.44	329.16	183.56	1849	850	0	0	4	5	3	3	2.88	3.84	3.12	4.16	43	25	647.72	504.28	2224.28	1062.72	132	124	136	107	149	109	270	189	1313	789	417	340	1583	978	3	4	1	1
Jul to Sep 2020	Ankole	Ntungamo District	Ntungamo Nyabushenyi HC II	0	0	31	14	21	21	48	26.88	52	29.12	200	55	0	0	0	0	0	0	0	0	0	0	0	0	100	61.88	252	84.12	0	0	15	4	6	2	34	17	69	16	21	6	103	33	0	0	0	0
Jul to Sep 2020	Ankole	Ntungamo District	Ntungamo Police HC II	0	0	14	17	22	13	15.36	12.48	16.64	13.52	78	112	0	0	0	0	0	0	0	0	0	0	0	0	51.36	42.48	94.64	125.52	0	0	0	0	0	0	0	0	0	0	0	0	0	0	0	0	0	0
Jul to Sep 2020	Ankole	Ntungamo District	Ntungamo Prisons HC II	0	0	1	1	0	2	3.84	44.16	4.16	47.84	40	890	0	0	0	0	0	0	2.4	0	2.6	0	5	12	7.24	47.16	51.76	949.84	0	0	0	0	0	0	8	24	5	454	0	0	13	478	0	0	0	0
Jul to Sep 2020	Ankole	Rwampara District	Nyabikungu HC II	2	0	51	53	22	23	61.92	34.56	67.08	37.44	366	146	0	0	0	0	0	0	0.48	0	0.52	0	0	0	137.4	110.56	433.6	183.44	0	0	0	0	0	0	0	0	0	0	0	0	0	0	0	0	0	0
Jul to Sep 2020	Ankole	Ntungamo District	Nyaburiza HC II	0	0	24	39	45	27	75.84	40.32	82.16	43.68	298	133	0	0	0	0	0	0	0	0	0	0	0	0	144.84	106.32	380.16	176.68	0	0	0	0	0	0	0	0	0	0	0	0	0	0	0	0	0	0
Jul to Sep 2020	Ankole	Rwampara District	Nyakabaare HC II	0	0	47	51	25	23	36.48	24.48	39.52	26.52	305	207	0	0	0	0	0	0	0.96	0	1.04	0	5	1	109.44	98.48	350.56	234.52	0	0	0	0	0	0	0	0	0	0	0	0	0	0	0	0	0	0
Jul to Sep 2020	Ankole	Sheema District	Nyakashoga HC II	0	0	13	18	8	10	18.24	11.04	19.76	11.96	188	113	0	0	0	0	0	0	0	0	0	0	0	0	39.24	39.04	207.76	124.96	0	0	0	0	0	0	0	0	0	0	0	0	0	0	0	0	0	0
Jul to Sep 2020	Ankole	Ntungamo District	Nyakibigi HC II	0	0	43	44	53	34	79.2	57.6	85.8	62.4	266	134	0	0	0	1	0	0	0	0	0	0	0	0	175.2	136.6	351.8	196.4	0	0	0	0	0	0	0	0	0	0	0	0	0	0	0	0	0	0
Jul to Sep 2020	Ankole	Ntungamo District	Nyakyera HC III	22	1	147	155	131	70	187.2	105.6	202.8	114.4	1151	667	0	0	5	9	5	6	11.52	9.6	12.48	10.4	60	27	508.72	356.2	1426.28	818.8	173	146	115	74	118	57	288	149	1211	694	406	277	1499	843	0	0	3	1
Jul to Sep 2020	Ankole	Sheema District	Nyamabaare HC II	0	0	15	23	8	4	3.84	2.4	4.16	2.6	61	44	0	0	0	0	0	0	0	0	0	0	1	0	26.84	29.4	66.16	46.6	0	0	0	0	0	0	0	0	0	0	0	0	0	0	0	0	0	0
Jul to Sep 2020	Ankole	Ntungamo District	Nyanga HC III	2	1	39	29	18	21	24.48	17.28	26.52	18.72	269	121	0	0	0	0	0	0	0	0	0	0	0	0	83.48	68.28	295.52	139.72	0	0	0	0	0	0	0	0	0	0	0	0	0	0	0	0	0	0
Jul to Sep 2020	Ankole	Ntungamo District	Nyarubare HC II	0	0	12	6	37	29	50.4	38.88	54.6	42.12	344	233	0	0	0	0	0	0	0	0	0	0	0	0	99.4	73.88	398.6	275.12	0	0	0	0	0	0	0	0	0	0	0	0	0	0	0	0	0	0
Jul to Sep 2020	Ankole	Rwampara District	Nyaruhandagazi HC III	10	8	38	22	51	39	36	25.92	39	28.08	505	420	0	0	0	0	0	0	0	0	0	0	6	6	135	94.92	550	454.08	0	0	0	0	0	0	0	0	0	0	0	0	0	0	0	0	0	0
Jul to Sep 2020	Ankole	Ntungamo District	Nyongozi HC II	0	0	9	22	16	9	39.84	27.84	43.16	30.16	262	189	0	0	0	0	0	0	0	0	0	0	0	0	64.84	58.84	305.16	219.16	9	22	16	9	42	23	45	31	262	189	67	54	307	220	0	0	0	0
Jul to Sep 2020	Ankole	Ntungamo District	Polly Care Medical Centre Health Centre	0	0	7	8	1	3	2.88	5.76	3.12	6.24	116	61	0	0	0	0	0	0	0	0	0	0	0	0	10.88	16.76	119.12	67.24	0	0	0	0	0	0	0	0	0	0	0	0	0	0	0	0	0	0
Jul to Sep 2020	Ankole	Ntungamo District	Rubare HC IV	0	0	164	185	54	52	117.12	74.4	126.88	80.6	1545	730	0	0	3	2	0	0	0.96	0.48	1.04	0.52	45	24	339.08	313.88	1717.92	835.12	166	185	54	55	80	59	166	97	1590	754	300	299	1756	851	2	1	2	0
Jul to Sep 2020	Ankole	Ntungamo District	Rubare Peoples Clinic Health Centre	3	1	152	155	95	77	100.8	61.44	109.2	66.56	1383	708	0	0	7	10	5	0	3.84	0.48	4.16	0.52	138	62	366.64	304.92	1634.36	837.08	0	0	0	0	0	0	0	0	0	0	0	0	0	0	0	0	0	0
Jul to Sep 2020	Ankole	Sheema District	Rugarama HC II	0	0	4	10	7	8	27.84	5.76	30.16	6.24	183	74	0	0	0	0	0	0	0	0	0	0	0	0	38.84	23.76	213.16	80.24	0	0	0	0	0	0	0	0	0	0	0	0	0	0	0	0	0	0
Jul to Sep 2020	Ankole	Ntungamo District	Rugarama HC III	0	0	89	86	43	30	69.6	33.6	75.4	36.4	653	389	0	0	0	0	0	0	0.96	0	1.04	0	0	2	202.56	149.6	729.44	427.4	89	86	43	30	65	39	82	31	653	391	197	155	735	422	0	0	0	0
Jul to Sep 2020	Ankole	Ntungamo District	Ruhama HC III	0	0	94	63	32	26	62.4	30.24	67.6	32.76	874	318	0	0	0	1	0	0	0.48	0	0.52	0	9	4	188.88	120.24	951.12	354.76	62	41	36	31	70	25	60	38	876	319	168	97	936	357	0	0	1	1
Jul to Sep 2020	Ankole	Ntungamo District	Ruhoko HC III	0	0	41	36	34	18	73.44	41.76	79.56	45.24	323	142	0	0	4	1	0	0	2.4	0.48	2.6	0.52	6	1	154.84	97.24	411.16	188.76	0	0	0	0	0	0	0	0	0	0	0	0	0	0	0	0	0	0
Jul to Sep 2020	Ankole	Ntungamo District	Rukarango HC II	0	0	34	35	83	42	112.8	69.6	122.2	75.4	400	171	0	0	0	0	0	0	0	0	0	0	0	0	229.8	146.6	522.2	246.4	0	0	0	0	0	0	0	0	0	0	0	0	0	0	0	0	0	0
Jul to Sep 2020	Ankole	Sheema District	Rukondo HC II	0	0	22	19	50	46	90.72	67.2	98.28	72.8	584	331	0	0	0	0	0	0	0	0	0	0	0	0	162.72	132.2	682.28	403.8	16	12	38	39	98	87	119	128	501	235	152	138	620	363	0	0	1	0
Jul to Sep 2020	Ankole	Ntungamo District	Rukoni HC III	0	0	209	119	122	183	156.48	100.32	169.52	108.68	804	368	0	0	8	3	2	4	4.8	3.36	5.2	3.64	23	16	502.28	412.68	1001.72	496.32	5	4	41	29	54	39	114	68	345	153	100	72	459	221	0	0	0	0
Jul to Sep 2020	Ankole	Sheema District	Rushozi HC II	1	0	85	50	79	51	108	59.52	117	64.48	489	226	0	0	1	0	1	0	0	0	0	0	1	1	275	160.52	607	291.48	0	0	14	8	22	14	68	38	94	46	36	22	162	84	0	0	0	0
Jul to Sep 2020	Ankole	Ntungamo District	Rwabakunya Domiciliary Clinic HC II	0	0	3	7	0	1	2.88	0.48	3.12	0.52	18	6	0	0	0	0	0	0	0	0	0	0	0	0	5.88	8.48	21.12	6.52	0	0	0	0	0	0	0	0	0	0	0	0	0	0	0	0	0	0
Jul to Sep 2020	Ankole	Ntungamo District	Rwamabondo HC II	0	0	47	52	62	39	86.88	55.2	94.12	59.8	257	127	0	0	0	0	0	0	0	0	0	0	0	0	195.88	146.2	351.12	186.8	0	0	0	0	0	0	0	0	0	0	0	0	0	0	0	0	0	0
Jul to Sep 2020	Ankole	Sheema District	Rwamujojo HC II	1	1	22	14	20	22	31.68	21.12	34.32	22.88	158	80	0	0	0	0	0	0	0	0	0	0	4	0	74.68	58.12	196.32	102.88	0	0	0	0	0	0	0	0	0	0	0	0	0	0	0	0	0	0
Jul to Sep 2020	Ankole	Ntungamo District	Rwanda HC III	0	2	15	17	37	24	119.52	93.12	129.48	100.88	551	436	0	0	0	0	0	0	9.12	2.4	9.88	2.6	34	8	180.64	138.52	724.36	547.48	0	0	0	0	0	0	0	0	0	0	0	0	0	0	0	0	0	0
Jul to Sep 2020	Ankole	Ntungamo District	Rwashamaire HC IV	0	1	147	129	64	49	158.4	71.52	171.6	77.48	1095	495	0	1	0	0	0	0	0	0	0	0	2	2	369.4	252.52	1268.6	574.48	111	97	64	49	195	92	128	57	1095	495	370	238	1223	552	1	1	3	3
Jul to Sep 2020	Ankole	Sheema District	Rweibare HC II	0	0	3	4	3	2	4.32	2.88	4.68	3.12	23	11	0	0	0	0	0	0	0	0	0	0	1	0	10.32	8.88	28.68	14.12	0	0	0	0	0	0	0	0	0	0	0	0	0	0	0	0	0	0
Jul to Sep 2020	Ankole	Ntungamo District	Rweikiniro HC III	1	1	86	94	49	37	112.32	50.4	121.68	54.6	822	271	0	0	8	4	1	2	2.88	2.88	3.12	3.12	18	5	260.2	191.28	964.8	333.72	86	94	49	37	56	45	178	56	822	271	191	176	1000	327	0	1	0	0
Jul to Sep 2020	Ankole	Rwampara District	Rwentsinga HC II	0	0	50	59	23	21	41.28	19.68	44.72	21.32	401	91	0	0	0	0	0	0	0	0	0	0	0	0	114.28	99.68	445.72	112.32	0	0	0	0	0	0	0	0	0	0	0	0	0	0	0	0	0	0
Jul to Sep 2020	Ankole	Ntungamo District	Rwoho HC II	0	0	34	26	41	33	50.4	45.6	54.6	49.4	431	209	0	0	0	0	0	0	0	0	0	0	0	0	125.4	104.6	485.6	258.4	0	0	0	0	0	0	0	0	0	0	0	0	0	0	0	0	0	0
Jul to Sep 2020	Ankole	Rwampara District	Ryamiyonga HC II	20	0	72	55	106	93	53.28	45.12	57.72	48.88	524	265	0	0	0	0	0	3	0	2.4	0	2.6	4	6	251.28	198.52	585.72	322.48	0	0	0	0	0	0	0	0	0	0	0	0	0	0	0	0	0	0
Jul to Sep 2020	Ankole	Ntungamo District	Sheema Clinic Nyamukana	0	0	38	13	42	51	26.4	33.12	28.6	35.88	69	43	0	0	1	2	11	11	4.32	1.44	4.68	1.56	10	12	122.72	111.56	112.28	92.44	0	0	0	0	0	0	0	0	0	0	0	0	0	0	0	0	0	0
Jul to Sep 2020	Ankole	Sheema District	Sheema Community HC III	6	2	92	87	101	94	45.6	39.84	49.4	43.16	146	102	0	0	0	0	0	0	0	0.48	0	0.52	0	3	244.6	223.32	195.4	148.68	44	56	39	34	22	10	8	15	46	34	105	100	54	49	0	0	0	0
Jul to Sep 2020	Ankole	Sheema District	Shuuku HC IV	2	2	148	144	70	52	176.64	76.32	191.36	82.68	1629	705	0	0	1	1	1	1	0.48	0.48	0.52	0.52	5	1	399.12	276.8	1825.88	789.2	151	147	71	53	121	66	248	94	1634	706	343	266	1882	800	0	0	0	0
Jul to Sep 2020	Ankole	Sheema District	St. Claret HC II	0	0	27	9	14	14	10.08	4.8	10.92	5.2	183	58	0	0	0	2	1	2	0	0	0	0	63	16	52.08	31.8	256.92	79.2	11	1	19	15	21	13	19	19	241	60	51	29	260	79	0	0	0	0
Jul to Sep 2020	Ankole	Ntungamo District	St. Lucia Kagamba HC III	0	2	54	68	12	6	14.88	11.04	16.12	11.96	200	99	0	0	0	0	0	2	0	0	0	0	5	14	80.88	89.04	221.12	124.96	54	72	11	7	13	12	18	10	205	113	78	91	223	123	0	0	0	0
Jul to Sep 2020	Ankole	Ntungamo District	St. Patrick Medical Centre	0	0	9	7	4	2	6.72	3.84	7.28	4.16	78	21	0	0	0	0	0	0	0	0	0	0	0	0	19.72	12.84	85.28	25.16	3	1	7	6	4	2	13	8	78	21	14	9	91	29	0	0	0	0
Jul to Sep 2020	Ankole	Ntungamo District	Universal Health Care Clinic	0	0	29	22	27	40	27.84	24.48	30.16	26.52	433	395	0	0	0	0	0	0	0	0	0	0	0	0	83.84	86.48	463.16	421.52	10	6	15	16	9	7	44	32	306	270	34	29	350	302	0	0	0	0
Oct to Dec 2020	Ankole	Ntungamo District	Allied Heath Proffessionals	0	0	28	38	20	18	18.24	10.56	19.76	11.44	162	105	0	0	0	1	0	0	0.48	0	0.52	0	4	3	66.72	67.56	186.28	119.44	0	0	0	0	0	0	0	0	0	0	0	0	0	0	0	0	0	0
Oct to Dec 2020	Ankole	Ntungamo District	Amazing Grace Domiciliary Clinic	0	0	15	18	11	5	12.48	6.72	13.52	7.28	181	103	0	0	0	1	0	0	0	0	0	0	7	6	38.48	30.72	201.52	116.28	0	0	0	0	0	0	0	0	0	0	0	0	0	0	0	0	0	0
Oct to Dec 2020	Ankole	Sheema District	Bigona HC II	0	0	20	28	33	16	53.28	43.68	57.72	47.32	212	182	0	0	0	0	0	0	0	0	0	0	0	0	106.28	87.68	269.72	229.32	8	8	11	7	19	14	10	14	60	44	38	29	70	58	0	0	0	0
Oct to Dec 2020	Ankole	Rwampara District	Bugamba HC IV	3	0	111	111	61	53	171.84	94.56	186.16	102.44	1419	666	0	0	0	0	0	0	0.96	0.48	1.04	0.52	8	7	347.8	259.04	1614.2	775.96	70	81	57	53	134	85	236	112	1293	598	261	219	1529	710	0	4	0	4
Oct to Dec 2020	Ankole	Sheema District	Bugongi HC III	3	0	165	136	62	41	128.16	66.72	138.84	72.28	1072	480	0	0	0	0	0	0	0	0	0	0	0	0	358.16	243.72	1210.84	552.28	167	136	54	36	110	49	154	91	1072	416	331	221	1226	507	1	3	1	1
Oct to Dec 2020	Ankole	Ntungamo District	Buhanama HC II	0	0	28	35	24	20	35.52	32.16	38.48	34.84	235	147	0	0	0	0	0	0	0	0	0	0	4	0	87.52	87.16	277.48	181.84	0	0	0	0	0	0	0	0	0	0	0	0	0	0	0	0	0	0
Oct to Dec 2020	Ankole	Sheema District	Buraro HC II	0	0	31	20	57	41	106.56	52.32	115.44	56.68	385	148	0	0	0	0	0	0	0	0	0	0	0	0	194.56	113.32	500.44	204.68	0	0	0	0	0	0	0	0	0	0	0	0	0	0	0	0	0	0
Oct to Dec 2020	Ankole	Rwampara District	Bushwere HC II	0	0	49	58	21	22	55.68	20.16	60.32	21.84	392	124	0	0	0	0	0	0	0	0	0	0	0	0	125.68	100.16	452.32	145.84	0	0	0	0	0	0	0	0	0	0	0	0	0	0	0	0	0	0
Oct to Dec 2020	Ankole	Ntungamo District	Butaare HC III	24	11	109	100	87	82	48.48	50.4	52.52	54.6	464	318	0	0	0	0	0	0	0	0	0	0	0	0	268.48	243.4	516.52	372.6	81	51	85	82	35	53	66	52	464	318	201	186	530	370	2	1	4	1
Oct to Dec 2020	Ankole	Ntungamo District	Bwongyera HC III	0	0	111	74	69	64	154.08	92.16	166.92	99.84	751	301	0	0	0	0	1	0	3.36	1.92	3.64	2.08	74	34	338.44	232.08	995.56	436.92	111	74	70	64	108	59	220	137	825	335	289	197	1045	472	0	0	0	0
Oct to Dec 2020	Ankole	Rwampara District	Community Medical Centre Clinic (Ndeija) HC II	2	0	37	33	15	11	12.96	9.12	14.04	9.88	253	163	0	0	0	0	0	0	0	0	0	0	3	1	66.96	53.12	270.04	173.88	29	24	12	8	9	9	9	7	188	138	50	41	197	145	0	0	0	0
Oct to Dec 2020	Ankole	Ntungamo District	Daniel K Medical Centre HC II	0	0	18	12	2	4	9.6	3.84	10.4	4.16	60	67	0	0	0	0	0	0	0	0	0	0	1	4	29.6	19.84	71.4	75.16	18	12	2	4	2	1	18	7	60	67	22	17	78	74	0	0	0	0
Oct to Dec 2020	Ankole	Ntungamo District	Devine Mercy Medical Centre Clinic	0	1	30	37	14	18	32.16	24	34.84	26	383	258	0	0	1	0	0	0	0	0	0	0	5	6	77.16	80	422.84	290	0	0	0	0	0	0	0	0	0	0	0	0	0	0	0	0	0	0
Oct to Dec 2020	Ankole	Ntungamo District	Doctors Referral Hospital	0	1	21	12	11	9	14.88	20.64	16.12	22.36	300	232	3	5	7	20	48	15	14.4	9.6	15.6	10.4	341	197	122.28	97.24	672.72	461.76	11	10	11	14	16	17	11	5	481	315	38	41	492	320	0	0	0	0
Oct to Dec 2020	Ankole	Ntungamo District	Family Doctors Clinic (Ntungamo) HC II	0	0	3	4	0	4	5.76	4.32	6.24	4.68	236	157	0	0	0	0	0	0	0.48	0	0.52	0	34	22	9.24	12.32	276.76	183.68	0	0	0	0	0	0	0	0	0	0	0	0	0	0	0	0	0	0
Oct to Dec 2020	Ankole	Sheema District	Giramatsiko Medical Centre HC III	0	0	17	22	18	18	12.48	17.76	13.52	19.24	110	92	0	0	0	1	0	0	0	0.48	0	0.52	12	9	47.48	59.24	135.52	120.76	0	0	0	0	0	0	0	0	0	0	0	0	0	0	0	0	0	0
Oct to Dec 2020	Ankole	Ntungamo District	Happy Health Insurance Scheme HC II	0	0	1	2	2	3	8.16	1.92	8.84	2.08	94	56	0	0	0	0	0	0	0	0	0	0	0	0	11.16	6.92	102.84	58.08	0	0	0	0	0	0	0	0	0	0	0	0	0	0	0	0	0	0
Oct to Dec 2020	Ankole	Ntungamo District	Hope Community Clinic	0	0	26	18	8	7	14.88	16.8	16.12	18.2	95	70	0	0	4	1	0	0	0.96	0.48	1.04	0.52	15	16	53.84	43.28	127.16	104.72	3	2	0	3	0	4	5	0	53	37	3	9	58	37	0	0	0	0
Oct to Dec 2020	Ankole	Sheema District	Hope Medical Centre HC III	0	0	12	21	7	6	20.16	14.88	21.84	16.12	289	166	0	0	0	0	0	0	0	0	0	0	14	5	39.16	41.88	324.84	187.12	0	0	1	1	5	5	23	9	176	103	6	6	199	112	0	0	0	0
Oct to Dec 2020	Ankole	Rwampara District	Ihunga (Mbarara) HC II	0	0	125	90	85	97	73.44	51.84	79.56	56.16	372	209	0	0	0	0	0	0	0	0	0	0	2	0	283.44	238.84	453.56	265.16	0	0	0	0	0	0	0	0	0	0	0	0	0	0	0	0	0	0
Oct to Dec 2020	Ankole	Ntungamo District	Ihunga (Ntungamo) HC III	0	1	69	53	92	74	132.96	102.72	144.04	111.28	348	147	0	0	0	0	0	0	0	0	0	0	0	0	293.96	230.72	492.04	258.28	0	0	0	0	0	0	0	0	0	0	0	0	0	0	0	0	0	0
Oct to Dec 2020	Ankole	Ntungamo District	Iterero HC II	0	0	40	36	57	55	40.32	37.44	43.68	40.56	156	91	0	0	0	0	0	0	0	0	0	0	0	5	137.32	128.44	199.68	136.56	0	0	0	0	0	0	0	0	0	0	0	0	0	0	0	0	0	0
Oct to Dec 2020	Ankole	Ntungamo District	Itojo Hospital	0	0	250	215	123	77	312.96	150.72	339.04	163.28	2746	1856	0	0	2	2	1	1	2.4	1.44	2.6	1.56	7	2	691.36	447.16	3094.64	2022.84	252	217	123	78	303	144	353	173	2751	1858	678	439	3104	2031	2	0	4	5
Oct to Dec 2020	Ankole	Sheema District	Kabwohe Clinical Research Centre HC II	0	1	15	32	5	22	20.64	25.92	22.36	28.08	466	357	0	0	0	0	1	0	0.48	1.44	0.52	1.56	28	13	42.12	82.36	516.88	399.64	9	14	5	14	13	21	16	27	360	270	27	49	376	297	1	0	0	0
Oct to Dec 2020	Ankole	Sheema District	Kabwohe HC IV	0	0	211	208	70	70	182.88	105.12	198.12	113.88	2093	1042	0	0	0	0	0	0	3.36	2.4	3.64	2.6	12	12	467.24	385.52	2306.76	1170.48	253	216	112	99	96	93	301	132	1937	793	461	408	2238	925	0	0	0	0
Oct to Dec 2020	Ankole	Ntungamo District	Kafunjo (Kafunjo) HC II	0	0	94	71	75	66	103.68	68.16	112.32	73.84	484	169	0	0	0	0	0	0	0	0	0	0	0	0	272.68	205.16	596.32	242.84	18	15	22	20	0	39	51	0	138	47	40	74	189	47	0	0	0	0
Oct to Dec 2020	Ankole	Ntungamo District	Kaina HC II	0	0	11	8	43	45	39.36	45.6	42.64	49.4	97	87	0	0	0	0	0	0	0	0.48	0	0.52	0	2	93.36	99.08	139.64	138.92	0	0	0	0	0	0	0	0	0	0	0	0	0	0	0	0	0	0
Oct to Dec 2020	Ankole	Rwampara District	Kakigani HC II	0	0	49	68	37	25	41.76	37.92	45.24	41.08	291	112	0	0	0	0	0	0	0.48	0	0.52	0	3	1	128.24	130.92	339.76	154.08	0	0	0	0	0	0	0	0	0	1	0	0	0	1	0	0	0	0
Oct to Dec 2020	Ankole	Sheema District	Karera HC II	1	0	47	54	38	27	59.04	38.4	63.96	41.6	385	184	0	0	0	0	0	0	0	0	0	0	0	0	145.04	119.4	448.96	225.6	8	9	7	4	7	12	9	13	47	14	22	25	56	27	0	0	0	0
Oct to Dec 2020	Ankole	Sheema District	Karugorora HC II	0	0	34	106	42	33	48	42.72	52	46.28	321	251	0	0	0	0	0	0	0	0	0	0	0	0	124	181.72	373	297.28	0	0	0	0	0	0	0	0	0	0	0	0	0	0	0	0	0	0
Oct to Dec 2020	Ankole	Ntungamo District	Karuruma HC III	1	1	64	49	68	56	77.76	68.64	84.24	74.36	410	208	0	0	0	0	0	0	0	0	0	0	0	0	210.76	174.64	494.24	282.36	34	27	53	46	67	54	77	62	387	191	154	127	464	253	2	1	5	4
Oct to Dec 2020	Ankole	Sheema District	Kasana COU HC II	0	1	5	13	1	0	8.16	6.24	8.84	6.76	69	38	0	0	0	0	0	0	0	0.48	0	0.52	7	3	14.16	20.72	84.84	48.28	0	0	0	0	0	0	0	0	0	0	0	0	0	0	0	0	0	0
Oct to Dec 2020	Ankole	Sheema District	Kasana East HC II	0	0	6	6	26	11	44.16	20.64	47.84	22.36	215	107	0	0	0	0	0	0	0	0	0	0	0	0	76.16	37.64	262.84	129.36	6	6	26	11	36	9	56	34	215	107	68	26	271	141	0	0	0	0
Oct to Dec 2020	Ankole	Sheema District	Kasana West HC II	0	0	32	47	44	27	72.48	48.48	78.52	52.52	340	241	0	0	0	1	0	0	0	0	0	0	1	0	148.48	123.48	419.52	293.52	32	48	44	27	61	40	90	61	340	241	137	115	430	302	0	0	0	0
Oct to Dec 2020	Ankole	Sheema District	Kashozi (Kashozi) HC II	0	2	22	20	28	15	62.4	35.04	67.6	37.96	397	191	0	0	0	0	0	0	0	0	0	0	0	0	112.4	72.04	464.6	228.96	22	21	28	15	78	45	52	28	397	191	128	81	449	219	0	0	0	0
Oct to Dec 2020	Ankole	Rwampara District	Kathel Medical Center	0	0	17	11	11	5	8.16	6.72	8.84	7.28	203	89	0	0	0	0	0	0	0.96	0	1.04	0	4	0	37.12	22.72	216.88	96.28	0	0	0	0	0	0	0	0	0	0	0	0	0	0	0	0	0	0
Oct to Dec 2020	Ankole	Ntungamo District	Kayonza (Ntungamo) HC III	0	0	106	57	78	61	52.8	51.84	57.2	56.16	821	751	0	0	8	7	7	6	6.72	3.36	7.28	3.64	17	11	258.52	186.2	902.48	821.8	106	57	78	61	71	74	49	54	811	731	255	192	860	785	0	0	0	0
Oct to Dec 2020	Ankole	Rwampara District	Kibare (Ndeija) HC II	0	0	72	64	38	43	73.44	58.08	79.56	62.92	410	191	0	0	0	0	0	0	0	0	0	0	0	0	183.44	165.08	489.56	253.92	0	0	0	0	0	0	0	0	0	0	0	0	0	0	0	0	0	0
Oct to Dec 2020	Ankole	Ntungamo District	Kibeho HC II	0	0	70	36	45	35	66.24	30.24	71.76	32.76	381	168	0	0	0	0	0	0	0	0	0	0	0	0	181.24	101.24	452.76	200.76	0	0	0	0	0	0	0	0	0	0	0	0	0	0	0	0	0	0
Oct to Dec 2020	Ankole	Rwampara District	Kigaaga (Mwizi) HC II	0	1	52	57	25	26	49.44	18.72	53.56	20.28	405	164	0	0	0	0	0	0	0	0	0	0	0	0	126.44	102.72	458.56	184.28	0	0	0	0	0	0	0	0	0	0	0	0	0	0	0	0	0	0
Oct to Dec 2020	Ankole	Ntungamo District	Kigaaga (Ngoma) HC II	0	1	92	151	112	59	125.28	106.56	135.72	115.44	574	273	0	0	1	3	1	0	1.44	1.92	1.56	2.08	8	2	332.72	322.48	719.28	392.52	0	0	0	0	0	0	0	0	0	0	0	0	0	0	0	0	0	0
Oct to Dec 2020	Ankole	Sheema District	Kigarama (Kigarama) HC III	2	2	115	93	94	72	75.84	49.44	82.16	53.56	1028	669	0	0	0	0	0	0	0	0.48	0	0.52	4	1	286.84	216.92	1114.16	724.08	77	63	40	38	36	23	101	69	802	519	153	124	903	588	0	0	2	1
Oct to Dec 2020	Ankole	Ntungamo District	Kihanga Medical Centre HC II	0	0	6	9	17	12	5.76	6.24	6.24	6.76	54	37	0	0	0	0	0	0	0	0	0	0	0	1	28.76	27.24	60.24	44.76	0	0	0	0	0	0	0	0	0	0	0	0	0	0	0	0	0	0
Oct to Dec 2020	Ankole	Sheema District	Kihunda HC III	0	0	140	144	66	69	127.68	114.72	138.32	124.28	3940	416	0	0	0	0	0	0	6.72	3.36	7.28	3.64	66	47	340.4	331.08	4151.6	590.92	139	139	68	65	160	102	239	134	650	534	367	306	889	668	0	0	0	0
Oct to Dec 2020	Ankole	Rwampara District	Kikonkoma HC II	0	0	93	98	61	49	73.92	41.76	80.08	45.24	456	210	0	0	0	0	0	0	0	0	0	0	0	0	227.92	188.76	536.08	255.24	0	0	0	0	0	0	0	0	0	0	0	0	0	0	0	0	0	0
Oct to Dec 2020	Ankole	Rwampara District	Kinoni HC IV	1	0	185	132	41	34	90.72	60	98.28	65	1364	554	0	0	0	1	0	0	1.92	0.96	2.08	1.04	30	16	319.64	227.96	1494.36	636.04	173	121	36	28	45	78	142	41	1392	515	254	227	1534	556	22	18	14	5
Oct to Dec 2020	Ankole	Ntungamo District	Kishami HC III	0	0	29	27	37	25	47.04	48.48	50.96	52.52	211	179	0	0	1	0	0	0	0.48	0	0.52	0	2	1	114.52	100.48	264.48	232.52	0	0	0	0	0	0	0	0	0	0	0	0	0	0	0	0	0	0
Oct to Dec 2020	Ankole	Sheema District	Kitagata Hospital	0	1	160	149	113	73	234.72	146.4	254.28	158.6	3269	1635	0	0	0	0	2	0	0.48	0.48	0.52	0.52	3	3	510.2	369.88	3526.8	1797.12	170	169	69	63	98	99	213	204	2747	1304	337	331	2960	1508	2	2	2	4
Oct to Dec 2020	Ankole	Rwampara District	Kitojo (Bugamba) HC II	0	0	25	24	17	18	24.48	12.96	26.52	14.04	118	49	0	0	0	0	0	0	0.48	0	0.52	0	3	0	66.96	54.96	148.04	63.04	0	0	0	0	0	0	0	0	0	0	0	0	0	0	0	0	0	0
Oct to Dec 2020	Ankole	Sheema District	Kitojo (Sheema) HC II	0	0	59	68	55	35	85.92	42.24	93.08	45.76	579	258	0	0	0	0	0	0	0	0	0	0	22	7	199.92	145.24	694.08	310.76	37	46	37	24	74	35	57	27	449	220	148	105	506	247	0	0	0	0
Oct to Dec 2020	Ankole	Ntungamo District	Kitondo HC III	48	42	228	223	187	160	286.56	220.32	310.44	238.68	1021	358	0	0	0	0	0	0	2.88	2.4	3.12	2.6	19	12	752.44	647.72	1353.56	611.28	6	4	56	36	99	79	135	99	447	300	161	119	582	399	0	0	0	0
Oct to Dec 2020	Ankole	Ntungamo District	Kitwe HC IV	0	0	148	117	73	78	127.68	86.4	138.32	93.6	991	406	0	0	2	3	9	7	10.56	6.72	11.44	7.28	152	72	370.24	298.12	1292.76	578.88	90	55	67	68	55	64	159	78	918	358	212	187	1077	436	2	2	3	9
Oct to Dec 2020	Ankole	Ntungamo District	Kiyoora HC II	2	0	6	13	12	21	46.08	30.72	49.92	33.28	171	79	0	0	0	0	0	0	0	0	0	0	0	0	66.08	64.72	220.92	112.28	0	0	0	0	0	0	0	0	0	0	0	0	0	0	0	0	0	0
Oct to Dec 2020	Ankole	Sheema District	Kiziba (Kagango) HC II	0	0	32	35	25	16	60.48	33.12	65.52	35.88	373	120	0	0	0	1	2	0	0.48	0	0.52	0	6	2	119.96	85.12	445.04	157.88	0	0	0	0	0	0	0	0	0	0	0	0	0	0	0	0	0	0
Oct to Dec 2020	Ankole	Rwampara District	Kongoro HC II	0	0	38	37	47	26	66.24	37.44	71.76	40.56	258	103	0	0	0	0	0	0	0	0	0	0	0	0	151.24	100.44	329.76	143.56	0	0	0	0	0	0	0	0	0	0	0	0	0	0	0	0	0	0
Oct to Dec 2020	Ankole	Sheema District	Kyabandara HC II	0	0	38	17	57	28	18.72	22.08	20.28	23.92	218	102	0	0	0	0	0	0	0	0.48	0	0.52	3	0	113.72	67.56	241.28	126.44	0	0	0	0	0	0	0	1	0	0	0	0	0	1	0	0	0	0
Oct to Dec 2020	Ankole	Ntungamo District	Kyafoora HC II	1	0	28	31	19	22	25.44	25.44	27.56	27.56	191	92	0	0	0	0	0	0	0	0	0	0	0	0	73.44	78.44	218.56	119.56	10	16	15	15	12	9	17	18	139	46	37	40	156	64	0	0	0	0
Oct to Dec 2020	Ankole	Ntungamo District	Kyamwasha HC III	0	0	119	135	121	99	251.04	153.6	271.96	166.4	1208	456	0	0	9	29	11	14	12.48	8.64	13.52	9.36	37	18	523.52	439.24	1530.48	649.76	0	0	8	12	16	9	24	16	45	46	24	21	69	62	0	0	0	0
Oct to Dec 2020	Ankole	Sheema District	Kyangyenyi HC III	0	4	232	199	62	67	114.24	69.6	123.76	75.4	788	335	0	0	0	0	0	0	1.44	0.48	1.56	0.52	85	33	409.68	340.08	998.32	443.92	232	199	62	67	138	68	140	77	788	335	432	334	928	412	1	6	2	1
Oct to Dec 2020	Ankole	Sheema District	Kyeibanga HC II	0	0	47	39	61	57	133.92	75.36	145.08	81.64	595	252	0	0	0	0	0	0	0.96	0.48	1.04	0.52	1	1	242.88	171.84	742.12	335.16	47	39	61	57	96	41	183	116	595	252	204	137	778	368	0	0	0	0
Oct to Dec 2020	Ankole	Sheema District	Kyeihara HC II	4	2	15	11	30	12	59.04	40.8	63.96	44.2	400	208	0	0	0	0	0	0	0	0	0	0	8	6	108.04	65.8	471.96	258.2	0	0	0	0	0	0	0	0	0	0	0	0	0	0	0	0	0	0
Oct to Dec 2020	Ankole	Sheema District	Life care Clinic	0	0	43	36	20	7	13.92	16.8	15.08	18.2	183	100	0	0	0	0	0	0	0	0	0	0	38	31	76.92	59.8	236.08	149.2	0	0	0	0	0	0	0	0	0	0	0	0	0	0	0	0	0	0
Oct to Dec 2020	Ankole	Sheema District	Mabaare HC II	0	0	99	74	116	70	122.88	70.56	133.12	76.44	973	344	0	0	2	2	6	2	5.76	5.76	6.24	6.24	143	47	351.64	224.32	1255.36	473.68	74	45	116	72	102	65	165	94	1116	391	292	182	1281	485	0	0	0	0
Oct to Dec 2020	Ankole	Ntungamo District	Mary Queen Of Heaven Community Medical Centre	2	4	40	34	32	27	36.96	22.56	40.04	24.44	352	215	0	0	3	1	1	0	0.96	0	1.04	0	6	1	115.92	88.56	399.08	240.44	0	0	0	0	0	0	0	0	0	0	0	0	0	0	0	0	0	0
Oct to Dec 2020	Ankole	Sheema District	Matsyoro HC II	0	0	31	32	47	24	56.16	39.36	60.84	42.64	364	163	0	0	0	1	1	1	1.44	0.96	1.56	1.04	5	5	136.6	98.32	431.4	211.68	0	0	0	0	0	0	0	0	0	0	0	0	0	0	0	0	0	0
Oct to Dec 2020	Ankole	Ntungamo District	Mcneil Medical Centre	1	0	6	3	6	3	27.36	14.4	29.64	15.6	112	111	0	0	0	0	0	0	5.28	3.84	5.72	4.16	29	22	45.64	24.24	176.36	152.76	0	0	0	0	0	0	3	3	10	10	0	0	13	13	0	0	0	0
Oct to Dec 2020	Ankole	Sheema District	Migina HC II	1	1	64	50	30	16	65.28	38.88	70.72	42.12	392	164	0	0	0	0	0	0	0.48	0.48	0.52	0.52	2	3	160.76	106.36	465.24	209.64	0	0	0	0	0	0	0	0	0	0	0	0	0	0	0	0	0	0
Oct to Dec 2020	Ankole	Ntungamo District	Mother Francisca Lechner HC IV	0	0	27	29	17	24	17.28	17.28	18.72	18.72	339	212	0	0	0	0	1	0	0.96	0.48	1.04	0.52	11	9	63.24	70.76	369.76	240.24	27	29	17	24	15	22	21	14	339	212	59	75	360	226	0	3	1	3
Oct to Dec 2020	Ankole	Sheema District	Mushanga HC III	7	4	89	125	25	18	51.36	32.16	55.64	34.84	633	306	1	2	2	0	1	0	6.24	3.36	6.76	3.64	208	69	183.6	186.52	903.4	413.48	0	0	0	0	0	0	0	0	2	5	0	0	2	5	0	0	0	0
Oct to Dec 2020	Ankole	Sheema District	Muzira HC II	0	0	50	34	39	30	66.24	30.72	71.76	33.28	379	182	0	0	0	0	0	0	0	0	0	0	1	0	155.24	94.72	451.76	215.28	15	14	25	15	26	24	76	25	235	122	66	53	311	147	0	0	0	0
Oct to Dec 2020	Ankole	Rwampara District	Mwizi HC III	1	3	120	122	38	26	68.16	32.64	73.84	35.36	770	312	0	0	2	3	0	0	1.92	1.92	2.08	2.08	24	18	231.08	188.56	869.92	367.44	123	126	38	26	57	33	86	36	789	319	218	185	875	355	4	1	1	2
Oct to Dec 2020	Ankole	Rwampara District	Ndeija HC III	0	0	69	62	37	33	67.68	36	73.32	39	546	234	0	0	0	0	0	0	0	0	0	0	0	0	173.68	131	619.32	273	54	58	31	21	50	31	77	37	487	195	135	110	564	232	10	7	4	3
Oct to Dec 2020	Ankole	Ntungamo District	Ngoma HC III	0	0	94	67	89	73	85.92	51.36	93.08	55.64	986	509	0	0	0	0	0	0	0	0	0	0	20	11	268.92	191.36	1099.08	575.64	72	49	69	52	19	14	59	48	778	406	160	115	837	454	0	2	3	1
Oct to Dec 2020	Ankole	Ntungamo District	Ngomba HC II	0	0	13	23	26	22	62.88	58.56	68.12	63.44	285	165	0	0	0	0	0	0	0	0	0	0	0	0	101.88	103.56	353.12	228.44	0	0	0	0	0	0	0	0	0	0	0	0	0	0	0	0	0	0
Oct to Dec 2020	Ankole	Rwampara District	Ngugo HC II	0	0	39	39	37	26	79.2	47.04	85.8	50.96	352	131	0	0	0	0	0	0	0	0	0	0	0	0	155.2	112.04	437.8	181.96	0	0	0	0	0	0	0	0	0	0	0	0	0	0	0	0	0	0
Oct to Dec 2020	Ankole	Ntungamo District	Ntungamo HC IV	9	7	339	255	197	200	206.88	175.2	224.12	189.8	1592	773	0	0	3	3	2	3	2.4	1.92	2.6	2.08	11	5	759.28	645.12	1829.72	969.88	252	212	167	130	181	123	178	174	1186	533	600	465	1364	707	1	0	1	2
Oct to Dec 2020	Ankole	Ntungamo District	Ntungamo Nyabushenyi HC II	0	0	23	17	31	18	67.68	40.8	73.32	44.2	206	78	0	0	0	0	0	0	0	0	0	0	0	0	121.68	75.8	279.32	122.2	0	0	0	0	0	0	0	0	0	0	0	0	0	0	0	0	0	0
Oct to Dec 2020	Ankole	Ntungamo District	Ntungamo Police HC II	0	0	9	3	12	10	14.88	19.68	16.12	21.32	142	148	0	0	0	0	0	0	0	0	0	0	0	0	35.88	32.68	158.12	169.32	0	0	0	0	0	0	0	0	0	0	0	0	0	0	0	0	0	0
Oct to Dec 2020	Ankole	Ntungamo District	Ntungamo Prisons HC II	0	0	0	3	0	0	4.8	52.32	5.2	56.68	82	810	0	0	0	0	0	0	0	0	0	0	0	39	4.8	55.32	87.2	905.68	0	0	0	0	12	10	11	47	33	201	12	10	44	248	0	0	0	0
Oct to Dec 2020	Ankole	Rwampara District	Nyabikungu HC II	0	0	30	37	22	18	34.08	18.24	36.92	19.76	350	189	0	0	0	1	0	0	0.48	0	0.52	0	0	2	86.56	74.24	387.44	210.76	0	0	0	0	0	0	0	0	0	0	0	0	0	0	0	0	0	0
Oct to Dec 2020	Ankole	Ntungamo District	Nyaburiza HC II	0	0	26	36	30	29	49.92	37.92	54.08	41.08	294	145	0	0	0	0	0	0	0	0	0	0	0	0	105.92	102.92	348.08	186.08	0	0	0	0	0	0	0	0	0	0	0	0	0	0	0	0	0	0
Oct to Dec 2020	Ankole	Rwampara District	Nyakabaare HC II	1	0	53	67	27	30	36	20.64	39	22.36	333	178	0	0	0	0	0	0	0	0	0	0	1	2	117	117.64	373	202.36	0	0	0	0	0	0	0	0	0	0	0	0	0	0	0	0	0	0
Oct to Dec 2020	Ankole	Sheema District	Nyakashoga HC II	0	0	16	14	9	7	15.36	9.6	16.64	10.4	178	137	0	0	0	0	0	0	0	0	0	0	0	0	40.36	30.6	194.64	147.4	0	0	0	0	0	0	0	0	0	0	0	0	0	0	0	0	0	0
Oct to Dec 2020	Ankole	Ntungamo District	Nyakibigi HC II	0	0	21	42	58	48	2731.68	70.08	2959.32	75.92	165	177	0	0	0	0	0	0	0	0	0	0	1	0	2810.68	160.08	3125.32	252.92	0	0	0	0	0	0	0	0	0	0	0	0	0	0	0	0	0	0
Oct to Dec 2020	Ankole	Ntungamo District	Nyakyera HC III	1	0	150	145	151	104	290.4	168.96	314.6	183.04	1184	404	0	0	6	5	5	8	10.56	11.52	11.44	12.48	85	38	613.96	442.48	1595.04	637.52	157	150	156	112	206	133	421	243	1269	429	519	395	1690	672	1	0	0	0
Oct to Dec 2020	Ankole	Sheema District	Nyamabaare HC II	0	0	10	13	3	2	2.88	3.36	3.12	3.64	35	14	0	0	0	0	0	0	0	0	0	0	0	0	15.88	18.36	38.12	17.64	0	0	0	0	0	0	0	0	0	0	0	0	0	0	0	0	0	0
Oct to Dec 2020	Ankole	Ntungamo District	Nyanga HC III	0	0	21	17	9	6	24	13.44	26	14.56	259	109	0	0	0	0	0	0	0	0	0	0	0	0	54	36.44	285	123.56	0	0	0	0	0	0	0	0	0	0	0	0	0	0	0	0	0	0
Oct to Dec 2020	Ankole	Ntungamo District	Nyarubare HC II	0	0	40	21	35	32	67.2	48	72.8	52	291	156	0	0	0	0	0	0	0	0	0	0	0	0	142.2	101	363.8	208	0	0	0	0	0	0	0	0	0	0	0	0	0	0	0	0	0	0
Oct to Dec 2020	Ankole	Rwampara District	Nyaruhandagazi HC III	4	4	33	21	31	19	39.36	23.04	42.64	24.96	623	266	0	0	0	0	0	0	0.48	0	0.52	0	1	0	107.84	67.04	667.16	290.96	0	0	0	0	0	0	0	0	0	0	0	0	0	0	0	0	0	0
Oct to Dec 2020	Ankole	Ntungamo District	Nyongozi HC II	0	0	24	15	17	21	72.48	47.52	78.52	51.48	168	220	0	0	0	0	0	0	0	0	0	0	0	0	113.48	83.52	246.52	271.48	24	15	17	21	39	48	64	51	260	204	80	84	324	255	0	0	0	0
Oct to Dec 2020	Ankole	Ntungamo District	Polly Care Medical Centre Health Centre	0	0	3	8	1	1	5.28	1.92	5.72	2.08	97	62	0	0	0	1	0	0	0	0	0	0	4	3	9.28	11.92	106.72	67.08	0	0	0	0	0	0	0	0	0	0	0	0	0	0	0	0	0	0
Oct to Dec 2020	Ankole	Ntungamo District	Rubare HC IV	0	0	161	140	72	78	150.72	89.76	163.28	97.24	1773	813	0	0	2	2	0	1	2.4	2.4	2.6	2.6	35	13	388.12	313.16	1973.88	925.84	163	142	72	79	97	74	222	118	1808	826	332	295	2030	944	2	0	2	4
Oct to Dec 2020	Ankole	Ntungamo District	Rubare Peoples Clinic Health Centre	3	1	126	111	41	60	108.96	53.76	118.04	58.24	1171	731	0	0	16	5	1	1	13.92	2.88	15.08	3.12	154	107	309.88	234.64	1458.12	899.36	54	42	101	102	17	75	245	74	1221	743	172	219	1466	817	0	0	0	0
Oct to Dec 2020	Ankole	Sheema District	Rugarama HC II	0	1	6	7	13	10	27.36	19.68	29.64	21.32	169	97	0	0	0	0	0	0	0	0	0	0	0	0	46.36	37.68	198.64	118.32	0	0	0	0	0	0	0	0	0	0	0	0	0	0	0	0	0	0
Oct to Dec 2020	Ankole	Ntungamo District	Rugarama HC III	0	0	66	106	42	19	105.12	51.84	113.88	56.16	1103	471	0	0	0	0	0	0	0	0	0	0	0	0	213.12	176.84	1216.88	527.16	66	106	42	19	83	51	141	57	1103	471	191	176	1244	528	0	0	0	0
Oct to Dec 2020	Ankole	Ntungamo District	Ruhama HC III	1	1	111	54	52	35	113.28	47.04	122.72	50.96	909	314	0	0	1	0	0	0	0	0	0	0	4	2	278.28	137.04	1035.72	366.96	76	67	36	24	79	35	98	32	659	245	191	126	757	277	2	5	2	6
Oct to Dec 2020	Ankole	Ntungamo District	Ruhoko HC III	0	0	37	22	46	35	67.68	46.08	73.32	49.92	281	147	0	0	1	0	6	5	2.88	3.36	3.12	3.64	7	6	160.56	111.44	364.44	206.56	0	0	0	0	0	0	0	0	0	0	0	0	0	0	0	0	0	0
Oct to Dec 2020	Ankole	Ntungamo District	Rukarango HC II	0	0	48	36	81	78	123.84	97.44	134.16	105.56	384	172	0	0	0	0	0	0	0	0	0	0	0	0	252.84	211.44	518.16	277.56	10	10	22	21	30	21	36	40	100	48	62	52	136	88	0	0	0	0
Oct to Dec 2020	Ankole	Sheema District	Rukondo HC II	0	0	24	11	32	24	85.44	52.32	92.56	56.68	522	269	0	0	0	0	0	0	0	0	0	0	1	1	141.44	87.32	615.56	326.68	0	0	14	17	83	55	90	77	291	141	97	72	381	218	0	0	0	0
Oct to Dec 2020	Ankole	Ntungamo District	Rukoni HC III	0	0	195	145	172	168	122.88	81.6	133.12	88.4	672	338	0	0	9	7	7	10	10.08	4.8	10.92	5.2	19	25	515.96	416.4	835.04	456.6	2	1	23	13	36	36	46	39	128	85	61	50	174	124	0	0	0	0
Oct to Dec 2020	Ankole	Sheema District	Rushozi HC II	1	0	60	46	46	38	77.76	48.48	84.24	52.52	367	159	0	0	0	0	1	0	0	0	0	0	0	0	185.76	132.48	451.24	211.52	0	0	17	13	11	24	38	34	62	45	28	37	100	79	0	0	0	0
Oct to Dec 2020	Ankole	Ntungamo District	Rwabakunya Domiciliary Clinic HC II	1	0	6	6	2	6	1.44	1.92	1.56	2.08	14	8	0	0	0	0	0	0	0	0	0	0	0	0	10.44	13.92	15.56	10.08	0	0	0	0	0	0	0	0	0	0	0	0	0	0	0	0	0	0
Oct to Dec 2020	Ankole	Ntungamo District	Rwamabondo HC II	0	0	74	51	104	92	147.84	129.6	160.16	140.4	454	267	0	0	0	0	0	0	0	0	0	0	0	0	325.84	272.6	614.16	407.4	0	0	0	0	0	0	0	0	0	0	0	0	0	0	0	0	0	0
Oct to Dec 2020	Ankole	Sheema District	Rwamujojo HC II	0	0	32	21	17	17	30.72	18.72	33.28	20.28	247	103	0	0	0	0	0	0	0	0	0	0	0	1	79.72	56.72	280.28	124.28	0	0	0	0	0	0	0	0	0	0	0	0	0	0	0	0	0	0
Oct to Dec 2020	Ankole	Ntungamo District	Rwanda HC III	1	1	16	25	54	36	84	69.12	91	74.88	529	259	0	0	0	0	0	0	0	0	0	0	3	1	155	131.12	623	334.88	0	0	0	0	0	0	0	0	0	0	0	0	0	0	0	0	0	0
Oct to Dec 2020	Ankole	Ntungamo District	Rwashamaire HC IV	2	1	168	150	86	62	199.2	180.48	215.8	195.52	1353	649	0	0	0	0	0	0	0	0	0	0	11	10	455.2	393.48	1579.8	854.52	163	144	86	62	180	164	176	212	1253	623	429	370	1429	835	1	0	4	9
Oct to Dec 2020	Ankole	Ntungamo District	Rweikiniro HC III	0	0	106	107	114	76	176.16	105.12	190.84	113.88	775	246	0	0	3	3	4	0	5.28	0.96	5.72	1.04	6	8	408.44	292.08	977.56	368.92	83	96	117	76	112	71	244	135	780	252	312	243	1024	387	1	0	0	1
Oct to Dec 2020	Ankole	Rwampara District	Rwentsinga HC II	0	0	34	55	25	23	45.12	20.64	48.88	22.36	420	155	0	0	0	0	0	0	0	0	0	0	0	0	104.12	98.64	468.88	177.36	0	0	0	0	0	0	0	0	0	0	0	0	0	0	0	0	0	0
Oct to Dec 2020	Ankole	Ntungamo District	Rwoho HC II	0	0	32	39	30	27	84.48	43.68	91.52	47.32	396	238	0	0	0	0	0	0	0	0.96	0	1.04	2	5	146.48	110.64	489.52	291.36	0	0	0	0	0	0	0	0	0	0	0	0	0	0	0	0	0	0
Oct to Dec 2020	Ankole	Rwampara District	Ryamiyonga HC II	0	0	59	53	66	50	84	52.32	91	56.68	930	366	0	0	0	0	0	0	0	0	0	0	6	2	209	155.32	1027	424.68	0	0	0	0	0	0	0	0	0	0	0	0	0	0	0	0	0	0
Oct to Dec 2020	Ankole	Ntungamo District	Sheema Clinic Nyamukana	1	0	43	37	63	61	35.52	22.08	38.48	23.92	133	127	0	0	0	0	0	0	0	0	0	0	0	0	142.52	120.08	171.48	150.92	6	1	3	2	4	2	61	62	61	55	13	5	122	117	0	0	0	0
Oct to Dec 2020	Ankole	Sheema District	Sheema Community HC III	1	1	48	82	35	14	22.56	18.72	24.44	20.28	366	241	0	0	0	0	0	0	0	0	0	0	0	0	106.56	115.72	390.44	261.28	162	403	36	14	43	37	3	3	367	240	241	454	370	243	0	0	0	0
Oct to Dec 2020	Ankole	Sheema District	Shuuku HC IV	0	1	74	77	57	56	161.28	89.76	174.72	97.24	1188	627	0	0	0	0	0	0	0	0	0	0	0	0	292.28	223.76	1362.72	724.24	74	78	59	56	132	64	204	123	1188	625	265	198	1392	748	0	0	0	0
Oct to Dec 2020	Ankole	Sheema District	St. Claret HC II	5	4	14	13	6	9	27.36	26.4	29.64	28.6	205	79	0	0	0	0	0	0	0	0	0	0	3	0	52.36	52.4	237.64	107.6	5	8	20	15	15	17	46	64	205	98	40	40	251	162	0	0	0	0
Oct to Dec 2020	Ankole	Ntungamo District	St. Lucia Kagamba HC III	1	0	43	62	10	7	36.96	28.32	40.04	30.68	229	107	0	0	1	2	3	3	1.92	1.92	2.08	2.08	12	8	96.88	104.24	283.12	147.76	45	63	13	10	18	19	63	44	239	115	76	92	302	159	0	0	0	0
Oct to Dec 2020	Ankole	Ntungamo District	St. Patrick Medical Centre	0	0	4	8	2	2	2.4	2.88	2.6	3.12	57	27	0	0	0	0	0	0	0	0	0	0	0	0	8.4	12.88	59.6	30.12	4	8	2	2	2	5	1	2	57	27	8	15	58	29	0	0	0	0
Oct to Dec 2020	Ankole	Ntungamo District	Universal Health Care Clinic	0	0	21	26	7	13	20.16	14.4	21.84	15.6	351	313	0	0	0	0	0	0	0	0	0	0	0	0	48.16	53.4	372.84	328.6	0	0	0	0	0	0	0	0	0	0	0	0	0	0	0	0	0	0
[truncated: 24 more columns]
